# Supplementary material for: Complete Chloroplast Genomes of Three Medicinal Alpinia Species: Genome Organization, Comparative Analyses and Phylogenetic Relationships in Family Zingiberaceae
Source: Plants (Basel). 2020 Feb 24;9(2):286. doi: 10.3390/plants9020286 (PMC7076362; doi:10.3390/plants9020286)
Supplement: Supplementary file 1 [file plants-09-00286-s001.zip]

Archive with 13 entries (12 files):
- Supplementary files/
- Supplementary files/Figure S1.docx
- Supplementary files/Supplement.SNP matrix.data.fasta
- Supplementary files/Table S1 Features of the chloroplast genomes of three Alpinia species..docx
- Supplementary files/Table S10.Detailed Indels and SNPs information detected in the two chloroplast genomes of A. oxyphylla.xlsx
- Supplementary files/Table S2 Gene distribution in the chloroplast genomes of three Alpinia species.xlsx
- Supplementary files/Table S3.Genes with introns in the chloroplast genomes of three Alpinia species as well as the exons and introns..docx
- Supplementary files/Table S4. Codon usages of protein-coding genes in the chloroplast genomes of three Alpinia species.xlsx
- Supplementary files/Table S5. RNA editing sites analyses of three Alpinia species.xlsx
- Supplementary files/Table S6.SSRs distribution among five Alpinia chloroplast genomes.xlsx
- Supplementary files/Table S7. Long repeats ditribution among five Alpinia speceis.xlsx
- Supplementary files/Table S8. SNPs detected among four Alpinia species chloroplast coding and non-coding regions.xlsx
- Supplementary files/Table S9. Indels detected among four Alpinia species chloroplast genomes.xlsx
