# Supplementary material for: Complete Chloroplast Genomes of Three Medicinal Alpinia Species: Genome Organization, Comparative Analyses and Phylogenetic Relationships in Family Zingiberaceae
Source: Plants (Basel). 2020 Feb 24;9(2):286. doi: 10.3390/plants9020286 (PMC7076362; doi:10.3390/plants9020286)
Supplement: Supplementary file 1 [file plants-09-00286-s001.zip › Supplementary files/Supplement.SNP matrix.data.fasta]

>Alpinia katsumadai MK262728
TCGTCGGACTGCAAGTTAATACAGACTAACGTGGGTCTCAGCACCTTACGGAATACGGCACATCTGTTGCTGCGAGCTGCGGCACAACTTAAAAGGCTGCGCACACATCAGCATTCAAGTGCACCGAGTTGATTCGATCTCGACCCGGGCCGTCTGCCCCGTTTGACGGCTAATCAGCGGCCTCTGGAAGGCCTCCGAGCGGGATTGCCACCCCGACCCCAGTGGGGCTACATTCCCCGGCCTGACGGAGCGTTGTGGGGCGCCAACGCGTACAGGCCGTGCTACAGTGGAGCAGGTAACGTGGAGCGCACAGCGCCCCACCTCAACCCTTCACGAACTCGCCTGCAAGCGGCGCCCGGCTGTCAAGGTTGGGGGGGCCGCAGCCGTCAGGCCCTGCTCCCCGAGGGAACATCCCAGGGCCAGCCGGGGGTGAAGCAGATGCGGCGCGTGAAATAACCGGCAAGCCAGAATGGTACTAAATCCCGGCCGCTCCGCCCATGCGGCCGGCAATCAAGCCTCTTTGGTCACCTATTCCTGTACATATTTAAGATCCATTTACGCCTTTTCACCATCGTGACCTCGATAGCACTGAGGGAGAATCAACAATGGTACAGACGAAGCTGGCAAATCAAATGGCTCTTGCCATTCAGTATTTATCTCTTTTTGAAGGGTTCTTTGCACAATAACGATGAATCAAATAGCCCTTAATCCTCACGTCTTAAAGAGAGTGAGCGCCTGTGCTGCGATTAGTAGGATGGGAAGCACCGATGATTGTCAATAAGTCAGCGTAACAGCTTAGCACAACTATTGGGTGCGGTAGGAAGAGCTTCTTTAAATGGCGCGCGTGAATCAAAGAAACCCGGGGCGTTGAAGACAGAGCGAGGGCGCATGAGCTTAAAGAAGTGGGGTCGAAAGGTGAGGTCATCGGAAACTTCACTTCTTCCCTATTCCTCAGGCTTTATGATGTTCGCGTAACCTTTTTCCGGAGAGCCGCAAAACGAGTACACACTAATCCGTGTCGACTGTTCGGCCCCGTGGCTTCGCGCATGTCCAACTTAACGGAGACAGAGTCTATCTTCTAATAAGATCCTGCGCAAAAGGGCGTAACGCAGGATACATCTCACCTTAGCCTAGCGAAGTGCTAAACCAGGTGAGCGTGGTGGCAATGGATTGAACCTGAGTGGATGACGTCAGAGGCTCCCGGGGCTTTAAGAAGCGAGGAAATCGGCAGTATCCGGGACTTGTGGGACAGGGGTTAATCCTAGAACCGCTCTAGCCGCCACGAACGGAGGCGAGTTATTATACGGGTTGCTCTGGGACGGGAAGCGAACCCTTAAATCCGGCGAGGCACGATGGTCCGAAATTGAGGCGTACGTGGAGCACTGAGCTGCGTTTCCCACCGTATCACTAAAGTGGAAGTTCCTCCAGCGGGTTTCCCAGCTTGATCGGTGCTACCATCTGGGGTTCTAGACGCAGCTTGAGGAGGTACACCGTCGGCGATGATATTAACCAACTTCTTATATTGTTTATTTCTTTTACGTTGCCTGTAAGTTAGGCGTATGACGAGAGCAGTTACTAATCTTAACGCACCAGGTGAAACATCAATTACACGCTATAGTCTTTCCGTTGACTATTGGCAAACCTTGAGCAAACGACGCCAATCCCCAGTGGAGGCCAGTCAAAGCGGGCTCCGCAAGGATGTTAGGGCCGTTTTACTAATGTCAGTCCAATGTAATGCGGGACCTCCTTATTCTTCAGTGTTCTCCATCTTCCAGTGTTAATCCTCCCCCGTACCTACTTAAAGCTTGCCTTTGTGAGGTATATATTATTCACCCGTCCGGCGAATTTAAGAGTCCGTATAGCCTTAAATCTCTTTTCGGGCGCTCGCGCTTCGCCTTATGTCACTTTGATCACTATTTAGTAGAGAGTACCTGAGCCGAACTCGAAGAAGCAACCCTAGCCACCTCGATTGGTACGGGCCCGAATAGGAGGCAAATCTAAGACGACTCAGTTTTGAGATTGGGTTCCGCTCTCTCACTTAGCTGAGACCACCCCTCCAGCTAATTACTCGCCTCGCCTGTTTTTAATCACCGTTAAGGCATATGGCTGGGAACTCTCAGTAGCTGCTGCTGGCCTCCTAACAGGTCTAACGAATGCCAAGTTACCGCGATTTCCGCCCTTCCCAAGATATCCATTAATTTATCTAACTTCTCTCCGCCTCGATTATGTTCCATGCCGATCCCCGGGTCATCCTTGGTTGGAAGTCGACGTTTCGTTGGGCTTTCTGATAAGCTCCGTGCAGAGTATGCCCCGGTTTTGTCGCTGCTACTTCTTCCGCTCCTTAGATCTAGATAAGGGCTTATGCTTGACGCCCGAAACCGAACTTATGTTGCTCTTAGGCGCCTTCCTACTGCTAGACTCCACAACTGCGTTTTGATCAAAAGTGTTCCTCGTCTTATAGTTGACGTTACCTCATTAAGGAGGCGTTTGTTTCACTCCTCCCGCGCTTAGAGCCGTAATGTGACGAATTGTTGAGGAGTTCTCACGGGGGATTATGCGCGTTGATACACATACGACTCTTTTGGCGCATCCTCTACCCCCAAAGCAGTTCCTAGTAAGGCCTGTTATCTTGGTCAGGGAAGTGCCCCAGTCGCGTCCGCGCAGTCGTGCGGTTAAATTCACCGTATCCTACCGTGCTGTCGGACGTCGCATCATCCCGTCAGAGAGCTCCACGCCTATAGGATGCTGCTCACTTTCAAGATTATCGTTTACCTGCGTAAAACTACATGCTAAATGAGACTTTGGCATGAGATTCCCCCTGGCGGCAGGCAAGACGGTAAATCATTTGAGAGAAGAGTCGCATGCCGTACTAAGCGCGCCGAAATTTAGAAAACGCCCAGGAAAGCAGACACGCATACTAGGTTCCAGTCATACGCTCGAGTACTGGAAGGTATGCATAAGCAGAGTGCCAGAAGGTCGGGGTCTTAACCCCGCCCCGGTCGCTCCTTAGTATGAATACGCCAGTGGTGGCGAGTTTGCGGGAGCGCACCAGGGAGCGCAAACCCTTTTCCGTCCGACACGGCCATATTGAAACGGGCGATACGCGCCCCGGTGAGAGGGTACACGTCCTGAAGTGATTCGCTATTTCTAGTGAAGGGTGTGTGCGACGTGATACTACGCAACTAAAAGGGGACCGACCTGACAGTATCACGAGACATTACTTTGCGGCAGGTAGCACTTGAATGCTGGTCGTGCAGCAGCTTTTAGGTGCGCAGTCGCAGACAGATGGCGTATCCGTAGGTGCACGTAGTTGTAAACAGTCGCACCGCACTGGCCATCGCATCAAGGCGACCAGCCCCATTGCCAGCCCCCGAGTCCCACCACTACCAGGTTCTTGACGGAAAAATGTATCGGCCTCCCGGGGTCACCTTTATTACGACGCGAAGCTACAATGCCCGAATGGGCCTTTACGTCACGGGACTGTCGCACAACCCACAGAGTCGAGACCTAATCAGTTTGGCCGAGGGCGGGGTTCCCTTCAACACGAGGACCCACGGTCAGCAAAGGGTCGCAAGGAGGGTATAATTCTCGCTACGCGGCTCGCCGTCGGCTGCTGACCTCGGTAAAGCACCGGACAGATCGGTAACGCGACTCCAACGGCTTTGTGGCTATTAATGGTAAACGCGGGCTCTCCCTACCCGCCTAGACCCCCTGCAGATGCAATGAGCTATCTGGTTTCGCACAAGTGGACTCAGCCTGGCTCGTGGTTCCGATTCTCGTGTTGTCTAGTTATCTGATGAACTTTTCAAGGGCGCTACGATTAATGCACGATTGTAATTGACGCGAGATCGTTGGCTATCGTATTGTATGCGGCAATGACTCCGAGCGAGCGCGCTATTTATCAATCAGCGCTGAGAGACGCGGATTCGCAATCTCTGCATCGTCACCTCCTCCGTCGGCAGCCCTCATTAGTCGCCTACCTAGGTGGGGTAAGCGGGCTTCTAGATACCGCCAGTGTATCGCGTATGGTGCTATATTTTTTCTACTCTGGCGTCTCGCGGCGAGGAATAATCCTACAACCGGTCTTCGTTGGAGCCCAGTTTCCATGATGCGCTTTAAGTGGGTATGACTAACGTCGATGCCTTGCATGGGACTTCCGGAATGTCTGGGGCCCTTCGCCGTTGAGTACAGCCAACGCGCAATCAGGCTCATTTAAAAATGTAGGATACGTACGCCAACGCTCACCATGTTGGCTCTTCAGGCTAGCGAATCAGCCCGTGTTGGTGGAAGTGGTCATTCTTATCGGGCAGCATGTTACAGAATTAAACGTTAGATTCTATGCCCAAGTAGTAGTCATTGCGGCCAGGACAGAATTGAGGGCGGGGCATTAAGAGTGGGGGCTCGGGTAATCATGAAAGTAGCTTAAGGCTCCCTCAGGTCGCGCCGGCCTCCAACACGATAGTTTACATGTCGGTGGGGTTCCAAAATCATCCTAAGGTTTTTCAAGGCAGATTGGATGGTGGCCACGGAGAGGGCTTCGTGTGGTGTAGATCTGGTGGCCAGCAACGTCACAAAGAGCCAAGCTGGTTCTAAGTGACAATCCGCTAAGAATAAGAGATGACGGGAGTCCGTAATTTACCTCGACCGCCTCCGGCACCGTCTGACCTATGTCATTGCCATGTTTTAGTAAATGCCCCCAAGGGTGCAATAGACTTTTACAATGAGCAGAATGTTATTCATTTGGCAATACGATTCCCTAAATAGTGTTGCTTCTCGTCTGTCCCTTGCGCTACGAGGGGCGAAGTCGTGTTGAAGAATTAAAACAGCCATCGTCTACATTATTATCGTTTCCCGATTCTTAGTGCTATGGGACTACCGCTTTCAAAGGCGGCGTGCCGATAGCGCTGGTGTATCCATCATACGAGATGTGACGCTTTAAGGGCGAGAGGAGCCTCTGCCCGATCTATATTCCTACGTTTGATAAACCCACTAAACCAGACTACCAACAAATTGCAATCAATACCTGAGGCGATGGGAATCAGCGGCCTCTCCTGTGCAATCTTACTACATGTAATTAGCAGATGTTTTTCACTAAACCGCAGACCAATGCACGCGAGAATGGCCCCAAAATGGCTTTTGGTTCCTATCTGCTTATCCTATCGGAAGGCAAATTACCACCTCACGGTGTGATGGAGGTGGATCGCACGCCGTTTTAGCTAGTCTGATTCCTGCCTATGCCGGCCGTGTGTCCTCCGTCCGGGGGGATAAAGAGTTGTTGCCAAGGCCTCATACGTAGGCTGAGTAAACCTCCAGTAACTCGCATAATCCGCGCGCTAGTCTAGACCTCCATCTAAACGAGTGGAAGGTGGCCTGCAGTCAATTGCACGGCAAACCGGTCGGAGATACTTAGTCAGCTAATGACGCAGGCAGCGTATAACTAAAACGCAACCGCTAGCGCTTGTATTCATCCAACTACTATGGGCACAGGAGTGGGTTATTCCATACACAGTTGTGCAACGCGATCCTAGCACACGTGGCTACCCAGGAGTATGGGGATCTATAATTCTGACTGAGAACCCATCTTTTACGACAGCGCAAGGGAGAGCTTCTGCTCATACGGTCCGGGTGATTCCTCTCCGGTAATTAGGTGCAAAGGTGGTACAGTCCGCAGGGGACGGGTGAAAGACAAAATTCACTGTGGGAATATTGAGCATCAGATTAGTTGTAGATGGCCCTGGCTGCAAAGTCCGCTGGTCAGCCTCTGAGTGATAAAACAGTGATCGGGGTAAGTCCTGGAGGCGCTAGTGATTCAGCATTTAGACGCGTTTGTCGCGTCACTTACCCTCGGACTGCACCCATTTTTTGTGTCCCCACTAGACTGATCCTTGAAGGGGAGCTTCCGCCCAACCGTCGTGGCTCCGGGGCCGCATTATACCCCCCGTCGTCGCCACCCGTCGTCGTCGCGGCGATGACTTTACTCAGACGTTGCGTCGGTCTCAGGCATCCTAATTTTCGCACCCGGAGGATCCAAATAATTAGAGTCAAAAAGCATGTGTCGTCCGTTACGAGAAAATCGAGTACATAATAGACCGTAGTTCCGCGGCGAGAGCGACCGCTTTATTCTTTGTCGAGCAGACGCTAAAAGGGGTCCATGAAAGGTTGGCGCATTCGAAATTCGCGGCAAATAGTGTCCGGCTCAACGTAGACTTACGTATGATTGTCGGCGGAAGTTGAAGTGGGTTAAGGATTCGATATGTACAGAATCGGGGGAGGGCGGAGGAGCCAGAACCGCGCAAGGAATACGGTACTACCGTCCTCATATAGGTCAAAGCCCGTCTGCGCACGGGAATCCAAAGGGCGTGAGCCCTCTAGGTCAGTAAAGTAAAGCGGAGAGTGGAGAAAGATGAAGTGTGGTTTCTGGAAGGTTTCGGAGACCTGAGACAAATTCCTTTGTGTACACGGCGGTGAGGGTCAACGCATATCCTCCCCTGGCTAGTTGCAAACGATTTTTTACTGTGGATCTGCCTCGCAAGTCATTTCACCCCCAGATGAAAGAGCATGAGAATAGGGACTAATTCTCTATAGCTGCAGCAGACCGCTGTTTAAGGGAGACACGGGTGGGACATGTAAGAAGAGCTGTGTGCGAGCCACTTGGCGACTCGAGCTTCCTAGCTCCGACTTATCAAGCCCCGGATAGTCCCCGTCAGCAAACAAGATCGTACAGTGGCCCTGCATGGCGAAACCTGGCGCGACACCCAACTGTTTCCTGGTTTGTCCTTTGGTAGGATGAGGAATGACACGACTGAACAACGAGGTCGTTGGTCGTTAAGGATAACTAGAGTTGCTTCGCTCCGCCCGCGTCCAGTCCATCTCCAGGCCGTCCTGTAACACCCCCTGGATCCGGTGTTCGGCGCCAGATTGTTATCGGGGTGGAGTCCGTACCGCCACGACTTATAAGTGCGCTTGGCGGACCAGCGCTGTCATAAAGAATTTGGCGGGGCTGGGGAGCCCAGAGCATTATAAACGGTGAGGGAGCGTGGAGCCCGTTAGGTGAGCCGTGCTTAGTCCATATATGGACGGCGATTGAATACAGCCAGGTAGACTCTAACAATGGGTGACCGACAGTGCCTGTGCTGCCAGGTCCTGTAATCGAGCAGAGTTCCGAGCGTCGTCCCTTTAGAGGTACCGCACAGTTTGCATCCAACAGGTTCGAGCTCGATAGGTTTCGGCAGATGAGCTTCTTCTAGGCAAATATGGATGCGCCTAGATATCTATTTCCCCGTACCGCGAGTTTTACCTTGAAGTTTTTCGGCGAACGTATGAAGGGCTCTGGGCTCGGAAGAAAACACAAGCTTCCCGAGCGATATGTGTTCCCTTCTAGGGCCCCTCATGAGTGCAGACGCGAAACAAGCAGTACAACACGGTATGTACAATGTGTCCGGATCACGCGAGGTCTACTTTTTGAATACGGGATGCTACGGCCTGTCCCACTCCCTTCCGGTAAGCATCGGGTAACCGAATTTAAGTTTTGCTAAGAACTGTCATTTTAGCAAGGCGTCTTCCTCTTGGACAGTTTGGAGACTATTGGAACGAGAATTTGTTTCTAGACTTAAAAGGGCCTTTCTGCCAGAGCGTTCGTCTGAGGCTATCCATCTTGGTACCGGGAGTCGGTGATGCCTGTGATAGCAAACGGTAGGCGGCGATACACTCGATCGCTAAATGCTGCAGTCTTCAATTTTGCTTTTGTTCGAGGCTCTGTTCAAGCCGTCTCAGGGGTCATATGTGGTTGCAGATTTGAACCCGCCAGCTCTCTTTAGGGGGGGATGCGACACGAGATCACGCGTGAGACCCTTTTTGACTGTATTACTCGAGTCGCGAGTTGGAAATTGTTATGACCTTGCTCCCGAAGCCTACTAATTTACCGATCCTCCCGGCTACAGCGTGAAAGGGTGAGAGTCCAGCTTCCCTCGACACGCAATTTTATCGTGCCCGATTTTGCTGCACCCGCGTCAGTGCTGTGCCGGGGGAGGGCCAGCGAGATAAAGTGGGCAAATGCCTTTGAGATGGGCAAACGCAAGAAGTTATCAAAGGGACGAAATTGCGGGGTTGATGCGACACATTGCGATATCGGTGTACGGAATTTTGGGACCATAACGCCCGAAGACAGGATCTCTACCTGGTCCCATGCTTTGCCTTCAGTCGTTTTGACGTTCTTTGCGTGGAATAGCACTCTGAGCAATAGGTTCCTAGCGGGGCTGAAGTCGGCCGGTCGCGGGGCCGTGATCGAGGGGGTTCTCGTCAAGAGGAGGCAAGAGGGCAGCCACCCCTTAGCTATCGCAAAAATGGCTCTCCTGGTCCTTGCTGAACGACAAATATCAACTGCACAAAAAGCGTGACGCGTATTGTAGTTTCGTTTGAGCCCCAGCCTGACATAATTATTCTCTTTACGCTCCGAGTTCACCGAATTTTACCGGCCATGTACGCGTTGCCACTGCGGGGGCAATGTATTATCATGCGGTGCGTAGTTGTTCACCAGGTCGAGGACTCTGGGGTTGGGCCGGTACGAGGTGCCAAAATCGCTAAGGCCCCTGAATCACTTCTTCGTGGTACCCCTGACGCTTCGATGGCATTTCGGACGGGAGACGGCCCCTCGCACTCCTTTCATTGGGCAAATCTGCATCTTAACGGGATATAATAATGGTTTGCTATTCTTGTTTTTTGTTCCCGCCCCGCAGTACTCCGACCCCCATAGTTGCCGGACGAGGAAAGATATGTTTCAGGTGTTGCAGTGCCCATTCTTCAATTCGAAAGTCTCATCTAGGCGCTATCACGCGGGATAGAGGTCCTATAGCAATACGGTATGGGATAAAGTAGAGGCGGTGCGCTGCGCAAGGAGAAAGTAACCGCTAAATGGCGTCTCAAAAGCACTACCTCAGTCGCCAAAAGAGCAATTCGCGTATGCACCATTATCGGGCATAGCCTCTTAGAACCGATCCCTTGGAAGCGCCCCTAGTAGCTTTTCTCCCTAGGGGGCGGCGTGCGCAGGTTGGAAACCGCCCAGTGGTAGCAGTGCGTACGGAGCTTGGAAGAAATTGCTGTCTTCCTGGACTTCCACGTACCATGTGTGTAGTGTAAGGGCGACATTCTGGTCTTAATTGTCTTAAAGACTACTAGCCTCCAAATAACCAAGGCAGACTCCCCGGCCAGAAACTGTCGGAAAGGAATCAAGTAGTATTATGTGTTCAATTACCGGTTCATTTTCCGAATTGTTAGTGGACAAGGGTTTCTCCCCACTCCCGCACATCATATTGCAAATTCGTTCAATTAGTCGTTCTGCTACTCTATTCAATATAGCGAGGCCCAATGAGCCTCTATGACCTCGATCAGGGGAGATCCTTTTACAGAAAACCTAGTGCGGTCGAGGTGCTGCCCTCGGTACATTCAAGGCTTAGTTCAGACCTACGCGACGAGTCCGATTCTTCGTGGCCAACCCTTACGCTCTGGTTGATTACTCGCGACTGGAGTGCTCGCTGGGGTTCGAGAACCTGCTTATTACTCAACCTGTTATCCACGAAACCCCTTACTGTTCTGGTTCGGTAGAAGAATTTTCAGTACCACGAGTAGCGTACTGACATACTGCTTTCACGGCGGTAATCTCGTGCCGACAACTATATTCTTTAGAATAGTTCTGAAACATCTGTAGCGGAGACTCTAGTCTTTTCTGGTGATCGCCGGCGACAGCGGAGGTCATTTAACATTAAAAAAACTAGGTACACTGATCTCTGTGGGGCCTAAGACTTTGGTACAATACAACTTAGTTTTCAGCTCCCGACTAGGGGACCTACTAGCTGCTCGTGGAATGTTCAACGTGGGAGTTGCCACGTTAGTCGCCTTGGGCAGGGACTATCCAGACCTCGGGGACGACGTGGGGGGATGGCTAAACTTCGGCTCCGGCGCTGGACCCCATAAACTCACATGCTTCCATGGCGCACAAGTGCCGTGTCAATCCCTGCACCATGAGTATTATCTACGTATACACTCCAAACACTGGCGACAAGCTCTCACTCCCTTCCTACTCGCGCAAGAAATCTCCTAAAGTCCCCGCTCGACCACGTAGCTTGCCGCTCGAAACTTTAGTTTTCCCTGGTCCAGTCTGCGCCCAGGACCCGGGATCTCCCGATGATGTGGCCGCCTGGTCATGGACTTTCCTAGCGCCTTTGAAGCGAATCCTCTTGCCGCGGCTTTTCCTACCACTGTGCACGTCCAATCTCGACCCACTGACGGTTTTCGGTTCGGACCTTACCCAAATTAACTGAAAGACGCAGCATGCCCCGCGCCGAGTCACCGCTTGTTCAGGCCACTTCTATGTTGGCGCCACGGGTCATTGAACAGCCCAACCACATCTGTCGCTATGGATAAGCTGCCCAGGTAAACTTGGATCTGACGTCTTCGATTCGCAATTGACAGCATTCCCTGTCTCGCGAAAAGCCGGCTTTGACCGCCCCACCTTATTAGTCTGGTATTCAGTGCTATATTGAGACGGTCTTTCAAACTCTTTAGCGTTCCATTTTTCCCTCATTATTTTTATGATACCAATACGATACCACTTGGATCTCGGCGAATCAATTTTCAATCGGCTTAATCGGCCTGTGATTCAGTCTACACGACGACCTAAGGAGGTGAGTCCACTTGTAGCGAAACAGAAGCTCTTTCGCAAGGCTAGGGTGGGAGAGCCGTTGTAAGCTGGCCAAAAGCCGGGCGGACGTCAGCGTTTTACCGGATTCTGCGGTGCGTTTACCGAGGTCAGCACGAGGCGAGCCGCGTAGCGAGAAATTTACCCATCACATTCGGAACCTTTGGACCGGGGCAGTGGTGCACAGGGCCCGCCCTCGCGCCAAATTGATTGCGGCGGATCTAGTCCGTACGTAAAGGCAACACAAAGTTTCGGGCATTGTAGCTGTCCTGCTCAGAGCTAGAAAGGTGACCCCCAGGGGGCGGCCGATACATCTTTTGCGGTCAGAACCGGAGTGGTGGGACTCGGTGGGGCTGGAGGAAAGGCATGGAGGCTGGTCGCCTGGCGCTCGAGTTGGCCGGGACCAGATCAGCGGTGCT
>Alpinia oxyphylla Guangdong MK262729
TCGTCGGACTGCAAGTTAATACAGACTAACGTGGGTCTTAGCACCTTACGGAATACGGCACATCTGTTGCTGAGAGCTGCGGCACAACTTAAAAGGCTGCGCACACATCAGCATTCAAGTGCACCGAGTTGATTCGCTCTCGATTCGGGCCGTCTGCCCCGTTTGACGGCTAATCAGCGGCTTCTGGAAGGCCTCCGAGCGGGATTGCCACCCCGACCCCAGTAGGGCTACATTCCCCGGCCTGACGGAGCGTTGTGGGGCGCCAACACGTACAGGCCGTGCTACAGTGGAGCAGGTAACGTGGAGCGCACAGCGCCCCACCTCAACCCTTCACGAACGCGCCTGCAAGCGGCGCCCGGCTGTCAAGGTTGGGGGGGCCGCAGCCGTCAGGCCCTGCTCCCCGAGGGAACATCCCAGGGCCAGCCCGGGGTGAAGCAGATGCGGCGCGTGAAATAACCGGCAAGCCAGAAGGGTACTAAATCCCGGCCGCTCCGCCCATGAGGCCGGCAATCAAGCCTCTTTGGTCACCTATTCCTGTACATATCTAAGATCCATTTACGCTTTTTCATCATCGTGACCTCGATAGCACTGAGGGAGAATCAACAATGGTACAGACGAAGCTGGCAAATCAAATGGCTCTTGCCATTCAGTATTGATCTCTTTCTGAAGGGTTCTTTGCACAATAACGATGAATCAGATAGCCCTTAATCCTCACGTCTTAAAGGGAGTGAGCGCCTGTGCTACGATTAGTAGGATGGGAAGCACCGACGATTGTCAATAAGCCAGCGTAACAGCTTAGTACAACTATTGGGTGCGGTAGGAAGAGCTTCTTTAAATGGCGCGCGTGAATCAAAGAAACCCGGGGCGTTGAAGACAGAGCGAGGGCGCATGAGCTTAAAGAAGTGGGGTCGAAAGGTGAGGTCATCGGAGACTTCACTTCTTCCCTATTCCTCAGGCTTTATGATGTTCGCGTAACCTTTTTCCGGAGAGCCGCAAAACGAGTACACACTAATCCGTGTCGACTGTTCGGCCCCGTGGCTTCGCGCATGTCCAACTTAACGGAGACAGAGTCTATCTTCTAATAAGATCCTGCGCAAAAGGGCGTAACGCAGGATGCATCTCACCTTAGCCTAGTGAAGTGCTAAACCAGGTGAGCGTGGTGGCAATGGATTGAACCTGAGTGGATGACGTCAGAGGCTCCCGGGGCTTTGAGAAGCGAGGAAATCGGCAGTATCCGGGACTTGTGGGACAGGGGTTAATCCTAGAACCGCTCTAGCCGCCACGAACGGAGGCGAGTTATTATACGGGTTGCTCTGGGACGGGAAGCGAACCCTTAAATCCGGCGAGGCACGATGGTCCGAAATTGAGGCGTACGTGGAGCACTGAGCTGCGTTTCCCACCGTATCACTAAAGTGGAAGTTCCTCCAGCGGGTTTCCCAGCTTGATCGGTGCTACCATCTGGGGTTCTAGACACAGCTTGAGGAGGTACACCGTCGGCGATTATATTAACCAACTTATTATATTGTTTATTTCTTTTACGTTGCCTGTAAGTTAGGCGTATGACGAGAGCAGTTACTAATCTTAACGCACCAGGTGAAACATCAATTACACGCTATAGTCTTTCCGTTGACTATTGGCAAACCTTGAGCAAATGACGTCAATCCCCAGTGGAGGCCAGTCAAAGCGGGCTCCGCAAGGATGTTAGGGCCGTTTTACTAATGTCAATCCAATGTAATGCGGGACCTCCTTATTCTTCAGGATTCTCCATCTTCCAGTGTTAATCCTCCCCCGTGCCTATTTAAAGCTTGCCTTTGTGAGGTAGATTCGATTTACCCGTCCGGCGAATTTAGTAGTCCGTATAGCCTTAAATCTTTTTTCGGGCGCTCGCGCTTCGCCTTATGTCACTTTGATCACTATTTAGTAGAGAGTACCTGAGCCGAACTCGAAGAAGCAACCCTAGCCACCTTGATTGGTACGGGCCCGAATAGGAGGCAAATCTGAGACGATTCAGCTTTGAGATTGGGTTCCGCTCTCTCACTTAGCTGAGACCATCCCTCCAGCTAATTACTCGCCTCGCCTGTTTCTAATCACCGTTAAGGCATATGGCTGGGAACTCTCAGTAGCTGCTGCTGGCCTCCTAACAGGTCTAACGAATGCCAAGTTACCGCGATTTCCGCCCTTCCCAAGATATCCATTAATTTATCTAACTTCCCTTCGCCTCGATTATGTTCCATGCCGATCTCCGGGTCATCCTTGGTTGGAAGTCGACGTTTCGTTGGGCTTTCTGATAAGCTCAGTACAGAGTATGCCCCGGTTTTGTCGCTGCTACTTCCTCCGCTCCTTAGATCTAGATAAGGGCTTATGCTTGACGCCCGAAACCGAACTTATGTTGCTCTTAGGCGCCTTCCTACGGCTAGACTCCACAACTGTGTTTTGATCAAAAGTGTTCCTCGTCTTATAGTTGACGTCACCTCATCAAGGAGGCGTTTGTTTCACTCCTCCCGCGCTTATAGCCGTAATGTGACGAATTGTTGAGGAGTTCTCACGGGGGATTATGCGCGTTGATACACATACGACTCTTTTGGCGCATCCTCTACCCCCAAAGCAGTTCCTAGTCAGGCCTGTTATCTTGGTCAGGGAAGTGCCCCAGTCGCGTCCGCGCAGTCGTGCGGTTAAATTCACCGTATCCTACCGTGCTGTCGGACGTCGCATCATCCCGTCAGAGAGCTCCACGCCTATAGGATGCTGCTCAGTTTCAAGATTATCGTTTACCTGCGTAAAACTACATGCTAAATGAGACTTTGGCATGAGATTCCCCCTGGCGGCAGGCAAGACGGTAAATCATTTGAGAGAAGAGTCGCATGCCGTACTAAGCGCGCCGAAATTTAGAAAACGCCCAGGAAAGTAGACACGCATACTAGGTTCCAGTCATACGCTCGCGTACTGGAAGGTATGCATAAGCAGAGTGCCAGAAGGTCGGGGTCTTAACCCCGCCCCGGTCGCTCCTTAGTATGAATACGCCAGTGGTGGCGAGTTTGTGGGAGCGCACCAGGGAGCGCGAACCCTTTTCCGTCCGACACGGCCATATTGAAACGGGCGATACGCGTCCCGGTGAGAGGGTACACGTCCTGAAGTGATTCGCTATTTCTAGTGAAGAGTGTGTGCGACGTGATACTACGCAACTAAAAGGGGACCGACCTGACAGTAGCACGAGACATTACTTTGCGGCAGGTAGCACTTGAATGCTGGTCGTGCAGCAGCTTTTAGGTGCGCAGTCTCAGACAGATGGCGTATCCGTAGGTACACGTAGTTGTAAACAGTCGCACCGTACTGGCCATCGCATCAAGGCGACCAGCCCCATTGCCAGCCCCCGAGTTCCACCACTACCAGGTTCTTGACGGAAAAATGTATCGGCCTCCCGGGGTCACCTTTATTACGAAGCGAAGCTGCAATGCCCGAATGGGCCTTTACGTCACGGGACTGTCGCACAACCCACAGAGTCGAGACCTAATCAGTTTGGCCGAGGGCGGGGTTCCCTTCAACACGAGGACCCACGGTCAGCAAATGGTCGCAAGGAGGGTATAATTCTCGCTACGCGGCTCGCCGTCGGCTGCTGACCTCGGTAAAGCACCGGACAGATCGGTAACGCGACTCCAACGGCTTTGTGGCTATTAATGGTAAACGCGGGCTCTCCCTACCCGCCTAGACCCCCTGCAGATGCAATAAGCTATCTGGTTTCGCACAAGTGGACTCAGCCTGGCTCGTGGTTCCGATTCTCGTGTCGTCTAGTTATCTGATGAACTTTTCAAGGGCGCTACGATTAATGCACGATTCTAATTGACGCGAGATCGTTGGCTATCGTATTGTATGCGGCAGTGACTCCGAGCGAGCGCGCTATTTATCAATCAGCGCTGAGAGACGCGGATTCGCAATCTCTGCATCGTCACCTCCTCCGTCGACAGCCCTCATTAGTCGCCTACCTAGGTGGGGTAAGCGGGCTTCTAGATACCGCCAGTGTATCGCGTATGGTGCTATATTTTTTCTACTCTGGTATCTCGCGGCGAGGAATAATCCTACAACCGGTCTTCGTTGGAGCCCAGTTTCCATGATACGCTTTAAGTGGGTATGACTAACGTCGATGCCTTACATGGGACTTCCGGAATGTCTGGGGCCCTTCGCCGTTGAGTACAGCCAACGCGCAATCAGGCCCATTTAAAAATGTAGGATACGTACGCCAACGCTCACCATGTTGGCTCTTCAGGCTAGCGAATCAGCCCGTGTTGGTGGAAGTGGTCATTCTTATCGGGCAGCATGTTACAGAATGAAACGTTAGATTCTATGCCCAAGTAGTAGTCATTGCGGCCAGGACAGAATTGAGGGCGGGGCATTAAGAGCGGGGGCTCGGGTAATCATGAAAGTAGCTTAAGGCTCCCTCAGGTCGCGCCGGCCTCCAACACGATAGTTTACATGTCGGTGGGGTTCCAAAATCACCCTAAGGTTTTTCAAGGCAGATTGGATGGTGGCCACGGATAGGGCTTCGTGTGGTGTAGATTTGGTGGCCAGCAACGTCACAAAGAGCCAAGCTGGTTCTAAGTGACAATCCGCTAATAATAAGAGATGACGGGAGTCCGTAATTTACCTCGACCGCCTACGGCACCGTCTGACCTATGTCATTGCCCTGTTTTAGTAAATGCCCCCAAGGGTGTAATAGATTTTTACAATTAGCAAAATGTTATTCATTTGGCAATACGATTCCCTAAATAGTATTGCTTCTCGTCTGTCCCTTGCGCTACGAGGGGCGAAGTCGTGTTGAAGAATTAAAACAGCCATCGTCTACATTATTGTCGTTTCCCGATTTTTAGTGCTATGGGACTACCGCTTTCAAAGGCGGCGTGCCGATAGCGCTGGTGTATCCATCATATGAGATGTAACGCTTTAAGGGCGAGAGGAGCCTCTGCCCGATCTATATTCCTACGTTTGATAAACCCACTAAACCAGACTACCAACAAATTGCAATCAATACCTGAGGCGATGGGAATCAGCGGCCTCTCCTGTGCAATCTTACTACATGTAATTAGCAGATGTTTTTCACTAAACCGCAGACCAATGCACGCGAGAATGGCCCCAAAATGGCTTTTGGTTCCTATCTGCTTATCCTATCAGAAGGCAAATTACCACCTCACGGTGTGATGGAGGTGGATCGCACGCCGTTTTAGCTAGTCTGATTCCTGCCTATGCCGGCCGTGTGTCCTCCGTCCGGAGGGATAGAGGGTTGTTGCCCAGGCCTCATACGTAGGCTGAGTAAACCTCCAATAACTCGCATAATCCGCGCGCTAGTCTAGACCTCCATCTAAACGAGTGGAAGGTGGCCTGCAGTCAATTGCACGGCAAACCGGTCGGAGACACTTAGTCAGCTAATGACGTAGGCAGCGTATAACTAAAACGCAACCGCTAGCGCTTGTATTCATCCAACTACTATGGGCACAGGAGTGGGTTATTCCATACACAGTTGTGCAACGCGATCCTAGCACACGTGGCTACCCGGGAGTGTGTGGATCTATAATTCTGAATGAGAACCCATCTTTTACGACAGCGCAAGGGAGAGCTTCTGCTCATACGGTCCGGGTGATTCCTCTCCGGTAATTAGGTGCAAAGGTGGTACAGTCCGCAGGGGACGGGTAAAAGACAAAATTCACTGTGGGAACATTGAGCATCAGATTAGTTGTAGACGGCCCTGGCTGCAAAGTCCGCTGGTCAGCTTCTGAGTGATAAAACAGTGATTGGGGTAAGTCCTGGAGGCGCTAGTGATTCAGCATTTAGACGCGTTTGTCGCGTCACTTACCCTCGGACTGCACCCATTTTTTGTGTCCCCACTAGACTGATCCTTGAAGGGGAGCTTCCGCCCAACCGTCGTGGCTCCGGGGCTGCATTATACCCCCCGTCGTCGCCACCCGTCGTCGTCGCGGCGATGACTTTACTCAGAGTTTGCGTCGGTCTCAGGCATCCTAAGTTTCGCACCCGGAGGATAAAATTTTTTAGAGTCAAAAAGCATGTGTCGTCCGTTACGAGAAAATCGAGTACATAATAGACCGTAGTTCCGCGGCGAGAGTGACCGCTTTATTCTTTGTCGAGCAGACGCTAAAAGGAGTCCATGAAGGGTTGGCGCATTCGAAATTCGCGGCAAATAGTGTCCGGCTCAACGTAGACTTACGTATGATTGTCGGCGGAAGTTGAAGTGGGTTAAGGATTCGATATGTACAGAATCGGGGGAGGGCGGATGAGCCAGAACCGCGCAAGGAATACGGTACTACCGTCCTCATATAGGTCAAAGTCCGTCTGCGCACGGGAATCCAAAGGGCGTGAGCCCTCTAGGTCAGTAAAGTAAAGCGGAGAGTGGAGAAAGATGAAGTGCGGTTTCTGAAAGGTTTCGGAGACCTGAGACAAATTCCCTTGTGTACACGGCGGTGGGGGTCAACGCATATCCTCCCCTGGCTAGTTGCAAACGATTTTTTACTGTGGATCTGCCTCGCAAGTCATTTCACCCCATTATGAAAGAGCATGAGAATAGGGACTAATTCTCTATAGCTGCAGCAGACCGCTGTTTAAGGGAGACACGGGTGGGACATGTAAGAAGAGCTGTGTGCGAGCCACTTGGCGACTCGAGCTTCCTAGCTCCGACTTATCAAGCCTCGGATAGTCCCCGTCAGCAAACAAGATCGTACAGTGGCCCTGCATGGCGAAACCTGGTGCGACACCCAACTGTTTCCTGGTTTGTCCTTTGGTAGGATGAGGAATGACACGACTGAACAACGAGGTCGTTGGTCGTTAAGGATAACTAGAGTTGCTTCGCTCCGCCCGCGTCCAGTCCATCTCCAGGCCGTCCTGTAACACACTCTGGATTCGGCATTCGGCGCCAGATTGTTATCGGGGTGGAGTCCGTACCGCCACGACTTATAAGTGCGCTTGGCGGACCAGCGCTGTCATACAGAATTTGGCGGGGCCGGGGAGCCCAGAGCATTATAAACGGTGAGGGAGCGTGAAGCCCGTTAGGTGAGCCGCGCTTAGTACATATATGGACGGCGATTGAATACAGCCAGGTAGACTCTAACAATGGGTGACCGACAGTGTCTGTGCTGCCAGGTCCTGTAATCGAGCAGAGTTCCGAGCGTCGTCCCTTTAGAGGTACCACACAGTTTGCATCCAGCAGGTTCGAGCTCGATAGGTTTCGGTAGCCGAGCTTCTTCTAGGCGAATATGGATGCGCCTAGATATCTATTTCCCCGTACCGCGAGTCTTACCTTGAAGTTTTTCGGCGAACGTATGAAGGGCTCTGGGCTCGGAAGAAAACACAAGCTTCCCGAGCGATATGTGTTCCCTTCTAGGGCCCCTCATGAGTGCAGACGCGAAACAAGCAGTACAACACGGTATGTACAATATGTCCGGATCACGCGAGGTCTACTTTTGGAATACGGGATGCTACGGCCTTTCCTACTCCCTTCCGGTAAGTATCGGGTAACCGAATTTAAGTTTTGCTAAGAACTGTCATTTTAGCAAGGCGTCTTCCTCTTGGACAGTTTGGAGACTATTGGACCAAGAATTTGTTTCCAGACTTAAAAGGGCCTTTCTGCCAGAGCGTTCGTCTGAGGCTATCCATCTTGGTACCGGGAGTCGGTGATGCCTGTGATAGCAAACGGTAGGCGGCGATACACTCGATCGCTAAATGCTGCAGTCTTCAATTTTGCTTTTGTTCGAGGCTCTGTTTAAGCCGTCTCAGGGGTCATATGTGGTTGCAGACTTGAACCCGCCAACTCTCTTTAGGGGGGGATGCGACACGAGATCACGCGTGAGACCCTTTTTGACTGTATTACTCGAGTCGCGAGTTGGAAATTGTTATGACCTTGCTCCCGAAGCCTACTAATTTACCGATCCTCCCGGCTACAGTGTGACAGGGTGAGAGTCCAGCTTCCCTCGACACGCAATTTTATCGTGCCCAATTTTGCTGCGCTCGCGTCAGTGCTGTGCCGGGGGAGGGCCAGCGAGATAAAGTGGGCAAATGCCTTTGAGATGGGCAAACGCAAGAAGTTATCAAAGGGACGAAATTGCGGGGTTGATGCGACACATTGCGATATCGGTGTACGGAATTTTGGGATCATAACGCCCGAAGACAGGATCTCTACCTGGTCCCATGCTTTGCCTTCAGTCGTTTTGACGTTCTTTGCGTGGAATAGCACTCTGAGCAATAGGTTCCTAGCGGGGCTGAAGTCGGCCGGTCGCGGGGCCGTGATCGAGGGGGTTCTCGTCAAGAGGAGGCAAGAGGGCAGCCACCCCTTAGCTATCGTAAAAATGGCTCTCCTGGTCCTTGCTGAACGACAAATATCAACTGCACAAAAAGCGTGACGCGTATTGTAGTTTCGTTTGAGCCCCAGCCTGACATAATTATTCTCTTTACGCTCCGAGTTCACCGAATTTTACCGGCCATGTACGCGTTGCCACTACGGGGGCAATGTATTATCATGCGGTGCGTAGTTGTTCACCAGGTCGAGGACTCTGGGGTTGGGCCGGTACGAGGTGCCAAAATCGCTAAGGCCGCTGAATCACTTCTTCGTGGTACCCCTGACGCTTCGATGGCATTTCGGACGGGAGACGGCCCCTCGCACTCCTTTCATTGGGCAAATCTGCATCTTAACGGGATATAATAATGGTTTGCTATTCTTGTTTTTTGTTCCCGCCCCGCAGTACTCCGACCCCCATAGTTGCCGGACGAGGAAAGATACGTTTAAGGTGTTGCAGTGCCCATTCTTCAATTCGAAAGTCTCATCTAGGCGCTATCACGCGGGATAGAGGTCCTATAGCAATACGGTATGGGATAAAGTAGAGGCGGTACGCTGCGCAAGGAGAAAGTAACCGCTAAATGGCGTCTCAAAGGCACTACCTCAGTCGCCAAAAGAGCAATTCGCGTATACGCCATTATCGGGCATAGCCTCTTAGAACCGATCCCTTGGAAGCGCCCCTAGTAGCTTTTCCCCCTAGGGGGCGGCGTGCGCAGGTTGGAAACCGCCCAGTGGTAGCAGTGCGTACGGAGCTTGGAAGAAATTGCTGTCTTCCTGGACTTCCACGTACCATGTGTGTAGTGTAAGGGCGACATCCTGGAATTAATTGTCTTAAAGACTACTAGCCTCCAAATAACCAAGGCAGACTCCCCGGCCAGAAACTGTCGGAAAGGAATCAAGTAGTATTATGTGCTCAATTACCGGTTCATTTTCCGAATTGTTAGTGGACAAGGGTTTCTCCCCACTCCCGCACATCATATTGCAAATTCGTTCAATTAGTCGTTCTGCTACTCTATTCAATATAGCGAGGCCTAATGAGCCTCTATGACCTCGATCAGAGGAGATTTTTTTACAGAAAACCTAGTGCGGTCGAGGTGCTGCCCTCGGTACATTCAAGGCTTAGTTCAGACCTACGCGACGAGTCCGATTCTTCGTGGCCAACCCTTACGCTCTGGTTGATTACTCGCGACTGGAGTGCTCGCTGGGGTTCGAGAACCTGCTTATTATTCAACCTGTTATCCACGAAACCCCTTACTGTTCTGGTTCGGTAGAAGAATTTTCAGTACCACGAGTAGCGTACTGACATACTGCTTTCACGGCGGTAATCTCGTGCCGACAACTAGATTCTTTAGAATAGTTCTGAAACATCTGTAGCGGAGACTCTCGTCTTTTCTGGTGATCGCCGGCGACAGCGGAGGTCATTTAAAAAGAAAAAAACTAGGTACACTGATCTCTGTGGGGCCTAAGACTTTGGTACAATACAACTTAGTTTTCAGCTCCCGACTTGGGGACCTACTAGCTGCTCGTGGAATGTTCAACGTGGGAGTTGCCACGTTAGTCGCCTTGGGCAGGGACTATCCAGACCCCGGGGACGACGTGGGGGGATGGCTAAACTCCGGCTCCGGCGCTGGACCCCATAAACTCACACGCTTCCATGGCGCACAAGTGCCGTGTCAATCCCTGCATCATGAGCATTATCTACGTATACACTCCAAACACTGGCGACAAGCTCTCACTCCCTTCCTACTTGCGCAAGAAATCTTCTAAAGTCCCCGCTCGACCATGTAGCTTGCCGCTCGAAACTTCAGTTTTCCCTGGTCCAGTCTGCGCCCTGGACCCGGGATCTCCCTTCGATGTGGCCGCCTGGTCATGGACTTTCCTAGCGCCTTTGAAGCGAATCCTCTTGCCGCGGCTTTTCTTACCACTGTGCACGTCCATTCTCGACCCACTGACGGTTTTCGGTTCGGACCTTACCCAAATTAACTGAAAGACGCAGCATGCCCCGCGCCGAGTCACCGCTTGTTCAGGCCACTTCTATGTTGGCGCCACGGGTCATTGAACAGCCCAACCACATCTGTCGCTATGGATAAGCTGCCCAGGTAAACTTGGATCTGACGTCTTCGATTCGCAATTGACAGCATTCCCTGTCTCGCGAAAAGCCGGCTTTGACCGCCCCACCTTATTAGTCTGGTATTCAGTGCTATATTGAGACGGTCTTTCAAACTCTTTAGCGTTCCATTTTTTCCTCATGATTTTTATTTTACCAATACGATACCACTTGGATCTCGGCGAATCAATTTTGAATCGGCTTAATCGGCCTGTGATTCAGTCTACACGACGACCTAAGGAGGTGAGTCCACTTGTAGCGAAACAGAAGCTTTTTCGCAAGGCTAGGGTGGGAGAGCCGTTGTAAGCTGGCCAAAAGCCGGGCGGACGTCAGCGTTTTACCGGATTCTGCGGTGCGTTTACCGAGGTCAGCACGAGGCGAGCCGCGTAGCGAGAAATTTACCCATCACATTCGGAACATTTGGACCGGGGCAGTGGTGCACAGGGCCCGCCCTCGCGCCAAATTGATTGCGGCGGATCTAGTCCGTACGTAAAGGCAACACAAAGTTTCGGGCATTGCAGCTGTCCTTCTCAGAGCTAGAAAGGTGACCCCCAGGGGGCGGCCGATACATCATTTGCGGTCAGAACCGGAGTGGTGGAACTCGGTGGGGCTGGAGGAGAGGCATGGAGGCTGGTCGCCTGGCGCTCGAGTTGGCCGGGACCAGATCAACGGTGCT
>Alpinia pumila MK262731
TCGTCGGACTGCAAGTTAATACAGACTAACGTGGGTCTTAGCACCTTACGGAATACGGCACATCTGTTGCTGAGAGCTGTGGCACAACTTAAAAGGCTGCGCACACATCAGCATTCAAGTGCACCTAGTTGATTCGATCTCGACCCGGTCCGTCTGCCTCGTTTGACGGCTAATCAGCGGCCTCTGGAAGGCCTCCGAGCTGGATTGCCACCCCGACCCCAGTGGCGCTACATTCCCCGGCCTGACGGAGCGTTGTGGGGCGCCAACGCGTACAGGCCGTGCTACAGTGGAGCAGGTAACGTGGAGCGCACAGCGCCCCACCTCAACCCTTCACGAACGCGCCTGCAAGCGGCGCCCGACTGTCAAGGTTGGGGAGGCCGCAGCCGTCAGGCCCTGCTCCCCGAGGGAACATCCCAGGGCCAGCCGGGGGTGAAGCAGATGCGGCGCGTGAAATAACCGGCAAACCAGAATGGTACTAAATCTCGGCCGCTCCGCCCATGAGGCCGGCAATCAAGCCTCTTTGGTCACCTATTCCTGTACATATCTAAGATCCATTTACGCCTTTTCACCATCGTGACCTCGATAGCACTGAGGGAGAATCAACAATGGTACAGACGAAGCTGGCAAATCAAATGGCTCTTGCCATTCAGTATTTATCTCTTTCTGAAAGGTTCTTTGCACAATAACGATGAATCAAACAGCCCTTAATTCTCACGTCTTAAAGGGAGTGAGCGCCTGTGCTGCGATTAGTAGGATGGGAAGCACCGACGATTGTCAATAAGTCAGCGTAACAGCTTAGCACAACTATTGGGTGCGGTAGGAAGAGCTTCTTTAAATGGCGCGCGTGAATCAAAGAAACCCGGGGCGTTGAAGACAGAGCGAGGGCGCATGAGCTTAAAGAAGTGGGGTCGAAAGGTGAGGTCATCGGAGACTTTACTTCTTCCCTATTCCTCAGGCTTTATGATGTTCGCGTAACCTTTTTCCGGAGAGCCGCAAAACGAGTACACACTAATCCGTGTCGACTGTTCGGCCCCGTGGCTTCGCGCATGTCCAACTTAACAGAGACAGAGTCTATCTTCTAATAAGATCCTGCGCAAAAGGGCGTAACGCAGGATGCATCTCACCTTAGCCTAGCGAAGTGCTAAACCAGGTGAGCGTGGTGGCAATGGATTGAACCTGAGTGGATGACGTCAGAGGCTCCCGGGGCTTTAAGAAGCGAGGAAATCGGCAGTATCCGGGACTTGTGGGACAGGGGTTAATCCTAGAACCGCTCTAGCCGCCACGAACGGAGGCGAGTTATTATACGGGTTGCTCTGGGACGGGAAGCGAACCCTTAAATCCGGCGAGGCACGATGGTCCGAAATTGAGGCGTACGTGGAGCACTGAGCTGCGTTTCCCACCGTATCACTAGAGTGGAAGTTCCTCCAGCGGGTTTCCCAGCTTGATCGGTGCTACCATCTGGGGTTCTAGACGCAGCTTGAGGAGGTACACCGTCGGCGATGATATTAACCAACTTCTTATATTGTTTATTTCTTTTACGTTGCCTGTAAGTTAGGCGTATAACGAGAGCAGTTACTAATCTTAACGCACCAGGTGAAACATCAATTACACGCTATAGTCTTTCCGTTGACTATTGGCAAACCTTGAGCAAACGACGCCAATCCCCAGTGGAGGCCAGTCAAAGCGGGCTCCGCAAGGATGTTAGGGCCGTTTTACTAATGTCAGTCCAATGTAATGCGGGACCTCCTTATTCTTCAGGATTCTTCATCTTCCAGTGTTAATCCTCCCCCGTGCATACTTAAAGCTTGCCTTTGTGAGGTAGATTCGATTCACCCGTCCGGCGAATTTAGTAGTCCGTATAGCCTTAAATCTCTTTTCGGGCGCTCGCGCTTCGCCTTATGTCACTTTGATCACTATTTAGTAGAGAGTACCTGAGCCGAACTCGAAGAAGCAACCCTAGCCACCTCGATTGGTACGGGCCCGAATAGGAGGCAAATCTGAGACGATTCAGCTTTGAGATTGGGTTCCGCTCTCTCACTTAGCTGAGACCATCCCTCCAGCTAATTACTCGCCTCGCCTGTTTCTAATCACCGTTAAGGCATATGGCTGGGAACCCTCAGTAGCTGCTGCTGGCCTCCTAACGGGTCTAACGAATGCCAAGTTACCGCGATTTCCGCCCTTCCCAAGATTTCCATTAATTTATCTAACTTCCCTCCGCTTCGATTATGTTCCATGCCAATCCCCGGGTCATCCTTGGTTGGAAGTCGACGTTTCGTTGAGCTTTCTGATAAGCTCCGTGCAGAGTATGCCCCGGTTTTGTCGCTGCTACTTCCTCCGCTCCTTAGATCTAGATAAGGGCTTATGCTTGACGCCCGAAACCGAACTTATGTTGCTCTTAGGCGCCTTCCTACTGCTAGACTCCGCAACTGCGTTTTGATCAAAAGTGTTCCTCGTCTTATAGTTGACGTTACCTCATCAAGGAGGCGTTTGTTTCACTCCTCCCGCGCTTATAGCCGTAATGTGACGAATTGTTGAGGAGTTCTCACGAGGGATTATGCGCGTTGATACACATACGACTCTTTTGGCGCATCCTCTACCCCCAAAGCAGTTCCTAGTAAGGCCTGTTATCTTGGTCAGGGAAGTGCCCTAGTCGCGTCCGCGCAGTCGTGCGGTTAAATTCACCGTATCCTACCGTGCTGTCGGACGTCGCATCATCCCGTCAGAGAGCTCCACGCCTATAGGATGCTGCTCACTTTCAAGATTATCGTTTACCTGCGTAAAACTACATGCTAAATGAGACTTTGGCATGAGATTCCCCCTGGCGGCAGGCAAGACGGTAAATCATTTGAGAGAAGAGTCGCATGCCGTACTAAGCGCGCCGAAATTTAGAAAACGTCCAGGAAAGCAGACACGCATACTAGGTTCCAGTCATACGCTCGCGTACTGGAAGGTATGCATAAGCAGAGTGCCAGAAGGACGGGGTCTTAACCCCGCCCCGGTCGCTCCTTAGTATGAATACGCCAGTGGTGACGAGTTTGCGGGAGCGCACCAGGGAGCGCAAACCCTTTTCCGTCCGACACGGCCATATTGAAACGGGCGATACGGGCCCCGGTGAGAGGGTACACGTCCTGAAGTGATTCGCTATTTCTAGTGAAGGGTGTGTGCGACGTGATACTACGCAACTAAAAGAGGACCGACCTGACAGTATCACGAGACATTACTTTGAGGCAGGTAGCACTTGAATGCTGGTCGTGCAGCAGCTTTTAGGTGCACAGTCTCAGACAGATGGCGTATCCGTAGGTACACGTAGTTGTAAACAGTCGCACCGCACTGACCATCGCATCAAGGCGACCAGCCCCATTGCCAGCCCCCGAGTCCCACCACTACCAGGTTCTTGACGGAAAAATGTATCGGCCTCCCGGGGTCACCTTTATTACGACGCGAAGCTGCAATGCCCGAATGGGCCTTTACGTCACGGGACTGTCGCACAACCCACAGAGTCGAGAACTAATCAGTTTGGCTGAGGGCGGGGTTCCCTTCAACACGAGGACCCACGGTCAGCAAAGGGTCGCCAGGAGGGTATAATTCTCGCTACGCGGCTCGCCGTCGGCTGCTGACCTCGGTAAAGCACCGGACAGATCGGTAACGCGACTCCAACGGCTTTGTGGCTATTAATGGTAAACGCGGGCTTTCCCTACCCGCCTAGACCCCCTGCAGATGCAATGAGCTATCTGGTTTCGCACAAGTGGACTCAGCCTGGCTCGTGGTTCCGATTCTCGTGTCGTCTAGTTATCTGATGAACTTTTCAAGGGCGCTACGATTAATGCACGATTGTAATTGACGCGAGATCGTTGGCTATCGTATTGTATGCGGCAGTGACTCCGAGCGAGCTCGCTATTTATCAATCAGCACTGAGAGACGCGGATTCGCAATCTCTGCATCGTCACCTCCTCCGTCGGCAGCCCTCATTAGTCGCCTACCTAGGTGGGGTAAGCGGGCTTCTAGATACCGCCAGTGTATCGCGTATGGTGCTATATTTTTTCTACTCTGGCATTTAGCGGCGAGGAATAATCCTACAACCGGTCTTCGTTGGAGCCCAGTTTCCATGATGCGCTTTAAGTGGGTATGACTAACGTCGATGCCTTGCATGGGACTTCCGGAATGTCTGGGGCCCTTCGCCGTTGAATACAGCCAACGCGCAATCAGGCTCATTTAAAAATGTAGGATACGTACGCCAACGTTCACCATGTTGGCTCTTCAGGCTAGCTAATCAGCCCGTGTTGGTGGAAGTGGTCATTCTTAAAGGGCAGCATGTTACAGAATTAAACGTTAGATTCTACGCCCAAGTAGTAGTCATTGCGGCCAGGACAGAATTGAGGGCGGGGCATTAAGAGCGGGGGCTCGGGTAATCATGAAAATAGCTTAAGGCTCCCTCAGGTCGCGCCGGCCTCCAACACGATAGTTTACATGTCGGTGGGGTTCCAAAATCACCCTAAGGTTTTTCAAGGCAGATTGGATGGTGGCCACGGAGACGGCTTCGTGTGGTGTAGATCTGGTGGCCAGCAACGTCACAAAGAGCCAAGCTGGTTCTAAGTGACAATCCGCTAAGAATAAGAGATAACGGGAGTCCGTAATTTACCTCGACCGCCTCCGGCACCGTCTGACCTATGTCATTGCCCTGTTTTAGTAAATGCCCCCAAGGGTGCAATAGACTTTTACAATGAGCAGAATGTTATTCATTTGGCAATACGATTCCCTAAATAGTGTTGCTTCTCGTCTGTCCCTTGCGCTACGAGGGGCGAAGTCGTGTTGAAGAATTAAAACAGCCATCGTCTACATTATTGTCGTTTCCCGATTTTTAGTGCTATGAGACTACCGCTTTCAAAGGCGGCGTGCCGATAGCGCTGGTGTATCCATCATACGAGATGTGACGCTTTAAGGGCGAGAGGAGCCTCTGCCCGATCTATATTCCTACGTTTGATAAACCCACTAAACCAGACTACGAACAAATTGCAATCAATACCTCAGGCGATGGGAATTAGCGGCCTCTCCTGTGCAATCTTACTACATGTAATTAGCAGATGTTTTTCACTAAACCGCAGACCAATGCACGCGAGAATGGCCCCAAAATGGCTTTTGGTTCCTATCTACTTATCCTATCGGAAGGCAAATTACCACCTCACGGTGTGATGGAGGTGGATCGCACGCCGTTTTAGCTAGTCTGATTCCTGCCTATGCCGGCCGTGTGTCCCCCATCCGGGGGGATAGAGGGTTGTTGCCAAGGCCTCATACGTAGGCTGAGTAAACCTCCAGTAACTCGCATAATCCGCGCGCTAGTCTAGACCTCCATCTAAACGAGTGGAAGATGGCCTGCAGTCAATTGCACGGCAAACCGGTCGGAGACACTTAGTCAGCTAATGACGCAGGCAGCGTATAACTAAAACGCAACCGCTAGCGCTTGTATTCATCCAACTACTATGGGCACAGGAGTGGGTTATTCCATACACAGTTGTGCAACGCGATCCTAGCACACGTGGCTACCCAGGAGTGTGGGCATCTATAATTCTGACTGAGAACCCATCTTTTACGACAGCGCAAGGGAGAGCTTCTGCTCATACGGTCCGGGTGATTCCTCTCCGGTAATTAGGTGCAAAGGTGGTACAGACCGCAGGGGACGGGTAAAAGACAAAATTCACTGTGGGAATATTGAGCATCAGATTAGTTGTAGACGGCCCTGGCTGCAAAGTCCGCTGGTCAGCCTCTGAGTGATAAAACAGTGATCGGGGTAAGTCCTGGAGGCGCTAGTGATTCAGCATTTAGACGCGTTTGTCGCGTCACTTACCCTCGGACTGCACCCATTTTTTGTGTCCCCACTAGACTGATCCTTGAAGGGGAGCTTCCGCCCAACCGTCGTGGCTCCGGGGCTGCATTATACCCCCCGTCGTCGCCACCCGTCGTCGTCGCGGCGATGACTTTACTCAGAGTTTGCGTCGGTTTCAGGCATCCTAAGTTTCGCACCCGGAGGATAAAATTATTTAGAGTCAAAAAGCATGTGTCGTCCGTTACGAGAAAATCGAGTACATAATAGACCGTAGTTCCGCGGCGAGAGCGACCGCTTTATTCTTTGTCGAGCAGACGCTAAAAGGGGTCCATGAAGGGTTGGCGCATTCGAAATTCGCGGCAAATAGTGTCCGGCTCAACGTAGACTTACGTATGATTGTCGGCGGAAGTTGAAGTGGGTTAAGGATTCGATATGTACAGAATCGGGGGAGGGCGGAGGAGCCAGAACCGCGCAAGGAATACGGTACTACCGTCCTCATATAGGTCAAAGCCCGTCTGCGCACGGGAATCCAAAGGGCGTGAGCCCTCTAGGTCAGTAAAGTAAAGCGGAGAGTGAAGAAAGATGAAGTGCGGTTTATGGGAGGTTTCGGAGACCTGAGACAAATTCCCTTGTGTACACGGCGGTGGGGGTCAACGCATATCCTCCCCTGGCTAGTTGCAAACGATTTTTTACTGTGGATCTGCCTCGCAAGTCATTTCACCCCCAGATGAAAGAGCATGAGAATAGAGACTAATTCTCTATAGCTGCAGCAGACCGCTGTTTAAGGGAGACACGGGTGGGACATGTAAGAAGAGCTGTGTGCGAGCCACTTGGCGACTCGAGCTTCTTAGCTCCGACTTATCAAGCCCCGGATAGTCCCCGTCAGCAAACAAGATCGTACAGTGGCCCTGCATGGCGAAACCTGGCGCGACACCCAACTGTTTCCTGGTTTGTCCTTTGGTAGGAAGAGGAATGACACGACTGAACAACGAGGTCGTTGGTCGTTAAGGATAACTAGAGTTGCTTCGCTCCGCCCGCGTCCAGTCCCCATCCAGGCCGTCCTGTAACACACCCTGGATCCGGCGTTCGGCGCCAGATTGTTATCGGGGTGGAGTCCGTACCGCCACGACTTATAGGTGCGCTTGGCGGACCAGCGCTGTCATACAGAATTTGGCGGGGCCGGGGAGCCCAGAGCATTATAAACGGTGAGGGAGCGTGGAGCCCGTTAGGTGAGCCGCGCTTAATCCATATATGGACGGCGATTGAATACAGCCAGGTAGACTCCAACAATGGGTGACCGACAGTGCCTGTGCTGCCAGGTCCTGTAATCGAGCAGAGTTCCGAGCGTCGTCCCTTTAGAGGTACCGCACAGTTTGCATCCAGCAGGTTCGAGCTCGATAGGTTTCGGTAGCCGAGCTTCTTCTAGGCGAATATGGATGCGCCTAGATATCTATTTCCCGGTACCGCGAGTCTTACCTTGAAGTTTTTCGGCGAACGTATGAAGGGCTCTGGGCTCGGAAGAAAACACAAGCTTCCCGAGCGATATGTGTTCCCTTCTAGGGCCCCTCATGAGTGCAGACGCGAAACAAGCAGTACAACACGGTATGTACAATGTGTCCGGATCACGCGAGGTCTACTTTTGGAATACAGGATGCTACGGCCTTTCCCACTCCCTTCCGGTAAGCATCGGGTAACCGAATTTAAGTTTCGCTAAGAACTGTCATTTTAGCAAGGCGTCTTCCTCTTGGACAGTTTGGAGACTATTGGAACGAGAATTTGTTTCTAGACTTAAAAGGGCCTTTCTGCCAAAGCGTTCGTCTGAGGCTATCCATCTTGGTACCGGGAGTCGGTGATGCCTGTGATAGCAAACGGTAGGCGGCGATACACTTGATCGCTAAATGCTGCAGTCTTCAATTTTGCTTTTGTTCGAGGCTCTGTTTAAGCCGTCTCAGGGGTCATATGTGGTTGCAGATTTGAACTCGCCAGCTCTCTTTAGGGGGGGATGCGACACGAGATCACGCGTGAGACCCTTTTTGACTGTATTACTCGAGTCGCGAGTTGTAAATTGTTATGACCTTGCTCCCGAAGCCTACTAATTTACCGATCCTCCCGGCTGCAGCGTGGCAGGGTGAGAGTCCAGCTTCCCTCGACACGCAATTTTATCGTGCCCGAATTTGCTGCGCCCGCGTCAGTGCTGTGCCGGGGGAGGGCCAGCGAGATAAAGTGGGCAAATGCCTTTGAGATGGGCAAACGCAAGAAGTTATCAAAGGGACGAAATTGCGGGGTTGATGCGACACATTGCGATATCGGTGTACGGAATTTTGGGACCATAACGCCCGAAGACAGGATCTCTACCTGGTCCCATGCTTTGCCTTCAGTCGTTTTGACGTTCTTTGCGTGGAATAGCACTCTGAGCAATAGGTTCCTAGCGGGGCTGAAGTCGGCCGGTCGCGGGGCCGTGATCGAGGGGGTTCTCGTCAAGAGGAGGCAAGAGGGCAGCCACCCCTTAGCTATCGCAAAAATGGCTCTCCTGGTCCTTGCTGAACGGCAAATATCAACTGCACAAAAAGCGTGACGCGTATTGTAGTTTCGTTTGAGCCCCAGCCTGACATAATTATTCTCTTTACGCTCCGAGTTAACCGAATTTTACCGGCCATGTACGCGTTGCCACTGAGGGGGCAATGTATTATCATGCGGTGCGTAGTTGTTCACCAGGTCGAGGACTCTGGGGTTGGGCCGGTACGAGGTGCCAAAATCGCTAAGGCCCCTGAATCACTTCTTCGTGGTACTCCTGACGCTTCGATGGCATTTCGGACGGGAGACGGCCCCTCGCACTCCTTTCATTGGGCAAAACTGCATCTTAACGGGATATAATAATGGTTTGCTATTCTTGTTTTTTGTTCCCGCCCCGCAGTACTCCGACCCCCATAGTTGCCGGACGAGGAAAGATACGTTTCAGGTCTTGCAGTGCCCATTCTTCAATTCGAAAGTCTCATCTAGGCGCTATCACGCGGGATAGAGGTCCTATAGAAATACGGTATGGGATAAAGTAGAGGCGGTGCGCTGCGCAAGGAGAAAGTAACCGCTAAATGGCGTCTCAAAAGCACTACCTTAGTCGCCAAAAGAGCAATTCGCGTATGCACCATTATCGGGCATAGCCTCTTAGAACCGATCCCTTGGAAGCGCCCCTAGTAGCTTTTCCCCCTAGGGGGCGGCGTGCGCAGGTTGGAAACCGCCCAGTGGTAGCAGTGCGTACGGAGCTTGGAAGAAATTGCTGTCTTCCTGGACTTCCACGTACCATGTGTGTAGTGTAAGGGCGACATCCTGGTCTTAATTGTCTTAAAGACTACTAGCCTCCAAATAACCAAGGCAGACTCCCCGGCCAGAAACTGTCGGAAAGGAATCAAGTAGTATTATGTGCTCAATTACCGGTTCATTTTCCGAATTGTTAGTGGACAAGGGTTTCTCCCCACTCCCGCACATCATATTGCAAATTCGTTCAATTAGTCGTTCTGCTACTCTATTCAATATAGCGAGGCCCAATGAGCCTCTATGACCTCGATCAGGGGAGATCCTTTTACAGAAAACCTAGTGCGGTCGAGGTGCTGCCCTCGGTACCTTCAAGGCTTAGTTCAGACCTACGCGACGAGTCCGATTCTTCGTGGCCAACCCTTACGCTCTGGTTGATTACTCGCGACTGGAGTGCTCGCTGGGGTTCGAGAACCTGCTTATTATTCAACCTGTTATCCACGAAACCCCTTACTGTTCTGGTTCGGTAGAAGAATTTTCAGTACCACGAGTAGCGTACTGACATACTGCTTTCACGGCGGTAATCCCGTGCCGACAACTATATTCTTTAGAATAGTTCTGAAACATCTGTAGCGGAGACTCTAGTCTTTTCTGGTGATCGCCGGCGACAGCGGAGGTCATTTAACATTAAAAAAACTAGGTACACTGATCTCTGTGGGGCCTAAGACTTTGGTACAATACAACTTAGTTTTCAGCTCCCGACTTGGGGACCTACTAGCTGCTCGTGGAATGTTCAACGTGGGAGTTGCCACGTTAGTCGCCTTGGGCAGGGACTATCCAGACCTCGGGGACGACGTGGGGGGATGGCTAAACTCCGGCTCCGGCGCTGGACCCCATAAACTCACATGCTTCCATGGCGCACAAGTGCCGTGTCAATCCCTGCACCATGAGCATTATCTACGTATACACTCCAAACACTGGCGACAAGCTCTCACTCCCTTCCTACTCGCGCAAGAAATCTCCTAAAGTCCCCGATCGACCACGTAGCTTGCCGCTCGAAACTTCAGTTTTCCCTGGTCCAGTCTGCGCCCAGGACCCGGGATCTCCCGACGATGTGTCCGCCTGGTCATGGACTTTCCTAGCGCCTTTGAGGCGAATCCTCTTGCCGCGGTTTTTCTTACCACTGTGCACGTCCAATCTCGACCCACTGACGGTTTTCGGTTCGGACCTTACCCAGATTAACTGAAAGACGCAGCATGCCCCGCGCCGAGTCACCGCTTGTTCAGGCCACTTCTATGTTGGCGCCACGGGTCATTGAACAGCCCAACCACATCTGTCGCTATGGATAAGCTGCCCATGTAAGCTTGGATCTGACGTCTTCGATTCGCAATTGACAGCATTCCCTGTCTTGCGAAAAGCCGACTTTGACCGCCCCACCTTATTAGTCTGGTATTCAGTGCTATATTGAGACGGTCTTTCAAACTCTTTAGCGTTCCATTTTTCCCTCATGATTTTTATTTTACCAATACGATACCACTTGGATCTCGGCGAATCAATTTTCAATCGGCTTAATCGGCCTGTGATTCAGTCTACACGACGACCTAAGGAGGTGAGTCCACTTGTAGCGAAACAGAAGCTCTTTCGCAAGGCTAGGGTGGGAAAGCCGTTGTAAGCTGGCCAAAAGCCGGGCGGACGTCAGCGTTTTACCGGATTCTGCGGTGCGTTTACCGAGGTCAGCACGAGGCGAGCCGCGTAGCGAGAAATTTACCCATCACATGCGGAACCTTTGGACCGGGGCAGTGGTGCACAGGGCCCGCCCTCACGCCAAATTGATTGCGGCGGATCTAGTCCGTACGTAAAGGCAACACAAAGTTTCGGGCATTGCAGCTGTCCTGCTCAGAGCTAGAAAGGTGACCCCCAGGGGGCGGCCGATACATCATTTGCGGTCAGAACCGGAGTGGTGGGACTCGGTGGGGCTGGAGGAGAGGCATGGAGGCTGGTCGCCTGGCGCTCGAGTTGGCCGGGATCAGATCAGCGGTGCT
>Amomum villosum MK262730
TCGTCGGACTGCAAGTTAATACAGACTAACTTGGGTCTTAGCACCTTACGGAATACGACACATCTGTTGCTGAGGGCTGCGGCACAACTTAAAAGGCTGCGCACACGTCAGCATTCAATTGCACCGAGTCGATTCGATCTCGACCTGGGCCGTCTGCCCCGTTTGACGGCTAATCAGCGGCCTCCGGAAGGCCTCCGGGCGGGATTGCCACCCCGACCCCAGTGGCGCTGCGTTCCCCGGCCTGACGGAGCGTTGTGGGGCGCCAACGCGTACAGGCCGTGCTACAGTGGAGCAGGGAACGTGGAGCGCAGAGCGCCCCACCTCAACCCTTCACGAACGCGCCTGGAAGCGACGCCCGGCTGTCAAGGATGGGGGGGCCGTAGCCGCCAGGCCCTGCTCCCCGAGGGAACAGCCAAGGTCCAGCCGGGGGTGAAGCAGATGCGGCGCGTGAAATAACCGGCAAGCCCGCATGGTACTAAATCCCGTCCGTTTCGCCCATGAGGCAGGCAATCAAGCCTCTTTGGCCACCTATTCCTGTACATATCTAAAATCCATTTACGCCTGTTCACCGTTGTGACCTCGGCAGCGCTGAGGGAGAATCAACAATGGTACAGACGAAGCTGGCAAATCGAATGGCTCTTGACATTCGGTATTGATCTCTTTCTGAAGGGTTCTTTGCGCAATAACGATGAATCAAATAGCCCTTAATCCTCACATCTTAGAGGGAGGGAGCGTCTGTGCTGCGATTAGTAGGATGGGAAGCACCGACGATTGTCAATAAGTCGGCGTAGCAGCTGAGCAAAACTATTGGATGCGGTAGGAAGGGCGTATTTAAATGGCGCGCGTGAAGCAAAGAAACCCGGGGCGTTGAAGACAGAGCGAGGGCGCATGAGCTTAAAGAAGTGGGGTCGAAGTGTGAGGTCATCGGAGACTTCACTTCGTCCCTATTCCTAAGGGTTTATGATGTTCGCGTAACCTTTTTCCGGAGAGCCTCAAAACGAGTACATACTAATCCGTGTCGACTGTTCGGCCCCGCGGCTTAGCGCATGTCAAACTTAACGGAGACAGAGTTAAACTTCTAATAAGATCCTGCGCAAAAGGGCGTAACGCAGGATGCATCTCGCCTTAGCCTAACGAAGTGCTAAACCAAGTGAGCGTGGGGGAAATGGATTGAACTTGAGTGGATTACGTCGGAGGCTCCCGAAGCTTTAAGAAGCGGGGAAATCGGCAGTATCCGGGACTTGTGGGACAGGGGTTAATCCTGGAACCGCTCTAGCCGCCACAAACGGAGGCGAGTTATTATACGGGTTGCTCTGGGATGGGAAGCGAACCCTTAAACCCGGCGAGACATGATGGTCCGAAATTGAGGCGTACGTGGAGCACTGAGCTGTGTTTCCCACCGTATCACTAAAGTGGAAGTTACTCCAGCGGGTTTCCCAGCTTGATCGGTGCTGCCATCTGGGGTTCTAGACGCAGTTTGAGGAGGTACACCGTCGGCGATGATTTTAACCAACTTATTATATTGTTGATTTCTTTTACGTTGTCTGTAAGTTAGGCGTATGACGAGAGCAGTTACTAATCTTAACGCACCAGGCGAAACATCAATTACGCGCTATAGTCTTCCCGTTGACTTTTTGCAAACCTTGAGCAAATGACGCCGATCCCCAGTGGAGGCCAGTCAAAGCGGGCTCCGCAAGGATGTTAGGGCAGTTTTATTAATGTCAGTCCAATGAACTGCGGGACCCCCTTATTCTTTGGGATTCTCCATCTCCCAGTGTTAATCCTTCCCCGTGCATACTTACGGCTTGCCTTTGTGAGGTTTTTTCGATTCACCCGCCCGGCGAATTTAAGAGTTCGTCTAGCCTCAAGTCTCTTTTCGGGCGCTCGCGCTTCGTCTTTCGGCACTTTGATCGCTACTTAGTAGAGAGTACTTGAGCCGAACTCGAAGAAGCAACCCTAGCCACCTCTATTGGTACGGGCCCGAATAGGAGGCAAATCCGAGACGATTCAGCTTTGAGATTGGGTTCCGCTCTCTCACTTAGCTGAGACCATCCCTCCAGCTAATTACTCGCCTCGCCTGTTTCTAATCACCGTTAAGACATATGGCTGGGAACTCTCAGTAGCTGCTGCTGGCCTCCTAACAGGTCCAACGAATGCCAAGTTATCGCAATTTCCGCCCTTCCCAAGATTTCCATAAATTTATCTAACTTCCCTCCGCCTCGATTATGTTCCATGCCGGTCCCCGGGTCATCCTTGGTTGGAAGGCGACGTTTCGTCGGGCTTTCCGATAAGCTCCGTGCAGAGTATGCCCCGGCTTTGTCGCTGCTACTGCCCCCGTTCCTTAGATCTAGATAAGGGCTTATGCTTGTCGCCCGAAACCGAACTTATGTTGCTCTTAGGCGCCTTCCTACGGCTAGACTCCACAACTGCGTTCTGATCAAAAGTGCTCATCGTCTTATAGTTGACATCACCTCATCAAGGAGTCGTTTGTTTCACTCCTCCCGCGCTTATAGCCGTAATGTGACGAATTGTTGAGAAATTCTAACGGGGGATTATGCGCGTTGATACACATACGACTCTTTTGGCGCATCCTCTACCCCCAAAGCAGTTCCTAGTAAGGCCTGGTATCGTGGTCAGGGAAGTGCCCCAGTCGCGTCCGCGCAGTCGTGCGGTTAAATTCACCGTATCCTACCGTGCTGTCGGACGTCGCATCATCCCGTCAGAGAGCTCTACGCCTATAGGATGCTGCTCACTTTCAAGATTATCGTTTACCTGCGTAAAACTAAATGCTAAATGAGACTTTTGCCTGAGATTCCCCCTGGCGGCAGGCAAGACGGTAAATCATTTGAGGGCAGAGCCGCATGCCGTACTAAACGCGCCGAAATTTAGAAAACGCCCAGGAAAGCAGATACGCATACTAGCTTCCAGTCATACGCTCGCGTACTGGAAGGTATGCATAAGCAGAGTGCCCGAAGGTCGGGGTCTTAACCCCGCCCCGGTCGCTCCTTAGTGTGAATACGCCAGTGGTGGCGAGTTTGCGGGAGCGCACCAGGGAGCGCAAACCCGTTTCCGTCCGACACGGCCATATCGAAACGGGCGATACGGGCCCCGGTGAGAGGGTACACGTCCTGAAGTGATTCGCTATTTCTGGTGAAGGGTGTGTGCGGCGTGATGCTACGCAACTAAAAGGGGACCGACCTGACAGTATCACGAGACGTTACTTTGCGGCAGGTAGCAATTGAATGCTGGTCGTGCAGCAGCTTTTAGGTGCGCAGCCTCAGACAGATGGTGTATCCGTAGGTACAAGTAGTTGTAAACAGTCGCACCGCACTGGCCATCGCATCAAGGTGACCAGCCCCGTTGCCAGCCCCCGAGTCCCACCACTACCAGGTTCTTGACGGAAAAATGTATCGGCCTCCCGGGGTCACCTTTATTACGACGCAAAGCTGCAATTCCCGAATGGGCCTTTACGTCACGGGACTGTCGCACAACCCACAGAGTCGAGACCTAATCAGTTTGGCCGAGGGTGGGGTTCCTTCCAACACGAGGACCCACGGTCAGCAAAGGGTCGCAAGGAGGGTATGATTCTCGCTACGCGGCTCGCCGTCGTCTGCTAACCTCGGTAAAGCACCGGACAGATCGGTAACGCGACTCCAACGGCTTTGCGGCTATTAATGGTAACCGCGGGCTTTCCCTACCCGCCTAGACCCCCTGCAGATGCAATGAGCTATCTGGTTTCGCACAAGCGGACTCAGCCTGGCTCGTGGTTCCGATTCTCGTGTCGCCTAGTTATCTGATAAACTTTTCAAGGGCGCTGCAATCAATGCACGAGGGTAATTGACGCGAGATCGTTAGCTATCGTATTGTATTCGGCAGTGACTCCGAGCGAGCGCGCTATTTATCAATCCGCACAGAGAGACGCGGATTCGCAGTCTCTGCATCGTCACCTTCTTCGTCGGCAGCCCTCATTAATCGCCTACCTAAGTGGGGTAAGCAGGCTTCTAGATAACGCCATTGTATCGCGTATGGTGCTATAATTTTTCTACCCCGGCATCTCGCGGCGAGGAATAATCCTACAACCGGTCTTCGTTAGAGCTCAATTTCCATGATGCGCTTGAAGTGGTTATAACTAACGTCGATGCCTTGCCTGGGACTTCCGGAAGGTCTGGGGCCCTTCGCCGTTGAGTACAGCCAACGCGCAATCAGGCTCATTTAAAAATGTAGTATACGTACGCCAACGCTCACCGTGTTGGCTCTTCAGGCTAGCGAATCAGCCCGTGTTGGTGGAAGTAGTCTTTCTTTTCGGGCAGCATGTTACAGAATGAAACGTTAGATTCTATGCTCAAGTAGTAGTCATTGCGGCCAGGACAGAATTGAGGGCGGGGCATTAAGAGCGGGGGCTCGGGTAATCATGAAAGTAGCTTAAGGCTCCCTCAGGCCGCGCCGGCCTCCAACACGATAGTTTGCATGTCGGTGGATTTCCAGAATCACCCTAAGGATTTTCAAGGCAGATTGGATGGTGGCCACGGAGAGGGCTTCGTGTGGTGTACATCCGGTGGCCAGCAAAGTCACAAAGAGCCAAGAGAGTTCTAAGTGACAATCCGCTAATTTTAAGAGATGACGGGAGTCCGCAATTTACCTCGACCGCCTCCGGCACCGTCTGACCTATGTCATTGCCCTGTTTTAGTAAGTGCCCCCAAGGGTACAATAGGCTTTTACAATGAGCAGAGTGTTATTCATTTAGCAATACGACTCCCTAAATAGTGTTGCTTCTCATCTGTCCCTTGCGCTACGAGGGGCGAAGTCGTGTTGAGGAATTAAAACAGCCATCGTCTACATTATGGTCGTTTTCCGATTTTTAGTGCTATGGGACTACCGCTTTCAAAGGCGGTGTGCCGAGAGCGCTGGTGTATTCATCATACGAGATGTGACGCTTTAAGGGCGAGAGGAGCCTCTGCCCGATTGACACTCTTACGCTTGATAAACCCACTAAACCAGACTACGAACGAATTGCAATCAATACCTGAAGCGATGGGAATCAGCGGCCTCTCCCGTGCAATCTTTCTACATGTAATTAGCAGATATTTTTCACTAAACCGCAGACCAATGCACGCGAGAACGGCCCCAAAATGGCTTTTGGTTCCTATCTGCTTATCCCGTCGGAAGGCAAATTACCATCTCACGGTGTGATGGAGGCGGATCGCACGCCGTTTTAGCGAATCTGATTCCTGCCTATGCCAGTCGTGTGTCTTCCGTCCGAGGGGATAGGGGGTTGTTGCCCAGGCCTCGTACGCAGGCTGAGTAAACCTCCAGTAACTCGCATAATCCGCGCACTAGTCTGAACCTCCATCTAAACGAGTGGAAGGTGGCCTGCAGTCAATTGCACGGCAAACCGGTCGGAGACAATTAGTCAGCTAATTACGCAGGCAGCGTATAACTAAAACGAAACCGCTAGCGCTTGTATTCATCCAACTACTATGGGCACCGGAGTGGGTTATTCCATACACAATTGTGCAACGCGACCCTGGCAAACGTGGCTACCCAGGAGTGTGGGGATCTATAATTCCGGCTGAGAACCCATCTTTTTAGACAGCGCAAGGGAGAGCTTCTGCTCATACGGTCCGGGTGATTCCTCTCCGTGAATTAGGTGCAAAGGTGGTACAGACCGCAGGGGACGGGTAAAAGACAAAATGAACTGTGGGGTTATGGGGCACCATCTTAGTTGTAGACGGCCCTGGCTGCAAAGGCTGCTAGCCAGCCTCTTAGTGATAAAACAGTGATCGGAGTAAGTCCTGGAGGCAATGGTGGTTCAGCATTTAGACGCGTGTGTCGCGTCACTTACCCTCGGACTGCACCCATTTTTTGTGTCCCCACTAGACTGATCCTTGAAGGGGAGCTTCCGCCCAACCATCATGGCTCCGGGGCTGCATTATACCCCCTGTCGTCGCCGCCCGTCGTCGTCGCAGCGATGACTTTACTCGGAGTTTGCGTCGGTCTCAGGCATCTTAATTTTCGAACCCGGCGGATCCAATTATTAAGAGTCAAAAAGCACGTGTCGTCCGTTACGAGAAAATCGAGTACACAATAGGCCGTGGTTCCGCGGCGAGAGCGACCGGTTTATTCTTTGTCGGGCAGACGCTAAGAGGGGTCCATGAAGGGTTGGCGCGTTCGAAATTCGTGGCGAATAGTATCCGACTCAACGTAGACTTACATGTGATTGTCGGCGGAAGTTGAAGTAGGTTAAGGGTTCGATATGTACAGAATCGGGGGAGGGCGGAGGAGTCAGAACTGCCCAAGGAATACGGTACTACCGCCCTCATATAGGTCAAAACCCGTCTGCGCACGGGAATCCAAAGGGCGTGAGCCCTCCAGGTCAGTAAAGTAAAGCGGAGAGTGGAGAAAGATGAAGTGCGGTTTATAGAAGATTTCGAAGGCCTGAGACAAATTCCCTTGTGTGCACGGCGGTGGGGGCCAGCGCATATCCTCCCCTGGCTAGTTGCGAATGATTTTTTAATGTGGATCTGCCACGCAAGTCATTTCACCCCCAGATGAAAGGGCATGAGAGTAGGGACTAACTCTCTACAGCTGCAGCAGATCGCTGTTTAAGGTAGACACGGGTGGGACATGTAAGCAGAGCTGTGTGCGAGCCACTTTGCGACTCAAGCTTCCTAGCTCCGACTTATCAAGCCCCGGATGGTCCTCATCAGCAAACAAGATCGTACAGTGGCCTTGCACGGCGCAACCTGGCGCGACACCCCACTGTTTCCTGGTTCGTCCTTTGGTAGGAAAAGGGATGACACGACTGAACAACGCGGTCGTTGGTCGTTAAGTATAACTAGAGTTGCTTCACTTCGCCCGCGTCCAGTCCATCTCCAGGCCGTCCTGTAACACACCCTGGATCCGGCGTTCGGCGCCAAATTGTTATCGGGGTGGATGCCGTATCGCCACAACTTACAAGTGCACTTGGCGGACCAGCGCTGTCATACAGAATTTGGCGGGGCCGGGGAGCCCAGAGCATTATAAACGGTGAGGTAGCGTGGAGCCCGTTAGGTGAGCCGCGCTTGGTCCATTTATGGACGGCGATTGAAGACAGCCAGGTAGACTCTAGCAATGGGTGACCGACAGTGCCTGTGCTGCCAGGTCCTGTAATCGAGCAGAGTTCCGAGCGTCGTCCCTTTAGAGGTATCGCACAGTTTGCACTCAGCAGGTTCGGGCTCGATAGGTTTCGGTAGCCGAGCTTCTTCTAGACGAATGTGGATGCGCCTAGATATCTATTTCCCCGTACTGCGAGTCTTACCTTTAAGTTTTTCGACGAACGTATGAAGGGCTCTGGGCTCGGAAGAAAACACAAGTTTCCCGAGCGATATGTGTTCCCTTCTAGGGTTCCTCATGAGTGCAGACGCGAAACAATCAGTACAACGCGGTATGTACAATGTGTCCGGATCACGCGAGGTCTACTTTTGGAATACGGGATGCTGTGGCCTTTCCCACTCCCTTACAGTGAGCATCGGGTAACCGAATTTAAGTTTTGATAAGAACTGTCATTTTAGCAAGGCGTCTTCCTCTTGGACAGTTTGGAGACTATTGGACCGAGAATTTGTTTCTAGACTCAAAAGAGCCTTTCTGCCAGAGCGTTCGTCTTAGCCTGTCCATCTTGGTACCGGGAGTCGGGGATGCCTGTAATAGCAAACGGCAGGCAGCGATACACTCGATCGCTAAATGCTGCAGTCCTCAATTTTGCTTTTGTTCGAGGCTCTGTTTAGGCCGTCTCAGAGGTCATATGTGGTTGCAGATTTGAACCCGCCAGCTCTCTTTAGGGGGGGATGTGACACGAGATCACGCGTGAGACCCTTTCTGACTGTATTACTCAAGTCGCGAGTTGGAAATTGTTATTCCCTTGCTCCCGTTTCATACTAACTTGCCGATCCTCCCGACTACAGCGTGACAGGGTGAGAGTCCAGCTTCCCTCGACACACAATTTTATCGTGCCTGATTTTGCTGCGCCCGCGTCAGTGCTGTGCCGGGGGAGGGCCAGCGAGATAAAGTGGGCGAATGCCTTTGAGATGGGCAAACGCAAGAAGTGATCGAAGGGACGAAATTGCGGGGTTGATGCGACACACTGCGATATCGGTATACGGAATTTTGGGACCATAACGCCCGAAGATAGGATCTCTACCTGGTCCCATGTTTTGCTTGCAGGCGTTTTGACGTTCTTTGCGTGGAATAACACTCTGAACAAGAGGTTCCTAGCGGGGCTGAAGTCGGCCGGTCGCGGGGCCGTGATCGAGGGGGTTCTCGTCAAGAGGAGGCAAGAGGGCAGCCACCCCTTAGCTATCGCAAAGATTGCTCTCCTGGTCCTTGCTGAACGACAAATATCAACTGCACAAAAAGCGTGACGCGTATTGTAGTTTCGTTTGAGCCCCAGCCTGACATAATTATTCTCTTTACGCTCCGGGTTCACCGAATATTACCGGCCATATACGCGTTGCCACTGCGGGGGCAATGTATCATCTTGCGGTGCATAGTTGTTCACCAGGCCGGGGACTCTGGGGTTGGGCTGGTACGAGGTGCCAAAATCGCTAAGGCCCCTGGATTACTTCTTTGTGGTACCCCTGACACTTCGATGGCATTTCGGATGGGAGACGGCCCCTCGCACTCCTTTCATTGGGCCAATCTTCATCTTAACGGGATATAATAATAGTTTGCTATTCTTGTTTCTTGTTCCCGCCTCGCAGTACTCCGGCCCCCATAGTTGCCGGATGAGGAAAGATACGTTTCAGGTGTTGCAGTGCCCATTCTTCAATTCGAAAGTCTCATTTAGGCGCTATCACGCGGGATAGAGGTCCTATAGCAATACGGTATGGGATAAAATGGAGACGGTGCGCTGCGCAAGGAGGAAGTAACCGCTAAATGGCGCCTCAAAAGCACTACCTCGGTCGCCAAAAGAGCGATTCGCGGATGCACCATTATCGGGCATAGCCTCTTAGAACCGATCCCTTGGAAGCGCCCCTAGTAGCTTCTCCCCCTAGGGGGCGGCGTTCGCAGGTTGGAAACAGCCCAGCGGTAGCAGTGCGTACGGAACTTTGTAGAAATTGCTGTCTTCCTGGACTTCCACGTACCATGTGTGTAGTGTAAGGGCGACATCCTGGTCTTAATTGTCTTAGAGACTACTAGCCTCCAAATAACCAAGGCAGACTCACCGGCCAGAAACTGTCGGAAAGGAATCAAGTAGTGTTATGTGCTCAATTACCGGTTCATTTTCCGAATTGTTAGTGGACAAGGGTTTCTCCTCGCTCCCGCACATCATATTGCAAACTCGTTCAACTAGTCGTTCTGCTACTCTATTCAATATAACGAGGCTCAATTAGCCTCTATGACTTCGATCAGGGGGGATCCTTTTACAGAAAACCTAGTGCGGTCAAGGTGCTGCCCTCAGTACATTCAAGGTTTAGTTCAAACCTACGTGACGAGTCCGATCCTTCGTGGCCAACCCTTACGCTCTGGTTGATTACTCGCGACTGGAGTGCTCGCTGGGGTTTGAGAACCTGCTTGTTATTCAACCTGTTACCTACGAAACCCCTTACTGCTCTGGTTCGGTAGAAGAATTTTCAGTACCACGAGTAGCGTAATGGCATACTGCTTTCACGGCGGTAATCTCGTGCCGACAACTAGATTCTCCAGAATAGTTCTGAAACATCTGTAGCGGAGACTCTAGCCTTTTCTCGTGATCTCCGGCGACGGCGGAGGTCATTTAACATTAAAAAAACTAGGTACACTGATCTCTGTAGGGCCTGAGACTTTGGTGCAATACAACTTAGTTTTCAGCTCCCGACTTGGGGACCTACTAGCTGCTCGCGGAATGTTCAACGTAGGGGTTGCCACGTTAGGCGCCTTGAGCAGGGACTATCCAGACCTCGGGGACGACGTGGGGGAATGGCTAAATTCCGGCTCCGGCGCTGGACCCCCTCCACTCACATGCTTCCATGGCGCACAAGTGCCGTGTCAATCCCTGCACCATGAGCATTATCTACGTATACACTCCAAACACTGGCGACAAGCTCTCACTCCCCTCCTGTTCGCGCAAGAAGCCTCCTAAACTCTCCGCCCGACCACGTAGCTTGCCGCTCGAAACTTCAGTTTTCCCTGGTCCAGTCTGCGCCCAGGACACGGGATCTCCCGACGATGTGGCCGCCTGGTCATGGACTTTCCTAGCTCCTTCGGAGCGAATCCCCTTGCCGCGGCTTTCCTTACCACTGTGCACGTCCGATCTCGACCCACTGGCGGTTTTCGGTTCGGACCTTACCCAAATTAACTGAAAGACGCAGCATGTCCCGCGCCGAGTCACCGCTTGCTCAGGCCACTTCTATGTTGGCGCCACGGATCATCGAACATCCTGACCACATATGTCGCTATGAATAAGCTGCCCAGGTAAGCTTGGATCTGACGTCTTCGATCCGCGGTTGACAGCGTTCCCTGCCTCGCGAAAAGCCGGCTTCGACCGCCCCACCTTATTAGTCTGGTATTCATTGCTATATTGAGACGGTCTTTAAAACTCTTTAGCGTTCCATTTTTCCCTCATGATTTTTATGATACCAATACGATACTACTTGGATCTCGGCGAATCAATTTTCCCTCGGCTTGATTGGCCTGTGATTTAGTCTGCACGACGACCTAAGGAGGTGAGTCCGCTTGTAGCGAAACAGAAGCTCTTTCGCAAGGCTAGGGTGGGAAAGCCGGTGTAAGCTGGCCGAAAGCCGTGTGGACGTCAGCGTTTTACCGGATTCTGCGGTGCGTTTACCGAGGTTAGCAAGAGGCGAGCCGCGTAGCGAGAAATCTACCCATCACATTCGGAACCTTTGGACCGGGGCAGTGGTGCGCAAGGCCCACCCTCGCGCCAAATTGATTGCGGCGGATCTAGTCCGTACGTAAAGGCAACACAAAGTTTCGGGAATTGCAGCTGTTCCGCTCAGAGCTAGAAAGGTGACCCCCAGGGGGCGGCCGATACATCATTTGCGGTCAGAACCGGAGTGGTGGGACTCGGGGAGGCTGGAGGAGAGGCACGGAGGCTGGTCACCTGGCGCTCGAGTTGGCCGGAACCAGATCAGCGGTGCT
>Curcuma longa MK262732
CCGTCGGACTGCAAGTGAACACAGACTAACGTGGGTCTTATCACCTTACGGAATACGACACATCTGTTATTGAGGGCTGCGGCACAACTTAAAAGGCTGCGCACACATCAGCATTCAATTGATCTGAGTCAACTTGATCCCGACCTGGGCCGCCTGCCCCGTTTGACGGCTAATCAGCGGCCTCCGGAGGGCCTCCGGGCTGGATTGCCACCTCGACCCCAGTGGGGCTGCGTTCCCCGGCCTGACGGAATATTGTGGGATGTCAACGCGTACAGGCTGAGCTACAGTGGAGCAGTTCACGTGGAGCGCTCAGCGCCTCACCTCACTCCTTTACGAACGCGCCTGCGTACGGCGCCCGGCTGTCAAGAACAGGGGGGCCGCAGTCGTCAGTCCTCGTTCCCCGAGGGAACAGCCAAGGTCCAGCCGGGGGTGAAGCAGATGCGGCGCGTGAAATAACCGGCAAGCACGCCTGGAACTAAATCCCGGCCGTTCCGCCCTATAGGCCGGCAATCAAGCCTCTTTGGCCACCGATTCCTGTGTATATCTAAGGTCTATTTACGCCTTTTCACCATTGTGACCTCGGCGGCGCGGAGGGAGAATCAACAATGTTACAGACGAAGCTGGCAGATCGAATGGCTCTGGCCATTCAAGACTGACCTTTTACTGGAGGGTTCTTTGCGCAATACCGATGAATCAAATAGCCCTTACTCCTCATGTCTTAGGAGGAGTGAGCGTCTGTGCTGCGATTAGTAGGGCGGGAAGCACTGACGGTTGTCAAAAAGTCAGCGTAACAGCTTAGCACAACTATTGGGTGCGGTAGGAAGGGCTTCTTTAAATGGCGCGTGTGAATCAAAGAAACCCGGGGCATTGGAGACAGAGCGGGGGCGCATGAGCTTAAAGAAGTGGGGTCGAAATGTTAGGTCATCGGAGACTGCACTTCTTCCCTATTCCTCTGGCCTTATTAAGTTCGTTCTGTCTGTTTCCGGAGAGCCTTAAAACGAGTACACACTAATCCGTGTCGACTGTCCGGCCCCGTGGCTTCGGGCATGTCAAACTTAACGGAGACAGAGTCAAACTTCTAATAAGATTCTGCGCAACAGGGCGTAACGCAGGATGCACCTCACCTTAGCCTTACGAAGTGCTAAACCAGATGAGCGTGATGGCAAGAGAGTGAACCTGAGTAGACTACGTTGGAGGCCCTCGGAGCTTTAAGAAGCGGGGAAATCAGCTGTATTCGGAACTTGTGGGACAGGGGTTAATCCTAAAACCGCCCTAGCCGCCGCGAACGGGGGCAATTTATTATACGGGTTGCTATGGGACGGGAAGCGACCCACTGAATCCAGCAAGGCACGATGGTCCGAAATTGAGGCGTAAGTGGGGCACTAAGCTACGTTACCCACCTGACCGCTAGAGTGGAAGTTCCTCTAGCGGGTTTCCCAGCTTTATCAGTGTTACCATCAGTGGTTCTAGACGCAGCTTGAGGCGGTTCACCATTTGCAATGGTTTTAACCAACTTATTATATTGTTTATTTCTTTTACGTTGTCTGTAAGTTAGGCGTATGACGAGAACAGTCACTAGTCGTAACGCACCAGGTGAAACGCCAATTACGCGTTATAGTCTTTCCGTTGACTATTGATAAATCTTGAGCAAATGACGCCAATCCCCAGTGGAGGCCAGTCAGAGCGGGCTCCGCAAGGATGTGAGGGCAGTTTTGTTAATGCCAGTACAATGTGATTCGGGACCTACTGATTCTTTAGGATTCTCCATCTCCCAGTGTTAATCCTCCCCCGCGCCTACCAAAAGCTCGTCTTTGTGAGGTAGATTCGATCCAACCGTCCGGCGGATTTAGGAGTCCGTATAGTCTTAAGTCTCTTTTCGGGCGCTCGCACATCGCCTTACGTCGCTTTGATCACTATTTAGTAGAGAGTACTTGAGCCGAACTCAAAGAAGCAGCCCTAGCTAGCTCGATTGGTACGGGCCCGAATAGGAGGCAGACCTGAGACGATTCAGCCTTGAAATTAGGTTCCGCTCTCTCGCCCAGCTGAGGCCTTCCCTCCGGTTAATTACTTGCCTCTTCTGTCTCCATTCACTGTTAAGACATATGGCTGTGAACTCTCAGTAGCCGCCGCTGGCCTCCTAACAGGTCCAACGAATGCCAAGTTACCGCGATTTCCGCCCTTCCCAAGCGTTCCATAAATTTATCTGATTTCCCCCCGCCCTGATTATGCTCCATGCCGATCCCTGGGTCATCCTTGGTTGGAAGTCGACGCTTCGTTGGATTTTCTGATAAGCTCCGTGCAGAGTATTCCCCGGTTTCGTCGCTGCTACGGCCCCCGCTCTTTAGATCTAGATAAGGGCCTATGTTTGTCTCCCGAAACCGGATTTATGTTGCTCTTAGGCGCCTTCCTACGGCTAGACTCCACAACTGCGTTCTGATTAAAAGTGTTCCTCGTCTTATAGTTGATGCCACCTCATCTAGGAGGCGTTTGTTTCACTCCTCCAGCGCTTATAGACGTTAAGTGACGAATTGTTGAGGAATTCTCACGGGGGATTATGCGCGTTGATACACATACGACTCTTTTGGCGCTTCCTCTACCCCCAAAGCATTTCCTAGTAAGGCCTGGTATCGTTGTCAGGGAAGTGCCCCAGTCGCGTCCGCGCAGTCGTGCGGTTAAATTCACAGTATCCTACCGTGCTGTCGGACGTCGCATCATCCCGTCAGAGAGCTCCACGCCTATAGGAAGCTGCTCACTTTCAAGATTATCGTTTACCTGCGTAAAACTAAATGCTAAATGAGACTTTTGCCTGAGATTCCCCCTGGCGGCAGGCGAAACGGTAAATCATTTGAGAGCAGAATCGCATGCCGTACTAAGCGCGCCGAAATTTAGAAAACGCCTAGGAAAGCAGACACGTAAACCAGGTTCCAGTCATACGTTCGCGTACTGAAAGGTATACAGAAGCAGAGTGCCAGAAAGTCGGGGTTTAAACCCCGCCCCGGGCGCTCTCTAGTGTGAATACGCCAGTGATGGCGGGTTTGCGGGAGCACACCAAGGAACGCAAACTCGTTTTCGTCCGACACGGCCATATCGAAACGGGCGATACGCGCCACGGTGAGAGGGTACACGTCCTGTAGTGATTCGCCATTTCTGGTGAAGGGTGTGTGCGGCGTGATGCTACGCAACTAAAAGGGGGCCGACCTGGCAGTATCACAAGATGTTACTTTGCAGCAGGAATCAATTGAATGCTGGTCGTGCAGCAGCTTTTAGGTGCGCAGCCTCAAACAGATGGTGTATCCGTAGGTACACGTAGTTGTGCACAGTCGCACCGCACTGGCCATCGCATCAAGGTGATCAGCCCCATTGCCAGCCACCGAGGCCTACCACTACCAGGTTCTTGACGGAAAAATGTATCGGCCTCCCGGGGTCACCTTTATTACGACGCGAAGCTGCAATTCCCGAATGGGCCTTTACGTCACGGGACTGGCGCACAACCCACAGAGTCGAGACCTAATCAGTTTGGCCGAGGGCGGGGTTCCCTCCAACACGAGGACCCACGGTCAGCAAAGGGTCGCAAGGAGGGTATAATTCTCGCTACGCGGTTCGCCGTCGTCTGCTAACCTCGGTAAAGCACCGGACAGATCGGTAACGCGACTCCAACGGCTCTGTGGCTATTAATGGTAAACTCGGGCTCTCCCTGCCCGCCTAGACCCCCGGCAGCTGCAATGAGCTATCTGGTTTCGCACAAGCGGACTCAGCCTGGCTCGTGGTTCTGATTCTCGTGTCGCCTCGTTGTCTGATGAACTTTTAGAGGGCGCTACGATTAAGGCACGATTGTAATTGACTCGAGATCGTTGGCTATCGTAGTATATGCGGCAGTGACTCCGAGCGATCGCCCTATTTATGTTTCAGCGCTGAGAGACGCGGATCCACAGTCTCTGCATCGGCATCTTCTCAGTCGGTAGCCCTGATCAGTCGCCTACCAGGGTGGGGTAAGCAGGCTTCTAGATAACGCCAGTGTATTGCGTATGGTTCTATATTTTTTCTACCCTGGCATCTCGAGGCGAGGAATAATCCTACAACCAGTCTCCGTTGGATCCCAGTTTCCATGATACGCTTTAAGTGAGTATGACTCACGTTGATGTCTTGCATGGGGCTTCCGTAGGGTCTGGGGCCCGTCGCCATTGAGTACAGCCAATGCACAATCAAGCTCATTTAAAAATGTAGGATACGTTCGCCAACGCTCACCGTGTTGGCTCTTCAGGCTAGCGAGTCAGCCCGTTTTGGTGGAAGTGGTCATTCTTTTCGGGCGGCATGTTATAGAACGAAACGTTAGATCTGATGCCCAAGTAGTAGTCATTGCGGCCGGAACAGATTTGAGGGCAGGGCATTAAGAGCGGGGGCCCGGGTAATCATGAGAGTAACTTAAGGCTTCCTCAGGCCGCGCCGGCCTCAAACACGATAGTTTGCATGTCGGTGGAGTTCCAAAATCACCCTAAGGATTTTCAAGGCGGATTGGATGGTGGCCACGGAGAGAACTTCGTGTGGTGTAGATCCGATGGCTAGCAACGTCACAAAGGGCCAAGCGGGTGCTAAGTGACAACCCGCTAAGAATAAGAGATGACGGGAGCCCGCAATTTACCTCGACCGCCTCCGGCACCGTCTGACCTATGTCATTGCCCTGTTTTAGTAAGTGCCCCCAAGGGTACTTTCGACTTTTACAATGAGCAGAGTGTTATTCATTTAGCAACACGACTCCCTAAATAGTGTTGCTTATCATCTGCCCCTTTCGCTACGATTGGCGAGGTGGTGTTGAGAAATTAAATTAGCCATCGTCTACATTGTGGTCGTTTCCCGATTTTTAATGCTGTGGGACTACCGCTTTCAAAGGCGGCGTGCCGATAGCACTGGTGTATCCATCATACGAGATGTGACGCTTTAAAGGCGAGAGGAGCCTCTGCCCGATTTACACTCCTACGTTTGATAAACCCACTAAACCAGACTATGAACAAATTGCAATCAATACCCGGGGCGATGGGAATCAGCGGCCTTTCCCGTGCAATCTGACTGCATGTGATTGGCACATGTCTTTCACTAAACCGCATACGAATGCCCACGAGAACGGCCCCAAAATTGCTTTTGGTTCCTATCCGCTTGTCCTGTCGAAAGGCAAATTACCACCGCACGGTGTAATGAAGGTGGATCGCACGCCGTTTTAGCTAGTCTGATTCCTGCCTATGCCAGTCGTGTGTCCTCCGTCCGGGGGGACAGGGGGTTGTTGCTCAGGCCTCACACGTAAGCTGAGTAAACCTTCAGTACCTCGCAAAATCCGCGTGCTAGTCTGGACCTCCATCTAAACGAGTGGAAGGTATCCTGCAGTCAATTGCACGGCAAAACGGTCGGAGACAATTAGTCAGCTAATGACGCAGGCAACGTATAACTAAATTGATACCGCTAGCGCTCGTATCCATCCATCTACCATGGGCACAGTTTTGAGTTATTCAATACACAGTTGTGCAACGCGATCCTAGTACACGTGGCGACCCAGGAGCGTGGGGATCTATAATTCTGACTGAGAACCCATCTTCTACGACAGCGCCAGGGAGAGCGTCTGCTCATAAGGTCCGGGTGCTTCCTCTCCGTTAATTAGGTGCAAAGGTGGTACAGACCGCAGGGGACGGATAAAAGACCAAAGTCACCGTGGGGTTACTGAACACCATCCTAGTCGTAGACAACCTTGGCCGTAAAGTCCGCTAGTCAGCCTCTTAGTGATAAAACAGTGATCGGGGTAAGTCCTGGAGGCGATGGTAATTCAGCATTTAGACGCATGTGTCGCGTGACTTATACTCGGACTGCACCCATTTCTTGTGTCACCACTAGACTGATCCTTGGAGGGGAGCTTCCGCCCAACCGCCATGGCTCCGGAACTGCATTATACCCCCCGTCGTCACCACCCGTCGTCATCGCGGCGATGACTTGACTCAGCGTTTGCGTTAGTCTCAAGTATCCTAATTTCCGCACCCGGCGGATCCAATTATTACAAGTCAAAAAGCATGTGTCGTCCGCTACGAGAACATCGAGTACACAATAGGACGTAGTTCCGCGGCGAGAGCGATTGGTTTCTTCTTTGTTGACCAGACGCTGAAAGGGGTCCATGAAGGGTTGGCGCGCTCGAAAATCGCGGCGAATAGTATCCGGTTCAAAGTAGACTTACGTGTGATTGCCGGCGGGGGTTGAAGTAGGCTGAGGGTTCGATACGTACAGAATCGGGGGAGGGCGGGGGAGCCAGAACTGCGCAAGGAACACGGTACTGCCGCCCTCATATGGGTCAAAACCCGTCTGCGCACGGGGATCCAAAAGGCGTGAGCCCCCTGGGGCAGTAAGATAAAGCGGAGAGTGGAGGAAGATGAAGTGTGGTTTCTGGAAGGTTTCGGAGGCCTGAGACAGATTCCCTTATGTGCACGGCGGTGGGGGCCAGCGCGTATCCTCCCCTGGCTAGTTGCGAACGATTTTTTGCTGTGAATCTGCCTCGCACGTCATTTCACCCCCAGATGAAAGAGCATGAGAGTAGGGGCTAACTCTCCATAACTGCAGCCGACCGCTGTTTATGGTAGACACGGGTGGGACATGTAAGAAGAGCTGTGTGCGAGCCACTTTGCGATTCAAGTTTTCTAGCTCCAACCTATCAAGCCCCGGATAGTCCCCGTCAGCACACAAGGTCGGACAGTGGCTCTGCACGGCGAAACCTAGCGCGACACCCCACCGTTTCCTGGTCTGTCCTCTGGTGGGATGAGGGAGGACACGACTGATCAACGCGGTCGTTGGTCGTTAAGTATAACTAGAGTTGCTTAGCTCCGCCCGCGTCCAGTCCCCCTCCAGGCCGTCCTGTAACGCACCCTGGATCCGGCGTTCGGCGCCAGTTTGTCATCGGGGTGGATTCCGTACCGCCACGTCTTACGATTACGTTCAGCGGACCGGCGCTGTCATACAGAATTTGGCGGGTCCGGGGAGCCCAGAGCATTATAAACGGTGAGGTAGCGTGGAGCCCGCTAGGTGAGCCCCGCCTAATCCATTTATGGACGGCGATTGAATACAGCCTGGTAGACTCTGGCAATGGGTGACCGACAGTGCCCGTGCTGCCAGGTCCTGTAATCGGGCAGAGTTCCGAGCGTCGTCCCTGTAGAGGTACCGCGCAGTTTTCACCCAGCAGGTTCGGGCTCGATAGGTCTCGGTAGCCGAGCTTTTCCTAGGCGAACGTGGATGTGACTAGATATCTATTTCCCCGCACTGCGAGTCTTACCATGAAGTTTTTCGACGACCGTATGAAGGGCTCTGAGCTAAGAAGAAGACGCAAGTTTCCCGTACGCTATGTGTTCCCTTTTAGGGCCCCTCATGAGTGTGGACGCGAAACAAGCAGTACAACGCGGTATGTACAAGGTGTCCGGAGCGCGCGAGGTCTACTTTTGGAATACAGGATGCTACGGCTTTTCCCACTCCCTTCCGGTGAGCATCGGGTAATCGAATTTAAGTCTTGCTAAGAGCTGTCGCTTTAGCAAGGCGTCTTCCTCTTGGACAGTTTGGAGACTATTGGAACGAGAATTTGTTTCTAGACTCAAAAGGGCCCTTCTGCTAGAGCGTTCATCTGAGCCTATCCATCTTAGTACCAGGAATCGGGGATGCCTGTGATAGTGAACGTCAGGCGGCGATACACTCGATCGCTAAATACCGCAGTCCTCCATCTTGCGACTATAAGAGGCTCTGTTTAAGCCGTCTCGGGGGTCATATGTGATTGCAGATTTGAACCTGTCAGCACTATTTAGGGGGGGATGCGACACGAGGTCACGCGCGAGACCCTTCCTGACTGTATTACTCGAGTCGCGAGTTGGAAATTGCAATGACCTTGCCCCCGAAGACTGCTAATTTACAGATCCTCCCGGCTACAGCGTGACAGGGTGAGAGTTCTGCTTTTCTCGACACACAATTTTATCGTGCCCGATTTTGTTGCGCCCACGCCAGTATTGTGCCGAGGGAGGGCCAGCAAGATAAAGTGGGCGAATGCATTTGAGGTGGGCAAACGCAGGAAGATATCAAAGGGACGAAATTGCGGGATTGATGCGACACACTGTGATATCGGCGTACGGAATCTTGGGACCATAACGCCCGAAGACAGGATCTTTACCTGGTCCCATGCTTTGCTTGCGGTCGTTTTGACGTTCTTTGCGTGTAAAGGCACTCCGAGCAGGCGGTTCTTAGCGGGGCTGAAGTCGGCCGGTCGCTGGGCCGTGATCGAGGGGGTTCTCGTCAAGAGGAGGCAAGAGGGCAGCCACCCCTGAGCTATCGCAAAAACGGCTCTTCTGGTCCTTGCTGGACGACAAATATCAACTGCGCAACAAGCGTGACGCGTATTGTAGTTTCGTTTGTGCCCCAGCCTGACATAATTATTCTCTCTACGCTCCGGGTTCGCCGAATATAACCGGCCATGTACGCGTTGCCACTGCGGGGACAATGTATCATCTTGCGGTGCGTCGTTGTTTACCAGGCCGAGGACTCTGGGGTTGAGCCGGTACGAGGTGCCAAAATCGCTAAGGTCCCTGGACCACCTCTTCTTGCCACCCCTGACACTTCGATGGCATTCCGAACGGGGGGTGGCCCCTAGCACCCCTTTCATTGGGCAGAACTGAATCTTTACGGGATATAATAATGGTTTGCTATTCTTGCTTCATGTTCCCGCCTCGCAGTACTCCGACAACCATAGCTGCCGGACGGGGAAAGATACGCTTCAAGTGTGGCACTACCCATTCTCCAATACGAAAGTCTTATCTAGACGCTATCACGCGGGATAGAGGTCCTATAGCGGTACGGTATGGGATAAAGTAGAGGCGGTGCGCTGCGCCAGGAGGAGGTAGCCGCTAAATGGCGTTTCAAAAGCGCTCCCTCGGTCGTCAAAAGAGCAATTCGCGTATAAACCATTGTCGGGCATATCCTCTCAGAATCTATCCCTTGGAAGCGCCCCTAGTAGCTTTTCCCCTTAGGGGGCGGCGCTCACTGGTTGGAAATCGCTCAGCGGTAGCAGTGCGTACGGGGCTTTGTAGAAATTGCGGTCTTCCTGGACTTCCACGTACCATGTGCGTAGCGTAAGTGCGGCATCCTGGTCTTAATTGTCCTAGAGACTACTAGCCTCCAAATAACCAAGGCCGACTCACCGGCCTGAAACTGCTGGCAAGGAATCAGGTAGTGTTATGCGCTCAATTACCGGTTCATTTTCCGAATCGTTAGTGGACCAGGGTTTCTCCTCACTCCCGCATATCAGTTTGCAAACTCGTTCAACTAGTCGTTCTGCTATACTATTCAATATAGCAAGGCCCAATTGACCTCTATGACCTCGATCATGGGAGATTCTTTTACAGAAAATCTAGTGCGGTCGAGGTGCTTCCCTCAGTGCACTCAAGGTTTAGCTCAGCCCCACGTGACGAGTCCGATCTTTAGTGGTCTACCCTTACGCTCTGGTCGATTACTTGCGACTGGAGTGCTCGCTGGGGTTCGAGAACCTGCTTGTTATTCAGCCTGTTCCCCACAAAACTCCTTACTGCTCTGGTTCGGTAGAAGAATTTTCAGTACCACGAGTAGCGTAATGACATGTCGCTTTCACGGCGGTGATCTCGCGTCAACAACTATATTCTTTAGAATAGTTCTGAAACATCTGTAGCGGAGCCTCTCGTCTTTTCTGGTGATCGCCGGCGACAGCGAAGGTCATTTAACATTAAAAAAATTCGATACCCTGATCTTTGTGGGGCCTAAAATTTTGGTGCAATACAACTTAGTTTTCGGCTCCCGACTTGGGGACCTACTAGCTGCTCGTTGAATGTTCAACGTAGGAGTTGCCACGTTGGTCGCCCTGAGCAAGGACTATCCAGACCTCGGGGACGACGGGGGGGGATGGCTAACCTCCGGCTCCGGTGCTGAACCCTATAAACCCACATGTTTCCATGGCGCACAAGTGCCGTATCAATCCCTGCACAAAGAGCACTATCTACGTATACACTCCAAACACTGGCGATAGGCTCTCACTCCCTTCCTACTCGCGCAAGAGACCTTTTTTAGTCTCCGCTCGGCCGCGTAGACTGCCGCTCGAAACTTCAGTTGTCACTGGTCCAGTCTGCGCCCAGGACACGGGATATCCGGACGATGTGGCTGCCTGGTCATGAACTTTCCTAGCGCCTTCGGAGCGAATCCTCTTGCCGCGGCTTTTCTTACCTCTGTGCGCGTCCAATCGCGACCTACTGGCGGTTTTCTGTTCGGACCTTACCCGAGTCAACTGAGAGACGTAGCATCCCCCTTGCCGAGACACCGTTTGTTCAGGCCACTTCTATGTTGGCGCCACGGGTCATTGAACATCCCGACCGCATATGTCGCTAAGGATAAGCTGCCCAGGTAGGCTAGGATCCGATGTCTTCGGTCCACAGTTGACAGCGTTTCCTGTCTTGCGAAAAGCCGGCTTCGACCGCCCCACCTTATTAGTCTGGTATTCAGGGCTATATTAGGACGTTCCTTAAAACTCTTTAACGTGCTATTTTTCCCTTATGATTTCTATGAGACTACTACGATACCACTTGGATCTCGGAGAATCAATTTTCAATCGGCTTAATCGGCCTGCTATTCAGCCGGCACGACAACCTAAGGAGGTGAGTCCGCTTGTAGCGAAACAGAAGCTCTTGCGCCAGGCTAGGGCGGGAGAGCCGTTGTAAACTGGCCAAAAGCCGGGCGGACGTCAGCGTTTTACCAGATTCTGCGGTGCGTTTACCGAGGTTAGCAAGAGGCGAACCGCGTAGCGAGAAATTTACCCGTCACTTTCGGAACCTTTGGACCGGGGCAGTGGTGCGCAGGGCCCGCCCTCGCGCCAAATTGATTGCGGCGGCACTAGTCCGTACGTAAAGGCAACACAAAGTTTCGGGAATTGCAGCTGTCCTGCTCCGAGCTAGAAAGGTGACCCCCAGGGGGCGGCCGATACATCATTTGCGGTCAGAACCGGAGTGGTAGGCCTCGGTTGGGCTGGAGGAGAGGCATGGAGGCTGATCACCTGGCGCTCGAGTTGGCCGAGACCAGCTCAGCGGCGCT
>Costus viridis MK262733
TGAGTGGGCGGCGGGTTGGCGAAGACTAACGTGGCCTGTAGCCCTTTGCGGGCCGCGGTGTGTCGGGTGCTGAGGACCGCGGTATCCCACGTAAGACCGCGCACGTATGGACGTTTCATTGAACCGAGCCACTTCGATCCCGACCTGGGCCGCCCGCCCTGTTCGGCAGCTAATCAGCGGCCGCCGGAGCGCCTCCAGGCGGGAGTACCGCCTCGACCCCAGAGGCGTTGCATTTCCCGGCCCGACGGAATGTTGCGGGGCGCCGGCGCGCACGGGCCGTGCTACACTAGAACAGTTAACGTAAGGCGTACGGCACCCCACCTCACCCCTTTGCGAACGCGCCTGCAAGCGGTCCCCGGCTGTCAAGAATAGGGGGGCTGCAGCCATCAGTCCTTGTGCCCCGAGGGAACAGCCAAGGTCCAGCCGGTGACGCAGCGGATGCTTCGCGTAAAATGACCGGCATATCAGCCTGGTACTAAATCCAGTCCTTTCCACCTTATAGGCCAGCGGGCAAATCCCTGCAGCTCCCTGTTTCTGCGCACACCTGGAGCCCAGGGCTGTTCTGGCTCAAGTAGGGTTTCGGCAGCAATGGGGGGGGCCCGACAATGTAGTAAGCGAAACTGGCGGGTTGAATAGCTCCTACTCTTGAAGGTAGTTCGTGATCCAGTGGACGAGATGCGCGGTACCCGCGGGTCAAATAGCCCCTGATCCTTATGTCCCAGAGGGGGTCAACGTTAGTATTGGGGTTACTGAGGTCGGGGGACCTAACGGATGTCCGTGAATCAACACGATGGTGTAACACAACACCCAGGGGAGACGGCGGGAGGTTCCCCCGTCGGCGCATGGGATTCATTTCTGGTTGGGCCAGTGAAGGCGAGGTGAGTGTCCGCGGGCTTAAGGATGCGGGGTCAGAATTCGAGGCCCCCGCGGACAGCGCCACTCCCCTATCCATCAAGCCCCGCTGAACTCGTTCTGTCCGAATGGTGAGAGCGTCAGGTCATATAGACACTACTTGGTACCGGCCGCTTGGCTCCGTGGCCAAACAAGAAGCATCCAAGCCGGGGCAATAGTCTAACCCTAATCAAGAGTGTGCACACCGAGGCGCAGTAGAAGGTATACTCCACCTCAGCTCAGCGGGGTACGGAGCTGGGCGAATTCAATGGCGCTGGGGGTGGTCAGAGCGATTGTCGTCGGTGGCCCTCAGAGCTCTAAAGGATCGAAGGATCAGTTGCCCCTAAGGCCTATGATGTGAGGGCCGGCTCCGGGGCTATTGTGACCGACGCGAATAGGGGCGGTTCACGACGGAAATTGCCATGAATCAATGAGTGTATTCCTACATCCGGCAAGGCACATCTACCGAGAATTGGGACGCGCAGGCAGCGCTGAGTCGCGTCAATTGCTTGGTCACGTAGGCTGAAATACTTTCGGCGGGTTTCCCAACGATACCGATGCGACCTCCTGGAGTGCGAGGTGCAGCCTGAGGCCATTCACCGGCTCAAAAGGAACTAATCGGCCCCTCTTTTTACTTAAAACGATTGCATAGTTCGTAGTTTAGATGCGCGATGGGGGCAGCCCGCGGCCTGGGCTCGTTGAGCAGAGAGTTGTCGATATATATCCTCGTTTCCGTTAGCGATTGACGGGCTCAGGACAAATAGCACTGCCCTCCGGTGAAGATCGGCTGGGCCAGACCTCGTGAGAATGCGAAGGAAGTGTTGTGGTTATCGGTATGACGTAACGTAGGACCTATCGGCGACCTAAGAGTGCTCATTGCCAGATGTCGTTCCCCCTCCCCGAATGCCTAAAGCTCGCCCAAGCGAGATAGACTCGTCCTACCCGTCCGAAGGGTTCGGGGGTCTGCATAACCCTTAGTTTCCCCTCGAACGCCCGCGAAGCTCCCTACATCGCTCCGACGACTTTACGACGGCGAGGACTCAAGCCGGATTTAAAGAGGCGGCGCCAGCTACTTCGGCACGCGCGCTCCTGAGCAAGGAGTAAACCTGAGACGGTACAGCCCTATGATCGCATTCTGTCTTCTCGTCTCATTTAGACCATCCGCTGGGCTCATTGCCCACTTCGTTTGCCCCCGTCCATCCCCCCAATGTACGACATTGGGCTCTCGGCGGCCTCCACGGATTTCTTGACAAATTTAACGGGTACCAGGCCACTTCGATGGCCGTCCTTTCCAGAAGACCCGTAGGGGGACCCGACCTGCCCCCGCCCCGACGGCGCACCTGGCTGACTCCCAGGTCATCCACGGTTAGCGGGCAACGCCGCGGTGGACCAGTTAGCTGTCCCCGCATGGGACACGCCCTTGTGTCGTTGCAACAACTGACCCCACGCCGCGGATCCAGAAATGAGCTCATGCCTGTTGCTCCCTGTAGAGCTTCCGTTGCCTTGCCACGCCTCCTCGATGCATTCCCTTATGGCTATGTATGGTTTCCGGGTATCCCTCATATAATTGCTCTCGTCGAACCCACTCGTCTGTATGTGTCATGCTCGGCTCGTACAAATAAACTTTCAATGATGACTTGAGAGGGAAGACAAGCTGGATATTCTCTATAGCAATATATGTTTCAGACTGTCAGGACACCTCTCGCCCCCGTAATGGCTATTATTAAAGCCGGGTGTCTTGAAATGTAGGCCACAATGATTGTGTCCCCTCAACTTTGTGGTCGGACTTTACTTCTTCAACTGCGCCAAATAGTCCAGCATCTTACTGCCAATCCGCTTCCTGTAGATGCGGTTCTCCTCCCTTTCTGGTTCGTCTCGTGGAAGGGCAGATGGCAACACCGGATTAAACTTTTGTCTGTAGTCACTTCTAGCGGTGGGCAGAGCGGCAAACCTCTCGAGAGCGGAGTTGCGTGCATCGCTAGGCGCACCGGGATTCAGCAGGCGCCCAAGTTTCCAGGCACGCATGCTGGGGTTCAGTCAGGTGCCCGCGTACTGAAAGGAGTGGAGGGGCATCGTGCCAACTGTTCGGGGCTCTGGCGCCGCCTCGGTCGCTCTTCAACGTGGACATGCCAGCGGGGACGGGTTCGCGGAGCTGTCCCCGAAGACACAAATCGTTGATTATCCAACATGGCCGTATTGCTGTGTGTGACGCGGGCCACGGCGCGGGGGTGCATGTCTCCTAGCGATTCGCCCTTCCGGTCGAAGGGCTGACTCGGCGTGAGGTTATGCCGCTACACGGGGGCCGTCCTGGTGACATAGCGAAGTGCCGCGTTGCGGTGAATATCAATGAAACGTCCACTGTGCCGCGGCTTACGGATACGCGGCCTCAGCCCGACAACGCGCCCGCAAGTACACGTAGTTTCGAACCGCCATACTACGTTGGCCCTCGCATGAGGGTGGCTGGTCCTATTGTCCGTCCCGCGCGCACACAGGTATTAGTTTTTCAGTGGCACAGGGCGTCCGTAGTACGAACCAGTTCGCCTTATGCCCCGCGACCGTTGCTTCTGCGTTAGTTCCGTGGCCACGCGGAAAGTTTGGCTTCCGCATGTATACAGCCTGTTTCCTCTAGACGGAGGCAGGGTTCCTTCCAATGCGAGGATTCATAGGAAGCGGTGGGAGACAAAGGGAATATACCATGAGAGGAGGCGTTGTATGCGGTCCGTTAGGCGCGGTAGAGTGAAGAACAAATTCGGCGTCAGCACCCATCGGTGTCATCGCCCTCAATGGCACACTAGATCCCTCCATACCCGCTCAGCCCGCCGTCACCCGCGGCGAGCAACGCGTTCCCTCATGGGCAGGCTCAGCCGCTTGCATCCCTCCAATCACCCCGTCTCCTCATTGTTTGACGCGCGCCTCGGGGGCGCTATGGCTGCTGTACGCGGGTGATTAGCGTGGAATCACCAACCGTCCAGGTACGCGCGGCGGCGACGTCGAGCAGGCGCCCTACTTGTCAAACACCACTGAGGACCGTGCCTTCGCAGTCCCCGCGCTGGCCCCATACCAAATGGCATTCTTCCTTAGACGCCCGTTTGGATAAGGGGGACGGACATCCTGATAACGTCGGTGGGGTACTCGTGGCGCTACGTTGGTCCCGCCCTGGCACCCCCCGGCGAGAGGTAAGCGTACACCTGGTTTCCGGGGGGTCCCAGCTACCGCGGCGCGGGGTTAGCAGGCGCGAGGAACGGTGGCGCCCTGCATGGGACGAATGGGGGGTTTGGGACCCGTTGCTGTTAGGGATACGTGCTGCGCGATCAGGCTCATCGGGCGGAAGAAGGCCCATTTACCGACACGTACTGCGTTGGTCCTCTATGCCGCTGGGTCAGCTCGTTGCGGTAAGAGCGGTCATTCGGTTCCTACAGCGCGTCGCGGAATGGACCGCTCGGCCCTGTGCCCATGCTGTAGCCTCCGCGACCAGAAAGGGATTAAGCGGAGGACACCAAAGGCGAGACTCTGGGTCATGGTGGGAGGGGCGTGAGATCCCCCTGATCCGTATCAGACCGATGCGCAGTAGTCTGCGCGCCAGGCAAGGTCCAAGGTTACCTTGAGAACTCGCCAGGTGTGCCGAGCGATGGCCGCGGCGACGGTCCCGTGTGGTACGGGCCCGGCGGTCGGTAGCATCACAAGGGGCCGGGCTGGAGCTCGGCCCTATTCTTTTGTGTTGATGCGTGGGACGAAGCCCCCGACCTACTTAGACCGTCGCCGACACAGTTCGGCCTGAGTCGACGTTCTGTCCCAAAAAGTTCCCTTAGGGGGATTTCCGACTTTCGCGAGGAGAAGAGTGTCAGCGGCTTAACAGCAGGACCCCTTAGACGATGTCATTTACTACGTACTCTTCGTGCTGCTCTTGGCGAGATGACATAGGGGATTTTAAACAATCGTTTTCTGTCTTGCGGCTGTTCCCCGGTCTCCAGGGTTACAGGCCCGCTACCTAGCCCGACGATGCGCTTCTGGTGCCGGCATGCCCGGCGTACGGGGCATGACGCCTTAGGAACTAGGGGAGCCGATGTTCGGTTTACGCTTCCCTGTTCGGCAGGGGCACAATGTCAAGCCGCGGGTAGGTTGCAACCTGTGCCTGAAGCAACGGTATGCGCCGACGACTACCGTACAACTCGACGGTGCGTGGCGGGCACCCGTCTCACGCTGAACTGATTATGAATGCCCGCGGGAGCAGCTCCAAAGCTGTTTTTAGTCCATATTCGCCTATCTTGTCGGGAGGCGGACGACTGCCTGCTGGCGTAGTGGGAGTGGACCACGCGCTGTTTCGGCTCGTCTGACCCCTGCTTGGGCCAGTTGTGTGTCTTCCGCTTGGGCGGACGGGGGGGAGCCGGCCAGGCCCCATACGTCAATTGAGTAGGCCATCGGTAACGCGCAAAGCATGCTTGCTCGTTTGGGTCTCCATCGAACCGTGCGGAAAGCGTTATGCAATTAATCGCGAGGCGCACCGGTGAGACACTACAGGTTGTCTCTCGTCGCGGACCATGCGCGGCGGGATCGCAGTCGCCAGCGTGTGGATCCATCCGACTCCCACTACCAAAGTTGGCGGAAGATCAAGATGCAGCACTGTCGCGCAGTCCTAGCGCGCATGTCGGTTCAGTAGCGTGGAGATCCATCGTCCTGACCAGAATCCCGTCTCCTACGCCGACGCCAAGGGGGACTGCTGGCTATGAAGTCCGGGTGATTCCCCCCCATTACCCAAGTGTGAGGTAGCGGTGGACCGCACGGAACGGACAGGGGCTCGCGTTATATGTGGGGTTACTGAGCACCATCCCAGTCGAGGGCGACCTCGGCCACAAAGTCTGGGAGTCAGACTCTTAATGAAAACACGGCGAACGGGGGACGGCCTGGAGGCGATGGCGATCGGACCCCTGGGCGCGTGCGCCACACCGCCCTTCCCCGGGCCGTATCCGCCCTCTGCACCCCTGATGACCCGACCCGGGGGGGGGAGCTTCCAATCGATGGCTAACGGCTCAGAGCTTCCTTACGTTCCCCACAATCGCCACCTATCCTTGCCATGCTGGCGGTCTGGCGCAGCGTTTGCGCCGGCCTTGGGCATCCTCGTGTCTGCCCCCCTCAAATCCCCTGATCACAGAATGGGGGGCACGCGTCGCCCGCTGCGAAAGCGTCGAGTCTGCGGCATGATGCAGCGCCATGACGGACACGGCTAGTGCCTTCCATCTTCACTCGGCGTTGAAGGGGATCCATGGGGAATTGGCGCGTTGGGAGTTCGCGACGAAAGGTATCCAATTCAACGCGAACTTGCGTGTAGCCATCGGTGGAGGTTAATGTGGATCGAGGGTGGGATGCCGATGGGAGCGGGGGAGGGCGGGGAGGTTAAAATTTGGCGCACGCCACGCTACTACCGCCTCCATATGAGGTGAAACCCTTCTCTTCGCTGGGGTCCAACATGTGTGAGCCTCTTGAGTCGGCGGGGTGAAGCAGAGGCCGGCGAAGAGAGTAGTACGGTTTCCGGAAGGCCCCGGGAATCTGGGAGAGACGCCTTTGCGTGGGTGGCGACGGGGGCCGGAATGAGCCCTTCCCTGGCCAATTGAATGCATGGGGTTGCTGCGGACATTCCTTGGAATGTACACGTGCCTCAGATGGAGGAGTACGAGGGTAAGGGTCGACGTACTACAACCGCGGTAAGTTACCCCCGATAGTCGCTCCTAGCGGGCTATGTGAAAGGGTCGGCGTGCCAGTCGCGCTCCGCCTCATGCGTCCCAGCTTCGTGCCATCGGATGCTGGAGAACCCCCGCTAGCGCCCCGGGCCGTCTGGTGGTTCCGCGCAGTGAGGCCCAGCGTGCTGCTCCACCGCCCCCCGCCTTGCCCCCCGATAGGATGAGTGAGGGTAAGCCTTTTCAACGCAACCGTGACTCACGACGTCAGGAGGCAGATACCCAGTCCCACCCGCGTCCGGACACTCTCCGGACTGGCCAGTGAGGCCCTTGAGATCTGACGGTCGTCGCTCGACCTTCATTGGGGTGCCTGCCGTACCACGACGAGCTGCAATTGTGCTCGGAGGCTCGACGCTACCGTACCGGGCTTGGCGAGGTCGAGAGGTATGGAGCGCATCTAACGGTGGAGGACTGCAGGGCCCGCTAGAGAACTCGCGCCGAAACGGTTGGTAACGACTGATTGTCTCCGGCCTGATAGACTTTAATAGCAGGATCACGTCAGTGCCTGTGCGACTGGGCGCAGTAAGCGAATTTATCTCCGAGCAGCTTTCCCTCGAAGGGACCGCATAGGTTGCGTTTAGCAAGTCTAGACAATGTCGGTCTCGATCGACTCACTCCTCTTAAGTGAACGTGGATGCACTGAGGTACCTAGTCCCCCGTATTGCGAGTCCTGCCAGGAGGCGCTTCGACGCCCATCAAACGGACTCTGGGTTCGGCGAGGGACGCATGTCCGCTGTGAGAAGCGTGCGTCCCTTTTATGCCCTTCTCTGGTTCGGACGGGGGGTAGGCAAGACATCGTGGTACACACGGGGTACCCGAGTCGCGCGGGGCCTACTTTTGGCACACGGGGTGCGACGGTCCGCCACACCTCCGGCCGTCGGACTGCCAGCGGCTTAACTGACACCTTACTAAGAAGGGCTGTTGCTGCACGGTAGGTACCTTCTCGAAGATGAAACGACTAGGGGGACGGGAAGACATTCTTGGAGCCATGAGAAAACCCGTGTTGGGACGGTCGACTGGGCTTATCTGCCCCGGCGCTGAGGGTCAGGGCCGCTCGCGACAGCAAACGTCATGCGACAACACTTCCAGGCACCAAGTGCTGTAGCTCGTAATCCCTCGACCACAAAGAGCCCTAGTTGAACAGCGGCGAGGGCGACACGGGGTCGCGGGTTTAGCTCCGTTAGCACCACCCGGAAGGGGATTCGACACGAGACCACACGCGTGCCCCCACCGGACCGTATCACTCGAGCCGCGAGTTGGCGTTCGCTGCGAATATGCCTCCGAAGCCCGTTGATTCACCAGCCCTGTCGGCCACGACATGACTGGTCAGGAACCTTGCTCCTCTCGATACATGACACCGCCGTTCCCGATTTTGCCGCATCTACGCTAATATTGTGTCGGAGTAAAGTTAGTGGGATACGGAGGGAGGAGGTCAAAAGGGTGTCTTCACAACGGCCAATGTCATGGGAGAGCAACGGTAAGGTTAAGGCGATACGCTGCGAAATCGGCGTGCGGGGACCCGTTCCCGCCTAGATTTGGCTCAGCGCCCCTCAAGGACCCTGTGCTGCTCTGGCGGTGGTTTCTGCATGCCCCACGTGGTGTAGCCTCCTACGCAGTCGGTTCCTGCTAGGGCTGGGGTCAGCCGGTCGCGAGGCCATCAACGAAGGATTTCTCCTCAAGGAGAGGCACGAGAGCAGCCGCCCCTGAGCTACCGCGAAAACGGCTCCCCCAGTGCATGCTCGGCCGCGAGCGTCGATCACACAAAGCGTGCTACATATCGCACGATCCCAGCCGAGCCTTAGTGGGACGTCATGATCTTTCCCGCGCCCAGGGGCCGTCGGGCATTCCCGGCCAGGGATACGCCGCTATCGCAGCGACGGCGCACCGCCTCGAGGTGCACAAGCAATTACCGAACCGAGAGCTCCGGGATCGGGCCGACACGAAGTGCTAAGGAGGCTAGGGTCCCTAGGTCATCTCTGCGTGCCACCTCTGGGAGGCCGGCTGCGTCCTGGGCAGAAGACGGCCTCACGCGTTCCTCTCATTGCGCAGAACAGCATGGTAATAAGCTAAGAATGGGGTACACCGTCACTGCTCCAAAGTCCAACTTCGTGTTCCTGTTATCACACTAGTCGATGAACCAGGCGCCGTCCGCTCCGAGCGTTAGCCGACCCATTCTTTTATTCGAAAGTCTCCCCTAGACCTAGGCGCGCGGGGCGGGAGCCCCAGAGCGAGCCGGCGCGAGCCAGAGCAGAGGCGGTGCGGTAAGCCGGGAGGAGGTGGCTACAAGGGCTCGTCGGAAAAGTACCCACTCGGGCGTCAAAAGAACAAGTTTCATGTACACCTCTACAGTGCCCGTTTCCTTTGCGCGGACCTCCTGTAAACCCGCCCAGTCGCACTTCCCTTCGGGGGGCAGCGCTTGCAAGTCTAGTGTCATCCAACGTTAGCAGCGCGTACGGAGCCCTCTTACTGCCGCGGTGTCCAGGATTGGGCACGCAGATAGACCGTCGTGGGAGTGCAAGGCCTTATTCTGAATCGGTCAGGATTTTACCGGTTTTCAAACAACCGAGCCCGGTCCAACGGCCAGAAACCTCTGCAAAGGAATCAGATACTGATATACGCGCATTTGCCGGCTCATTTTCCGTATCAGTGGGAAGTAATGGCATCGCCTCATTTGTGCACGCCATACTGCGCACGTTTTCAGCCACGCACATCGAGTTAATTCTTGACGTAGCGAGCTCCCACTGGCGCACGCGCGCCCAAAAATGATAGGTCCTTTTACAGAATTCCGAGTCCGACCGAGGTGTCGCCCCCAGTGTATGTTTGGTCCGTCCCAGCTCTACGTAGCGGACTCGACTTTTAGTAGCTAGCCCATCTACTCCAATTATCCGTGCGCGCCTGGGGCACCCGCCAAGATGCGAAGGCCTGTTCGGTGTTCAGCCCGTCCCTCTCGCTACCCCGTGCGGTCTGGGTCGGGGTAAGGAGTTTTCAGCACCACAGGCGGAGTAAGGACGCGTCGGTTCTGTGGCGGAGCCCTCGCACGGCCTAAATTGCGCTTTTTGGTGGCCCCTGGGTATCATCAGCAGCGCATCCCGCCCTTTCTGACCAGCGCTAACAGCAGCAGGGATCATCTCAAAAGCAAAAGGCTCAATGGCTGGAGCTCCGCGGGGCCCAGGGTCCTGGTGTAACACCACTTGAACGTCGAATCCCGACTTCTGAACCCGCTTGCACCTCCTGAGGGACTCGGCGCAGGGAGGACCACACCGGTCACCCTCAATGAGGGCGCCCCGAACTTCGGAAATGTTAGGGGGAACCATTGGTCCCCCGGCGCCGGCGCTAGGCCTTATAAGCCCCCATACCCCTAGACTGCGCGGGTGGTGTGCGCGCCTTCGTGCAATGAACCCTGCATGCAGGAGTATTCTAGCTACTAGCTGCGGGCCCCCGGTCCCTGCCTACTCCCTGTCTCGGCCTTTTTTGGTTTTCGCTCTATCACGTTTCCTGCCTCATGAGCCTCCAGTTTGCCCTGGCTGGCTCCACGCCTAGGACACCGGGCCCCTCGACAACGTGGTTACTCACTCGTGGACTTACCCGGCGCCACCGGAACGGACCCTCTCAGCACGGTCGCCCCTATGTTGATAAATGTCGAATATCGACTTACTCGTCGTCTTCTGTGCGAGTTGTGCCCAAGCCAACCAAGGGTTGCGGCGGCCTCCGTGCCGAGTTGCATTTTGTTCGAGCCGCTTCTGCGCGGTCGCTGACGGCTGCTGGCAGTCGCGACCATAGACGATGCCTAAGATGGGCACTGACTGCGGGCTAGGGTCCGGTGCTCTTAATTCATAATCGGCGGTGCCCTCTTCGCTGCTCGTGGCCGGTGCCGGCTGCCCTGCCGCGCTGGGTGAGCGTCTTTGGCGATAACAAGCGGGCGCTCAGGGCCCCCTAAAAGGGTGTTCCTCCGCTAGGGGGCCCCCGAGCTTACCTGGACGTTGCTTGGATTCCAGCGAATCAATTTCCCCGCGACGCAGCCAGCCCACGCCGCAACTGGCGGTGTGGGGTGCAACGGTGAGCCTGCCCATGGAGGGAAGCGTGCTCCCGGGACGCGCTGAGGTTGGAGGGTCTTTATAGGCGGAGCAGGCGCTGGGCGGGCTGCATGACCGCCCGGAATCTTGTTTCACGTCTACCGCGCCTAACGACGATACAACGCCTCCTCTCATGCGTAATTCGCCCTTTTCGTCTCCACCGTCCTAGAACGGCAGTGCGCAAGGCCTGCCTCCGCTCTAGAGGAAACGCGAAGACATTTTCGCGTGCCACGGAACTGTTATAATCGACAAAAGCAACGGTCGGCGTGCGCCAAGCGGGCGGAACTGGATTCAGTAAGTTACGGACGCCCCAGTGGCAACTGAAAACAAACCTGTGTGCGCGCGTGGGACCGGGAGAGGGACATAGAGACCAGCCACCCGCTACCCGAGGCAGCGGGGGCCAACCGGGTAGCGGA
>Hedychium coronarium MK262736
TCGTCGGACTGCAAATTAACACAGACTAACGTGGGTCTTATCACCTTACGGAATACGGCACATCTGTTGTTGAGGGCTGCGGCACAACTTAAAAGGCTGCGCACACACCAGCATTCAATCGAACTGAGTCAACTTGATCCCGACCTGGGCCGCCTGCCCCGTTTGACGGCTGATCAGCGGCCTCCGGAGGGCCTCCGGGCTGGATTGCCACCTCGACCTCAGTGGGGCTGCGTTCCCCGGCCTGACGGAATGTTATGGGATGCCAACGCGCACAGGCTGTGCTACAGTGGAGCAGTTAACGTAGAGCGCTCAGCGCCCCACCTCACCCCTTTACGAACGTGCCTGCGTGCGGCGCCCGGCTGTCAAGAACAGGGGGGCCGCAGTCGTCAGTCCTTGTTCCCCGAGGGAACAGCCAGGGTCCAGCCGGGGGTAAAGCAGATGCGGCGCGTGAAATAACCGGCAAGCACGCCTGGAACTAAAGCCCGTCCGTACCGCCCTATAGGACGGCAATCAAGCCTCTTTGGCCACCGATTCCTGTGCATATCTAAGGTCTATTTACGCCTTTTCACCATTGTGACCTCGGCGGCGCGGAGGGAGAATCAACAATGTTACAGACGAAGCTGGCAGATCGAATGGCTCTTGCCATTCAAGATTGACCTTTTACTGGAGGGTTCTTTGCGCAATACCGATGAATCAACTAGCTCTTAATTCTCATGTCTTAGGAGGAGTGAGCGTCTATGCTGCGATTGGTAGGGCGGGAAACACTGACGGTTGTCAAAAAGTCAGCGTAACAGCTTAGCACAACTATTGGGTGCGGTAGGAATGTCTTCTTTAAATGGCGCGTGTGAATCAAAGAAACCCGGGGTATTGGAGAAAGAGCGAGGGCGCATGAGCTTAAAGAAGTGGGGTCGAAATGTGAGGTCATCGGAGACTGCACTTCTTCCCTATTCCTCTGGCCTTATTAAGTTCGTTCTGTCTGTTTCCGGAGAGCCTCAAAACGAGTACACACTAATTCGTGTCGACTGTCCGACCCCGTGGCTTCGGGCATGTAAAACTTAACGGAGACAGAGTCTATCTTCTAATAAGATTCTGCGTAACAGGGCGTAATGCAGGATGCACCTCACCTTAGCCTTGCGAAGTGCTAAACCAGGTGAGCGTGATGGCAATATAGTGAACCTGAGTAGACTACGTTGGAGGCCCTCGGAGCTTTAAGAAGCGGGGAAATCAGCTGTATTCGGGACTTGTGGGACAGGGGTTAATCCTAGAACCGCCCTAGCCGCCGTGGGCGAGGGCAATTTATTATACGGGTTGCTATGGGACGGGAAGCGACCCCCTGAATCCAGCAAGGCACGATGGTCCGAAATTGAAGCGTAAGTGGGGCACTAAGCTACGTTACCCACCTGACCGCTAGAGTGGAAGTTCCTCTAGCGGGTTTCCCAGCTTTATCGGTGCGACCATCAGTGGTTCTAGACGCAGCTTGAGGCGGTTCACCGTCTGCAATGGTTTTAACCAACTTATTATATTGTTTATTTCTTTAACGTTGTCTGTAAGTTAGGCATATGACGAGAACAGTCACTAGTCTTAACGCACCAGGCGAAACGCCAATTACGCGTTATAGTCTTTCCGTTGACTATTGATAAACCTTGAGCAAATGACGCCAATCCCCAGTGGAGGTCAGTCAGAGCGGGCTCCGCAAGGATGTGAGGGCAGTTTTGTTAATGTCAGTACAATGTGATTCGGGACCTACTGATTCTTTAGGATTCTCCATCTCCCAGTATTAATCCTCCCCCGCGCCTACCAAAAGCTCGTCTTTGTGAGGTAGATTCGATCCACTCGTCTGGCGGATTTAGGAGTCCGTATAGCCTTAAGTCTCTTTTCGGGCGCTCGCACATCGCCTTACGTCGCTTTGATCACTATTTAGTAGAGAGTACTTGAGCCAAACTCAAAGAGGCAGCCCTAGTTAGCTCGATTGGTACTGGCCCGAATGGGAGGCGGACCTGAGACGATTCAGCCTCGAGATTAGGTTCCGCTCTCTCGCCCAGCTGAGGCCTTCCCTCCGGCTAATTACTCGCCTCTTCTGTCTCCATTCACCGTTAAGACATGTGGCTGGGAACTCTCAGTAGCCGCCGCTGGCCTCCTAACAGGTCCAACGAATGCCAAGTTACCGCGATTTCCGCCCTTCCCAAGCGTTCCATAAATTTATCTGACTTCCCCCCACCCCGATTATGCTCCATGCCGATCCCCGGGTCATCCTTGGTTGGAAGTCGACGCTTCGTTGGACTTTCTGATAAGCTCCGTGCAGAGTATTCCCCGGTTTCGTCGCTGCTACGGCCCCCGCTCCTTAGATCTAGATAAGGGTCTATGCTTGTCTTCCGAAACCGGACTTATGTTGCTCTTAGGCGCCTTCCTACGGCTAGACTCCACAACTGCGTTCTGATTAAAAGTGTTCCTCGTCTTATAGTTGACGCCACCTCATCTAGGAGGCGTTTTTTTCACTCCTCCAGCGCTTATAGACGTTAAGTGACGAATTGTTGAGGTATTCTAACGGGGGCTTATGCGCGTTGATACACATACGACTCTTTTGGCGCTTCCTCTACCCCCAAAGCATTTCCTAGTAAGGCCTGGTATCGTTGTCAGGGAAGTGCCCCAGTCGCGTCCGCGCAGTCGTGCGGTTAAATTCACCGTATCCTACCGTGCTGTCGGACGTCGCATCATCCCGTCAGAGAGATCCACGTCTATAGGAAGCTGCTCACTTTCAAGATTATCGTTTACCTGCGTAAAACTAAATGCTAAATGAGACCTTTGCCTGAGATTCCCCCTGGCGGCAGGCAAAACGGTAAATCATTTGAGAGCAGAATCGCATGCCGTACTAAGCGCGCCGAAATTTAGAAAACGCCTAGGAAAGCAGACACGCAAACCAGGTTCCAGTCATACGCTCACGTACTGAAAGGTAAGCAGAAGCAGAGTGCCAGAAGGTCGGGGTTTAAACCCCGCCCCGGTCGCTCTCTAGTGTGAATACGCCTGTGATGGCGGGTTTGCGGGAGCACACCAAGGAACGCAAACCCGTTTTCGTCCGACACGGCCAATTCGAAACGGGCGATACGCGCCACGATGAGAGGGTACACGTCCTGTAGTGATTCGCCATTTCTGGTGAAGGGTGTGTGCGGCGTGATGCCACGCAACTAAAAGGGGGCCGACCTGGCAGTATCACAAGATGTTACTTTGCAGCAGGTATCGATTGAATGCTGGTCGTGCAGCAGCTTTTAGGTGCGCAGCCTCAAACAGATGGCGTATCCGTAGGTACACGTAGTTGTGAATAGTCGCACCGCACTGGCCATCGCATCAAGGTGATCAGCCCCATTGCCAGCCACCGAGGCCTACCACTACCAGGTTCTTGACGGAAAAATGTATCGGCCTCCCGGGGTCACCTTTATTACGACGCGAAGCTGCAATTCCCGAATGGGCCTTTACATCACGGGACTGGCGCACAACCCACAGAGTCGAGACCTAATCAGTTTGGCCGAGGGCGGGGTTCCCTCCAACACGAGGACCCACGGTCAGCAAAGGGTCGCAAGGAGGGTATAATTCTCGCTACGCGGTCCGCCGTCGGCTGCTAACCTCGGTAAAGCACCGGATAGATCGGTAACGCGACTCCAACGGCTTTGTGGCTATTAATGGTAAACTCGGGCTCTCCCTGCCCGCCTAGACCCCCGGCAGCTGCAATGAGCTATCTGGTTTCGCACAAGCGGACTCAGCCTGGCTCGTGGTTCCGATTCTCGTGTCGCCTCGTTGTCTGATGAACTTTTAGAGGGCGCTACGATTAAGGCGCGATTGTAATTGACTCGAAATCGTTGGCTAGCGTAGTATATGCGGCAGTGACTCCGAGAGAGCGCCCTATTTATCAATCAGCGCTGAGAGACGCGGATCCGCAGTCTCTGCATCGGCACCTTCTCAGTCGATAGCCCTGATCAGTCGCCTACCAGGGTGGGGTAAGCGGGCTTCTAGATAACGCCAGTGTATTGCGTATGGTGCTATATTTTTTCTACCCTGGCATCTCGAAGCGAGGAATAATCCTACAACCAGTCTCCATTGGATCCCAGTTTCCATGATACGCTTTAAGTGGGTATGACTCGCGTTGATGTCTTGCATGGGACTTCCGGAGGGTCTGGGGCCCGTCGCCATTGAGTACAGCCAACGCGCAATCAGGCTCATTTAAAAATGTAGGATACGTTCGCCAACGCTCACCATGTTGGCTCTTCAGGCTAGCGAGTCGGCCCGTTTTGGTGGAAGTGGTCATTCTTATCGGGCAGCATGTTACAGAACGAAATGTTAGATCCGATGCCCAAGTAGTAGTCATTGCGGCCGGAACAGATTCGATGGCAGGGCATTAAGAGCGGGGGCCCAGGTAATCATGAGAGTAGCTTAAGGCTTCCTCAGGCCGCGCTGGCCTCAAACACGATAGTTTGCATGTCGGTGGAGTTCCAAAATCATCCTAAGGATTTTCAAGGCGGATTGGATGGTGGCCACGAAGAGAGCTTCGTGTGGTGTAGATCCGGTGGCCAGCAAAGTCACAAAAGGCCAAGCGGGTGCTAAGTGACAATCCGCTAAGAATAAGAGATGACGGGAGCCCGCAATTTACCCCGACCGCCTCCGGCACCGTCTGACCTATTTCATTGCCCTGTTTTAGTAAGTGCCCCCAAGGGTACTTTCGACTTTTACAATGAGCAGAGTGTTATTCATTTAGCAACACGACTCCCTAAATAGTGTTGCTTATCATCTGCCCCTTTCGCTACGATTGGCGAGGTGGTGTTGAGGAATTAAATTAGCCATCGTCTACATTGTGGTCGTCTCCCGATTTTTAATGCTGTGGGATTACCGCTTTCAAAGGCAGCGTGCCGATAGCACTGGTGTATCCATCATACGAAATGTGACGCTTTAAAGGCGGGATGAGCCTCTGCCTGATTTTCACTCCTACGTTTGATAAACCCACTAAACCAGACTATGAACAAATTGCAATCAATACCCGGGGCGATAGGGATCAGCGGCCTCTCCCGTGCAATCTGACTGCATGCGATTGGCACATGTCTTTCACTAAACCGCATACGAATGTCCGCGAAAACGGCCCCAAAATTGCTTTTGGTTTCTATCCGCTTATTCTGTCGAAAGGCAAATTACCACCTCACGGTGTGATGAAGGTGGATCGCACGCCGTTTTAGCTAGTCTGATTCCTGCCTATGCTAGTCTTGTGTCCTCCGTCCGGGGGGACAGGGGTTTGTTGCCCAGGCCTAGCACGTAAGCTGAGTAAACCTTCAGTACCTCGCAAAATCCGCGTGATAGTCTGGACCTCCATCTAAACGAGTGGAAGGTATCCTGCAGTCAATTGCACGGCAAACCGGTCGGAGACAATTAGTCAGATAATGACGCAGGCAACGTATAACTAAATTGAAACCGCTAGCGCTTGTATCCATCCATCTACCATGGGCACAGTTTTGGGTTATTCAATACACGGTTGTGCAACGCGATCCTAGTACACGTGGCTACCCAGGTGCGTGGGGATCTATAATTCTGACTGAGAACCTATATTCTACGACAGTGCCAGGGAGAGGGTCTGCTCATAAGGTCCGGGTGCTTCCTCTCCGTGAATTAGGTACAAAGGTGGTACAGACCGCAGGGGACGGATAAAAGACCAAAGTCACTGTGGGGTTATTGAACACCATCCTAGTCGTAGACAACCTTGGCCGTAAAGTCCGCTAGTCAGCCTCTTAGTGATAAAACAGTGATCGGGGTCAATCCTGGAGGCGCTGGTGATTCAGCATTTAGACGCATGTGTCGTGTGACTTATACTCGGACTGCACCCATTTCTTGTGTCACCACCAGACTGATCCTTGGAGGGGAGCTTCCGCCCAACCGCCATGGCTCCGGGACTGCATTATACCCCCCGTCGTCGCCACCCGTCGTCGTCGCGGCGATGACTTGACTCAGCGTTTGCGTTAGTCTCAAGTATCCTAATTTCCGCACCCGGCGGGTCCAATTATTACAAGTCAAAAAGCATGTGTCGTCCGCTACGAGAACATCGAGTACACAATAGGACGTAGTTCCGCGGCGAGAGCGACTGGTTTCTTCTTTGTTGACCAGATGCTGAAAGGGGTCCATGAAGGGTTGGCGCGCCCGAAAATCGCGGCGAATAGTATGCGGTTCAAAGTAGACTTACGTGCGATTGCTGGCGGAAGTTGAAGTAGGCTGAAGGTTCGATACGTACAGAATCAGGGAAGGGCGGGGGAGCCAGAACTGCGCAAGGAACACGGTACTGCCGCCCTCATATGGGTCAAAACCCGTCTGCGCACGGGGATCCAAAAGGCGTGAGCCCCCTGGGGCAGTAAGATAAAGCGGAGAGTAGAGGAAGATAAAGTGCGGTTTCTGGAAGGTTTTGGAGGCCTGAGACAGATTCCCTTGTGTGCACGGCGGTGGGGGCCAGCGCGTATACTCCCCTGGCTCGTTGCGAACGATTTTTCGCTGTGAATCTGCCTCGCACGTCATTTCACCCCCAGATTAAAGAGCATAAGAGTAGGGGCTAGCTCTCCGTAACTGCAGCCGACCGTTGTTTATGGTAGACACGGGTGGGACATGTAAGAAAAGTTGTGTGCGAGCCACTTTGCGACTCAAGCTTCCTAGCTCCAACCTATCAAGCCCCGGATAGTCCCCGTCAGCACACAAGGTCGTACAGTGGCTCTGCACGGCGAAACCTAGCGCGACACCCCACCGTTTCCTGGTCTGTCCTCTGGTGGGATGAGGGAGGACACGACTGATCAACGCGGTCGCTGGTCGTTAAGTATAACTAGAGTTGCTTAGCTCCGCCCGCGTCCAGTCCCCCTCCAGGTCTTCCTGCAACGCACCCTGGATCCGGCGTTCGGCGCCAGTTTGTCATCGGGGTGGATTCCGTACCGCCACGACTTACAATCGCGTTCGGCGGACCGGCGCTGTTATACATAATCTGGCGGGTCCGGGGATCCCAGAGCATTATAAACGGTGAGGTAGCGTGGAGCCCGCTAAGTGAGCCCCGCCTAATCCATTTATGGACGGCGATTGAATACAGCCTGGTAGACTCTAGCGATGGGTGACCGACAGTGCCTGTGCTGCCAGGTCCTGTAATCGGGCAGAGTTCCGAGCGTCGTCCCTGTAGAGGTACCGCACAGTTTTCACCCAGCAGGTTCGGGCTCGATAAGTCTCGGTAGCCGAGCTTTTCCTAGGCGAACGTGGATGTGCCTAGATATATATTTCCCCGCACTGCGAGTCTTACCATGAAGTTTTTCGACGACCGTATGAAGGGCTCTGAGCTAGGAAGAAGACGCAAGTTTCCCGTGCGCTATGTGTTCCCTTTTAGGGCTCCTCATGAGTGTGGACGCGAAACAAGCAGTACAACGCGGCATGTACAATGTGTCCGGAGCGCGCGAGGTCTACTTTTGGAATACAAGATACTACGGCTTTTCCCACTCCCTTCCGGTGAGCATCGGGTAACCGAATTTAAGTCTTGCTAAGAGCTGTCGCTTTAGCGAGGCGTCTTCCTCTTGGACAGTTTGGAGACTATTGGAACGAGAATTTGTTTCTAGACTCAAAAGGGCCTTTCCGCTAGAGCATTCGTCTGAGCCTATCCATCTTGGTACCGGGAGTCGGGGATGCCTGTGATAGCGAACGTCAGGCGGCGATACACTCAATCGCTAAATGCCGCAATCCTCAATCTTGCGACTATAAGAGGCTCTGTTCAAGCCGTCTCGGGGGTCATATGTGGTTGCAGATTAGAACCCGTCAGCACTATTTAGGGGGGGATGCGACACGAGGTCACGCGCGAAACCCTTCCTGACTGTATTACTCGAGTAGCGAGTTGGAAATTGCTATTCCCTTGCCCCCGAAGCCTGCCAGTTTACCGATCCTCCCGGCTACAGCGTGAAAGGGTGAGGGTTCTGCTTCTCTCGACACACAATTTTATCGTGCCCGATTTTGTTGCGCCCACGCCAGTATTGTGCCGGGGGAGGGCCAGCAAGATAAAGTGGGCGAATGCATTTGAGGTGGGCAAACGCAGGAAGATATCAAAGGGACGAAATTGCGAGGTTGATGCGACACACTGTGATACCGGCGTACGGAATCTTGGGACCATAACGCCCGAAGACAGGATCTTTACCTGGTCCCATGCTTTGCTTGCGGTCGTTTTGACGTTTTTTGCGTGGAATGGCACTCCGAGCAGTCGGTTCCTAGCGGGGCTGAAGTCGGCCGGTCGCTGGGCCGTGATCGAGGGGGTTCTCGTCAAGAGGAGGCAAGAGGGCAGCCACCCCTGAGCTATCGCAGAAACGGCTCTTCTGGTCCTTGCTGGACGACAAATATCAACTGCACAACAAGCGTGACGCGTATTGTAGTTTCGTTTGTGCCCCAGCCTGACATAATTATTCTCTCTACGCTCCGGGTTCGCCGAATATTACCGGCCATGTACGCGTTGCCGCTGCGGGGACAATGTATCATCTTGCGGTGCGTAGTTGTTTACCAGGCCGAGGACTCTGGGGTTGAGCCGGTACGAGGTGCCAAAATCGCTAAGGTCCCTGAACCACCTCTTCTTGCCACCCCTGACACTTCGATGGCATTCCGAACGGGGGATGGCCCCTAGCACTCCTTTCATTGGGCAGAACAGCATCTTTACGGGATATAATAATGGTTTGCTATTCTTGCCTCATGTTCCCGCCTCGCAGTACTCCGACAACCATAGCTGCCGGACGAGGAAAGATACGCTTCAAGTGTGGCACTACCCATTCTCCAATTCGAAAGTATCATCTAGGCGCTATCACGCGGGATAGAGGTCCTATAGCGGTACGGTATGGGATAAAGTAGAGGCGGTGCGCTGCGCCAGGAGGAGGTAGCCGCTAAATGGCGTTTCAAAAGCGCTCCCCCGGTCGTCAAAAGAGCAATTCGTGTATACACCATTGTCGGGCATATCCTCTCAGAATCTATCCCTTGGAAGCGCCCCTGGTAGCTTTTCCCCTTAGGGGGCGGCGCTCACTGGTTGGAAATCGCTCAGCGGTAGGAGTGCGTACGGGGCTTTGTAGAAATTGCTGTCTTCCTGGACTTCCACGTACCATGTGCGTAGTGTAAGTGCGGCATCCTGGTCTTAATTGTCCTAGAGACTACTAGCCTCCAAATAACCAAGGCCAACTCACCGGCCAGAAACTGCTGGCGAGGAATCAGGTAGTGTTATGCGCTCAATTACCGGTTCATTTTCCGAATCGTTAGTGGACCAGGGTTTCTCCTCACTCCCGCACATCAGATTGCAAACTCGTTCAACTAGTCGTTCTGCTATACTATTCAATATGGCAAGGCCCAATTGACCTCTATGACCTCGATCATGGGAGATTCTTTTACAGAAAACCTAGTGCGGTCGAGGTGCTTCCCTCAGTGCACTCAAGGTTTAGCTCAGCCCCACGTGACGAGTCCGATCTTCCGTGGCCTACCCTTACGCTCTGGTTGATTACTCACGACTGGAGTGCTCGCTGGGGTTCGAGAACCTGCTTGTTATTCAGCCTGTTCCCCACGAAACCCCTTACTGCTCTGGTTCGGTAGAGGAATTTTCAGTACCACGAGTAGCGTAATGACATGTCGCCTTCACGGCGGTGATCTCGCGCCGACAACTATATTCTTTAGAATAGTTCTGAAACATCTGTAACGGAGCCTCTCGTCTTTTCTGGTGATCGCCGGCGACAGCGGAGGTCATTTAACATTAAAAAAACTCGATACCCTGATCTCTGTGGGGCCTAAAATTTTAGTGCAATACAACTTAGTTTTCGGCTCCCGATTTGGGGACCTACTAGCTGCTCGTGGAATGTTCAACGTAGAAGTTGCCACGTTGGTTGCCCTGAGCAAGGACTATCCAGACCTCGGGGACGACGGGGGGGGATGGCTAACCTCCGGTTCCGGTGCTGAACTCTATAAATCCACATGCTTCCATGGCGCACAAGTGCCGTGTCAATCCCTGCACAAAGAGCACTATCTACGTATACACTCCAAACACTGGCGACAGGCTCTCACTCCCTTCCTACTCGCGCAAGAGACCTTTTTTAGTCTCCGCTCGGCCGCGCAGCCTCCCGCTCGAAACTTCAGTTGTCACTGGTCCAGTCTGCGCCCAGGACACGGGATCTCCGGACGATGAGGCTGCCTGGTCATGGACTTTCCTAGCGCCTTCGGAGCGAATCCTCTTGCCGCGGCTTTTCTTACCTCTGCGCATGTCCAATCTCGACCTACTGGCGGTTTACTGTTCGGACCTTACCTGAGTCTACTGAGAGACGCAGCATCCCCCTCGCCGAGACACCGTTTGTTCAGGCCACTTCTATGTTGGCGCCACGGGTCATTGAACATCCCGACCGCATATGTCGCTAAGGATAAGCTGCCCAGGTAGGCTAAGATCCGATGTCTTCGGTCCACAGTTGACAGCGTTCCCTGTCTTGCGAAAAGCCGGCTTCGACCGCCCCACCTTATTAGTCTGGTATTCATTGCTATATTAAGACGTTCCTTAAAACTCTTTAACGTGCTATTTTTCCCTTTTGATTTCTATGAGACTACTACGCTACCACTTGGATTTCGGAGAATCAATTTTCAATCGGCTTAATCGGCCTGCTATTCAGCCGGCACGACGACCTAAGGAGGTGAGTCCGCTTGTAGCGAAACAGAAGCTCTTGCGCCAGGCTAGGGCGGGAGAGCCGTTGTAAACTGGCCAAAAGCCGGGCGGACGTCAGCGTTTTACCGGATTCTACGGTGCGTTTACCGAGGTTAGCACGAGGCGGACCGCGTAGCGAGAAATTTACCCGTCACTTTCGGAACCTTTGGACCGGGGCAGTGGTGCGCAGGGCCCGCCCTCGCGCCAAATTGATTGCGGCGGCACTAGTCCGTATGTAAAGGCAACACAAAGTTTCGGGAATTGCAGCTGTCCTGCTCCGAGCTAGAAAGGTGACCCCCAGGGGGCGGCCGATACATCATTTGCGGTCAGAACCGGAGTGGTAGGCCTCGGTTGGGCTGGAGGAGAGGCATGGAGGCTGATCACCTGGCGCTCGAGTTGGCCGAGACCAGCTCAGCGGCGCT
>Zingiber spectabile JX088661
TCGTCGGACTGCAAGTTAACACAGACTAACGTGGGTCTTATCACCTTATGAAATACGACACATTTGTTGTTGAGGACTACGGCGCAACTTAAAAGGTTACGCACACATCAGCATTCAATCGAATTGAGTCAACTTGATCCTGACCTGGGCCGCTTGTTCCGTTTAACGGGTAATCAGCGGCCTCCGGGGGACCTCCGGGCTGGATTGCCACCTCTACCCTAGTGGCGCTGCGTTCCCCGGCCTGACGTGATGTTGTGGGATGCCAACGCACGTAGGCTGTGCTACAGCGGAGCAGTTAACATGGAGCGCTCAGCGCCCCACCTCACCCCTTTACGAACGCACCTTCGTGCGGCGCCCAGCTGTCAAGAACAGGGGGGCCACAGTCGTTTTTACTTGTTCCCCGAGGGAACATCCAAGGTTTAGCTGGGAGTGAAGCACACGCTGCGCGTGAAATAACCGGCAAGCACGCCTGGAACTAAATCCCGTCCGTTCCGCCCTATAGGCCGGCAATCGAGCCTCTTTGGCCACCGACTCCTGTGCATATTTAAGGTCTATTTACGCCTTTTCACCATTGTAACCTCGGCGGCGCGGAGGGAGAATCAACAATGTTACAGACGGAGCTGGCAGATCGAATAGCTCTTGCCATTCAAGGTTGACCTTTTACTGGAGAGTTCTTTGCGCAATACCGATGAATCAAATAGCCCTTACTCCTCATGTCTTAGGAGGAATGAGCGTCTGTGCTACGATTAGTAGGGCGAGAAGCACTGACGGTTGTCAAAAAGTCAGCGTAACAGCTTAGCACAACTATTGGGTGCGGTAAGAAGGGCTTCTTTAAATGGCGCGTGTGAATCAAAGAAACCCGGGGCATTGGAGACAGAGCGGGGGCGCATGAGCTTAAATAAGTGGGATCGAAATGTGAGGTCATCGGAGACTGCACTTCTTCCCTATTCCCCTGACCTTATTAAGTTCGTTCTGTCTGTTTCCGGAGAGCCTCAAAAAGAGCACACACTAATCCGTGTCGACTGTCCGGCCCCGTGGCTTCGGGCATGTAAAACTTAACGGAGACAGAGTCAAACTTCTAATAAGATTCTGCGCAACAGGGCGTAACGCAGAATGCACCTCACCTTAGCCTTGCGAAGTGCTAAACCAGGTGAGCGTGATTGCAATAGAGTGAACCTGAGTAGATTACGTTGGAGGCCCTCGGAGCTTTAAGAAGCGGGGAAATCAGCTGTATTCGGGACTTGTGGGACAGGAGTTAATCCTAGAACCACCCTAGCCGCCGCGAACGGGGGCAATTTATTATACGGGTTGCTATGGGACGGGAAGCGACCCCCTGAATCCAGCAAGGCGCGATGGTCCGAAATTGAAGCGTAAGTGGGGCACTAAACTACGTTACCCACCTGACTGCTAGAGTGGAAGTTCCTCTAGCGGGTTTCCCAGCTTTATCGGTGCTATCATCAGTGGTTCTAGACGCAGCTTAAGGCGGTTCACCGTCTGCAATGGTTTTAACCAACTTATTATATTGTTTATTTCTTCTACGTTGTCTGTAGGTTAGGCGTATGACGAGAACAGTCACTAGTCTTAACGCACCAGGCGAAGCGCCAATTACGCGTTATAGTCTTTCCGTTGACTATTGATAAACCTTGAGCAAATGACGCCAATCCCTAGTGGAGGCCAGTCAGAGCGGGTTCCGCAAGGATATGAGGGCAGTTTTGTTAATGTTAGTACAATGTGATTCGGAACCTACTGATTCTTTAGGATTCTCCATCTCCCAGTGTTAATCCTCTCCCGCGCCTACCAAAAGCTCATCTTTGTGAGGAAGATTCGATTCACCTATCCGGCGGATTTAGGAGCCCGTATAGCTTTAAGTCTCTTTTCGGGCGCTCACACATCGCCTTACGTCGCTTTGATCACTATTTAGTAGAGAGTACTTGAGCCGAACCCAAAGAAGCAGCCCTAGCTAGCTCGATTGGTACGGGCCCGAATAGGAGGCAGACCTGAGACGATTCCGCCTTGAGATTAGGTTCCGTTCTCTCGCCCAGCTGAGGCCTTCCCTCCGGCTAATTACTCGCCCCTTCTGTCTTCATTCACCGTTAAGACATATGGCTGGGAACTCTCAGTAGCCGCCGCTGGCCTCCTAACAGGTCCTACGAATGCCAAGTTACCGCGATTTTCGCCCTTCCCAAGATTTCCATAAATTTATTTGACTTCCCCCCGCCCCGATTATGCTCCATGCCGATCCCCGGATTATCCTTGGTTGGAAGTCGACGCTTCGTTCGATTTTCTGATAAGCTCCGTGTAAAGTATTCTCTGGTTTCGTCGATGCTACGGCCCCCGCTCCTTAAATCTAGATCAGGGCCTATGCTTGTCTCTCGAAACCGGACTTATTCTGCTCTTAGATGATTTCCTACGGCTAGACTCCACAAGTGCTTTCTGTTTAAAAGTGTTCCTTGTATTATAGTTGACGCCACCTCATCTAGGAGGCGTTTGTTTCACTCCTCCAGCGCTTATAGACGTTAAGTGACGAATTATTGAGGAATTCTAACGGGGGATTATGCGCGTTGATACACATATGACTCTTTTGGCGCTTCCTCTACCCCCAAAGCATTTCCTAGTAAGGCCTGGTATCGTTGTCAGGGAAGTGCCCCAGTCGCGTCCGCGCAGTCGTGCGGTTAAATTCACCGTATCCTACCGTGCTGTCGGACGTAGCGATATCCCGTGGGAGAGCCCCACGCCTATAGGAAGCTGTTCACTTTCAAAATTATCGTTTACCTACATAAAACTAAATGCTAAATGAGACTTTTGCATGAGATTCCCCCTGGCGGCAGGCAAAACGTTAAATAATATAAGAGCAGAATCGCATGCCGTACTAAGTGCGCCGAAATTTAGAAAACGCTTAGGAAAGCAGACACGCAAACCAGGTTCAAGTCATACGCTTGCGTACTGAAAGGTATGCAGAAGCAGAGTGCCAGAAGGTCGGGGTTTAAACCCCGCCCTGGTCGCTCTCTGGTGTGAATACGCCAGTGATGGCGGACTTGCGGGAGCACACCAAGGAACGCAAACCCGTTTTCGCACGGCACGGCCAATTCGAAACGGGCAATACGGGCCACAGTGAGAAGGTACACGTCCTGTAGTGATTTGCCAGCTCTGGTGAAGGGTGTGTGCGGCATGATGCTACCCAATTAAAAGGAAGCCGACCTAGCAGTATCACAAGATGTTACTTTGCAACAGGTATCGATTGAATGCTGGTCGTGCAGTAACTTTTAGGCGCGTAGCCTCAAACAAATGGTGTATTCATAGGTACACGTAGTTGTGAACAGTCGCACCGCACTGGCCATTGCATCAAGGTAATCAGCCCCATTGCCAGCAACCGAGGCCTAGCACTTTCAAGCGCTTGACGGAAAAATGTATTGGCCTCCCGAGGTCACCTTTATAACGACGCGAAGCTGCAATTCCCAAATGGGCCTTTACGTCATGGGACTGGCGCACAACCTACAGAGTCGAGACCTAACCAGCTTGACCAAGGGCGGGGTTTTCCCTAACACGAGGTCCCTCGTTCCGCAAAGGATCGTAAGAAGAGGATAATTCTCGCTACGCGGTTCGCCGTCGTCTGCTAACTTCGACAAAGCACCGGACAGATCGATAACGCGACTCCAACGGCTTTGTGGCTATTAATGGTAAACTCGGGCTCTCTCTGCTCGCCTAGACCCCCGGTGGCTGCAATGAGCTATCTGGTTTCGCGCAAACGAACTTAGTCTGGCTCGTGGTTCCGATTCTCGTGTCGCCTCGTTGTCTGATGAACTTTTAGAGGGCGTTACGATTAAGGCACGATTGTAATTGACTCGAGATCGTTGGCTATCGTAGCATATGCGGCAGTGACTCTGAGCGAGCGCCTTATTTATCAATCAGCGCTGAGAGACGCGGATCCGCAGTCTCTGCATCGGCACCTTCTTAGTCGGTAGCCCTGATCAGTCGCCTACCAGGGTGGGGTAAGCGGGCTTCTAGATAACGCCAGTGTATTGCGTATGGTGCTATATTTTTTCTACCCTGGCATCTCGCGGCGAGGAATAATCCCACAACCAGTCTCTGTTGGATCCCAGTTTCCATGATACGCTTTAAGTGGGTATGACTCACATTGATATCTTGTATGGGACTTCCGGAGGGTCTGGGGCCCGTCGCCATTGAGTACAGCCAACGCGCAATCAGGCTCATTTAAAAATGTAGGATACGTTCGCCAATGCTCACCGTGTTGGCTATTCAGGCTAGCGAGTCAGCCCGTTTTGATGGAAGTGGTCATTCTTTTCGGGCAGCATGTTACAGAACGAAACGTTAGATTCGATGCCCAAGTAGTAGTCATTGCGGCCAGAACAGATTTGATGGCAGAGCATTAAGAGCGGGGGCCCGGGTAATCATGAGAGTAGCTTAAGGCTTCCTCAGGCCGCGCCGGCCTCAAACACGATAATTTGCATGTCGGTGGAGTTCCAAAACCACCCTAAGGATTTTCAAGGCGGATTGGATGGTGACCACTGAGAGGGCTTCGCGTGGTGTAGATTCAGTGGCCAGCGACGTCACAAAGGGCCAAGCGGGTGCTAAGTGACAATCCGCTAAGAATAAGAGATGACGGGAGCCCGCAATTTACCTCGCTCGCCTCCTACACCATCTGATCTATGTCATTGCCCTGTTTTAGTAAGTGCCTCCAAGGGTACTTTCGACTTTTACAATGAGCAGAGTGTTATTCATTTAGCAACACAACTCCCTAAATAGTGTTGCTTATCATCTGCCCCTTTCACTACGATTAGCGAGGTGGTGTTGAGGAATTAAATTAGCCATCGTCTACATTGTGGTCGTTTCCCGATTTTTAATGCTGTGAGACTACCGCTTTCAAAAGCGGCGTGCCGATAGCACTGGTGTATCCATCATACGAGATGTGACGCTTTAAAGGCGAGAGGAGCCTCTGCCCGATTTACACTCCTACATTTGATGAACCCACTAAACTAGACTATGAACAAATTGCAATCAATACCCGGGGCGATGGGAATCAGGGACCTCTCCCGTGCAATCTGACTGCATATGATTGGTACATGTCTTTCACTAAACCGCATACGAATACCCGCGAGAACGGTCCCAAAATTGCTTTTGGTTCCTATCCGCTTATCCTGTCGAAGGGCAAATTACCACCTCACGGTGTGATGAAGGTGGATCGCACGCCGTTTTAGCTAGTCTGATTCCTGCCTATGTCAGTCGTGTGTCCTCCGTCTGGGGGGACAGGAGGTTGTTGCCCAGGCCTCACACGTAAGCTGAGTAAACCTTCAGTACCTCGCATTATCCGCGTGCTAGTCTGGACCCCCATCTAAACGAGTGGAAGGTGTCCTGCAGTCAATTGCACGGCAAACCAGTCGGAGACAATTAGTCAGCTAATGACACAGGCAACGTATAACTAAATTGAAACTGCTAGCGCTTGTATCCGTCCATCTACTATGGGCACAGTTTTGGGTTATTCAATACACAGTTGTGCAACGCGATCCTAGTACACGTGGCTACCTAGGAGCGTGGGGATCTATAATTCTGACTGAGAACCCATCTTCTACGACAGCGTCAGGGAGAGCGTTTGCTCTTAAGGTCCGGGTGCTTCCTCTCCGTTAATTAGGTGCAAAGGTGGTACAGACCGCAGGGGACGGATAAAAAATCAAAGTCACTGTGGGGTTACTGAACACCATCCTAGTCCTAGACAACCTTGGCCGTAAAGTTCGCTAGTCTGCCTCTTAGTGATAAAACAGTGGTCGGGGTAAGTCTTGAGGGCGATGGTGATTCAACATTTAGACGCATGTGTCGCGTGACTTATACTCGGATTGCACCCATTTCTTGTGTCACTACTAAACTGATCCTTGGAGGGGAGCCTCCGCCTAACCGCCATGGCTCCGGGACTGCATTATACCCTCCGTCGTCGCCACCCGTCGTCGTCGCGGCGATGACTTGACTCAGCGTTTGCATTAGTCCCAAGTATCCTAATTTCCGCACCCGGCGGATCCAATTATTACAAGTCAAAAAGCGTATGTAATTCGCTACGAGAACATCGAGTACACAATAGGACGTAGTTCCGCGGCGAGAGCGACTGGTTTCTTCTTGGTTGACCAGACGCTAAAAGGGGTCCATGAAGGGTTGACGCGCTCGAAAATCGCGGTGAATAGTATCCGGTTCAAAGTAGACTTACGTGTGATTGCCGGCGGAAGTAAAAGTAGGCTGAAGGTTCGATACGTTCAGAATCGAGGGAGGGCGGAGGAGCCAGAACTGCGCAAGGAACACGGTGCTGCCGTCCTCATATGGGTCAAAACCCGTCTGCGCACGGGGATCCAAAAGGCGTGAGCCCCCTAGAGTAGTAAGATAAAGCGGAGAGTGGAAAAAGATAAAAAGCGGCTTCTGGGAAGTTTCGGAGGCCTGAGACAGATTCCCTTGTGTGCACGGCGGTGGGGGCCAGCGCGTATCCTCCCCTGGCTAGTTGCGAACGATTTTTCGCTGTAAATCTGCTTCGCACGTCATTTCACCCCCAGATTAAAGAGCATGAGAGTGGGGGCTAACTCTCCATAACTGCAACCGACCGCTGTTTATGGTAGACACGGGTGGGACATGTAAGAAGAGCTGTGTGCGAGCCACTTTGCAACTCAAGCTTCCTAGCTCCAACCTATTAAGCCCCGGCTAGTCCCCGTCAGCACACAAGGTCGTACAGTGGCTCTGCACGGCGAAACCTAGCGCGACACCCCAGCGTTTCTTGGTCTGTCCTCTGGTGGGATGAGGGAGGACACGATCGATCGACGCGGTCGTTGGTCGTTAAGTATAACTAGAGTTGCTTAGCTCCGCCCGCGTCCAGTCCCCCTCTAGGCCGTCCTGTAACGCACCCTGGATCCGGCGTTCGGCGCCAGTTTGTCATCGGGGTAGATTTCGTACCGCCACGACTTACAATTGCATTCGGCGAACCGGTGCTGTCATACAGAATTTAACGGGTCCGGGGAGCCCAGAGCATAATAAACGGCGAGGTAGCGTGGAGCCCGCTAGATGAGCCCCGCCTAATCCATTTATGGACGGCGATTGAATACAGCCTGGTAGACTCTAGCAATGGGTGACCGACAGTGCCTGTGCTGCCAGGTCCTGTGATCGAGCAGAGTTCCGAGCGTCGTCCCTGTAGAGGTACCGCACAGTTTTCACCCAGTAGGTTCGGGCTCGATAGGTCTCGGTAGCCGAGCTTTTCCTAGGCGGACGTGGATGTGCCTAGATATCTATTTCCCCGCACTGCGAGTCTTACCATGTAGTTTTTCGACGACCGTATGAAGGGCTCTGAGCTAGGAAGAAGACGCAAGTTTCCCGTACGCTATGTGTTCCCTTTTAGGGCCTCTCATGAGTGTGGACGCTAAACAAGCAGTACAACGCGGTATGTACAATGTGTCCGGAGCGCGCGAGTTCTACTTTTGGAATATAAGATGCTACGGCTTTTCCCACTCCCTTCCGGTGAGCATCGGGTAACCTAATTTAAGTCTTGCTAAGAGCTGTCGCTTTAGCAAGGCGTCTTCCTCTTGGACAGTTTGGAGACCATTGGAACGAGAATTTGTTTCTAGACTCAAAAGGGCCTTTCTGCTAGAGCGTTCGTCTGAGCCTATCCATCTTGGTACCGGGAGGCGGGGATGCCTGTGATAGCGAACGTCCGGAGGCGATACACTCGATCGCTAAATGTCGCAGTCCTCAGTCTTGCGACTATAAGAGGCTCTGTTTAAGCCATCTCGGGGGTCATATATGGTTGCAAATTTGAACCCGTCAGCACTATTTAGGGGGGTATGCGACACGAGGTTACGCGCGAGAACCTTCCTGACTGTATTACTTGAGTCGCAAGTTGGAAATTGCTATTCCCTTGCCCCCGAAGCCTGCTAATTTACCGATCCTCCTGGCTACAGCGTGACTGGGTGAGAGCTCTGTCTCTCTCGTCACACAATTTTATCATGCCCGATTTTGTTCCGCCCACGCCAGAACTATGCCGGGGGAAGGCCGGCAAGGTAAAGTGGGCGAATGCATTTGAGGTGGGCAAACGCAGGAAGATATCAAAGGGAAGAAATTGCGGAGTTGATGAGACACACTGCGATATCAGCGTACGGAATCTTAGGACCATAACGCTCGAAGATCGGATCTTTACCTGGTCCCATGCTTTGCTTGCGGTCGTTTTGACGTTCTTTGCGTGGAATGGCACTCCGAGCAGTCGGTTCCTAGCGGGGCTGAAGTCGGCCGGTCGCTGGGCCGTGATCGAGGGGGTTCTCGTCAAGAGGAGGCAAGAGGGCAGACACCCCTGAGCTATCGCAAAAACGGCTCTTCTGGTCCTTGCTGGACGACAGATATCAACTGCACAACAAGCATGACGCGTATTGTAGTTTCGTTTGTGCTCCAGCCTGACATAATTATTCTCTCTACGCTCCAGGTTCGCCGAATATTACCGGCCATGTACGCGTTGCCACTGCGAGGACAATGTATCATCTTGCGGTGCGTAGTTGTTTACCAGGCCGAGGATTCTGGGGTTGAGCCGGTACGAGGTGCCAAAATCGCTGAGCTCCATGAACCACCTCTTCTTACCATCCCTGACACTTCGATGGTATTCCGAACGAGGGATGACCCCTAGCATTCTTTTCACTTGGCAGAACATCATCTTTACGGGATATAATAATGGTTTGCTACTCTTACTTCATGTTCCCGCCTCGCAGTACTCCGACAACCATAGCTGCCGGATGAGAAAAGATACGCTTCAAGTGCGGCACTACCCATTCTCCAATTCGAAAGTCTCATCTAGGCGCTATCACGCGGGATAGAGGTTCTATAGCGGTACGGTATGGGATAAGGTAGAGGCAGTGCGCTGCGCCAGAAGGTGGTAGCCGCTAAATGGTGTTTCAAAAGCACTCCCTCGGTTGTCAAAAGAGCAATTCGTGTATAAACTATTATCGGACATATCCTCTCAGAATCTATCCCTTGGAAGCGCCCCTAGTAGCTTTTCCCCTTAGGAGGTGGCGCTCACTGGTTGGAAATCGCTCAGCGGTAGCAGTGCGTACGGGGGTTTGTAGAAATTGCGGTCTTCCTTGATTTCCACGTACCATGTGCGTAGTGTAAGTGCGGCATCCCGGTCTTCATTGTCCTAGAGACTACTAGCCTCCAAATAACCAAGGCCGACTCACTAGCCAGAAACTGCTGGCAAGGAATCAGGTAGCGTTATGCGCTCAATTGTAGGTTCATATTCCGAATCGTTAGTGGACCAGGGTTTCTCCTCACTCCCGCACATCAGATTGCAAACTCGTTCAACTAGTCGTTCTACTATACTATTCAATATAGCAAGGCCCAATTGACCTCTATGACCTCGATCATGAGAGATTCTTTTACAGAAAACCTAGTGCGGTCGAGGTGCTTACCTCAGTGCACTCAAGATTTAGCTCAGCCCCACGTGACGAGTCCGATCTTTCATGGCCTACCCTTACGTTCTGGTTGATTACTCGCGACTGGAGTGCTCGTTGGGGTTCGAGAACCTGCTTGTTATTCAGCCTGTTCCCCACGAAGCCCCTTACTGCTTTGGTTCGGTAGAGGAATTTTCGGTACAACGAGTAGCATAATGACATGTCGCTTTCACGGCAGTGATCTCACGCCGATAACTATATTCTTTAGAATAATTCTGAAACATCTGTAACGGAGCCTCTCGTCTTTTCTGGTGATCGCCGGCGACAGCGGAGGTTATTTAACATTAAAAAAACTCAATACCCTGATCTCTGTGGGTCCTAAAATTTTGGTGCAGTACAACTTAGTTTTCGGCTCTCGGCCTGGGGACCTACTAGCTGCTCGTGGAATGTTAAACGTAGGAGTTGCCACGTTGGTCGCCCTGAGCAAGGACTATCCAGACCTCGGGGACGACGGGGAGGGATGGCTAACCTCCGGCTCCGGTGCTGAACCCTACAAACCCACGCGCTTCCATAGCGCACAAGTGCCGTGTCAATCCCTGCACAAAGAGCACTATCTACGTATACACTCCAAACACTGGCGACAGGCTTTCACTCCTTTCCTACTCGCGCAAGAGACCTTTTTTAGCCTCCGCTCGGCTGCGTAGCCTGCCGCTCGGAACTTCAGTTGTTACTATTCCAGTCTGCGCCCAGGACATGGAATCTCCGGACGATTTGGCCGTCTGGTCATGGATTTTCCTAGCGCCTTCAGAGCGAATCCTCTTGCCGCGGCTTTTCTTACCTCTGTGCACGTCCAATCTCGACCTACTGGCGGTTTTCTGTTCGGACCTTACCCGAGTCAACTGAGAGACGCAGCATCCCCCTCGTCGAGACATCGTTTGTTCAGGCCACTTACATGTTGGCGTCACGGGTCATTAAACATCCCAACCGCATATGTCGCTAAGGATAAGATGCCCAGGTAGGCTAGGATCCGATGTCTTCGGTCCACAGTTGACAGCGTTCCCTGTCTTGCGAAAAGCCAGCTTCGACCGTCCCACTTTATTAGTCTGGTATTCAGTGCTATATTAAGACGTTCCTTAAAACTCTTTAACGTGCTATTTTTCCCTTATGATTTCTATGAGACTGCTACGATACCACTTGGATCTCGGAGAATTAATTTTCAATCGGCTTAATCGACCTGCTATTCAGCCGGCACGACGACCAAAGGAGATAAGTTCGTTTGCAGCGAAACAGAAGCTCTTGCACCAGGCTAGGGCGAGAGAGCCGTCGTAAACTGGCCAAAAGCCGGGCGGACGTCAGCGTTTTATCGGATTCTGCGGTGCGTTTGTCGAAGTTAGCAAGAGGCGAACCGCGTAGCGAGAAATTTCCTCGTTACTTTCAGAACCTTTGGAACGGGGCAGTGGTACGCGGAACCCGCCCTTGCGTCAAGTTGGTTGCGGCGGCACTAGTCCATACGTAAAGGCAACACAAAGTTTTGGGAATTGCAGCTGTCCTGCTCCGAGCTAGAAAGGTGACCCTCAGGGGGCGGCCAATACATCATTTACGGTCAGCGCTGAAGTGCTAGGCCTCGGTTGTGCTGGAGGAGAGGCATGGAGGCTGATTACCTGGCGCTCAAGTTGGCCGAGACCAGCTCAGCGGCGCT
>Alpinia zerumbet JX088668
TCGTCGGACTGCAAGTTAATACAGACTAACGTGGGTCTCAGCACCTTACGGAATACGGCACATCTGTTGCTGCGAGCTGCGGCACAACTTAAAAGGCTGCGCACACATCAGCATTCAAGTGCACCGAGTTGATTCGATCTCGACCCGGGCCGTCTGCCCCGTTTGACGGCTAATCAGCGGCCTCTGGAAGGCCTCCGAGCGGGATTGCCACCCCGACCCCAGTGGGGCTACATTCCCCGGCCTGACGGAGCGTTGTGGGGCGCCAACGCGTACAGGCCGTGCTACAGTGGAGCAGGTAACGTGGAGCGCACAGCGCCCCACCTCAACCCTTCACGAACTCGCCTGCAAGCGGCGCCCGGCTGTCAAGGTTGGGGGGGCCGCAGCCGTCAGGCCCTGCTCCCCGAGGGAACATCCCAGGGCCAGCCGGGGGTGAAGCAGATGCGGCGCGTGAAATAACCGGCAAGCCAGAATGGTACTAAATCCCGGCCGCTCCGCCCATGCGGCCGGCAATCAAGCCTCTTTGGTCACCTATTCCTGTACATATCTAAGATCCATGTACGCCTTTTCACCATCGTGACCTCGATAGCACTGAGGGAGAATCAACAATGGTACAGACGAAGCTGGCAAATCAAATGGCTCTTGCCATTCAGTATTGATCTCTTTCTGAAGGGTTCTTTGCACAATAACGATGAATCAAATAGCCCTTAATCCTCACGTCTTAAAGGGAGTGAGCGCCTGTGCTGCGATTAGTAGGATGGGAAGCACCGATGATTGTCAATAAGTCAGCGTAACAGCTTGGCACAACTATTGGGTGCGGTAGGAAGAGCTTCTTTAAATGGTGCGCGTGAATCAAAGAAACCCAGGGCGTTGAAGACAGAGCGAGGGCGCATGAGCTTAAAGAAGTGGGGTCGAAAGGTGAGGTCATCGGAGACTTCATTTCTTCCCTATTCCTCAGGCTTTATGATGTTCGCGTAACCTTTTTCCGGAGAGCCGCAAAACGAGTACACACTAATCCGTGTCGACTGTTCGGCCCCGTGGCTTCGCGCATGTCCAACTTAACGGAGACAGAGTCTATCTTCTAATAAGATCCTGCGCAAAAGGGCGTAACGCAGGACGCGTCTCACCTTGGCCTAGCGAAGTGCTAAACCAGGTGAGCGTGGTGGCAATGGATTGAACCTGAGTGGATGACGTCAGAGGCTCCCGGGGCTTTAAGAAGCGAGGAAATCGGCAGTATCCGGGACTTGTGGGACAGGGGTTAATCCTAGAACCGCTCTAGCCGCCACGAACGGAGGCGAGTTATTATACGGGTTGCTCTGGGACGGGAAGCGAACCCTTAAATCCGGCGAGGCACGATGGTCCGAAATTGAGGCGTACGTGGAGCACTGAGCTGCGTTTCCCACCGTATCACTAAAGTGGAAGTTCCTCCAGCGGGTTTCCCAGCTTGATCGGTGCTACCATCTGGGGTTCTAGACGCAGCTTGAGGAGGTACACCGTCGGCGATGATATTAACCAACTTCTTATATTGTTTATTTCTTTTACGTTGCCTGTAAGTTAGGCGTATGACGAGAGCAGTTACTAATCTTAACGCACCAGGTGAAACATCAATTACACGCTATAGTCTTTCCGTTGACTATTGGCAAACCTTGAGCAAACGACGCCAATCCCCAGTGGAGGCCAGTCAAAGCGGGCTCCGCAAGGATGTTAGGGCCGTTTTACTAATGTCAGTCCAATGTAATGCGGGACCTCCTTATTCTTCAGTGTTCTCCATCTTCCAGTGTTAATCCTCCCCCGTACATACTTAAAGCTTGCCTTTGTGAGGTATATTCGATTCACCCGTCCGGCGAATTTAGTAGTCCGTATAGCCTTAAATCTCTTTTCGGGCGCTCGCGCTTCGCCTTATGTCACTTTGATCACTATTTAGTAGAGAGTACCTGAGCCGAACTCGAAGAAGCAACCCTAGCCACCTCGATTGGTACGGGCCCGAATAGGAAGCAAATCTGAGACGATTCAGTTTTGAGATTGGGTTCCGCTCTCTCACTTAGCTGAGACCATTCCTCCAACTAATTACTCGCCTCGCCTGTTTCTAATCACCGTTAAGGCATATGGCTGGGAACTCTCAGTAGCTGCTGCTGGCCTCCTAACAGGTCTAACGAATGCCAAGTTACCGCGATTTCCGCCCTTCCCAAGAGATCCATTAATTTATCTAACTTCCCTCCGCCTCGATTATGTTCCATGCCGATCCCCGGGTCATCCTTGGTTGGAAGTCGACGTTTCGTTGGGCTTTCTGATAAGCTCCGTGCAGAGTATGCCCCGGTTTTGTCGCTGCTACTTCTTCCGCTCCTTAGATCTAGATAAGGGCTTATGCTTGACGCCCGAAACCGAACTTATGTTGCTCTTAGGCGCCTTCCTACGGCTAGACTCCACAACTGCGTTTTGATCAAAAGTGTTCCTCGTCTTATAGTTGACGTTACCTCATCAAGGAGGCGTTTGTTTCACTCCTCCCGCGCTTAGAGCCGTAATGTGACGAATTGTTGAGGAGTTCTCACGGGGGATTATGCGCGTTGATACACATACGACTCTTTTGGCGCATACTCTACCCCCAAAGCAGTTCCTAGTAAGGCCTGTTATCTTGGTCAGGGAAGTGCCCCAGTCGCGTCCGCGCAGTCGTGCGGTTAAATTCACCGTATCCTACCGTGCTGTCGGACGTCGCATCATCCCGTCAGAGAGCTCCACGCCTATAGGATGCTGCTCACTTTCAAGATTATCGTTTACCTGCGTAAAACTACATGCTAAATGAGACTTTGGCATGAGATTCCCCCTGGCGGCAGGCAAGACGGTAAATCATTTGAGAGAAGAGTCGCATGCCGTACTAAGCGCGCCGAAATTTAGAAAACGCCCAGGAAAGCAGACACGCATATTAGGTTCCAGTCATACGCTCGAGTACTGGAAGGTATGCATAAGCAGAGTGCCAGAAGGTCGGGGTCTTAACCCCGCCCCGGTCGCTCCTTAGTATGAATACGCCAGTGGTGGCGAGTTTGCGGGAGCGCACCAGGGAGCGCAAACCCTTTTCCGTCCGACACGGCCATATTGAAACGGGCGATACGCGCCCCGGTGAGAGGGTACACGTCCTGAAGTGATTCGCTATTTCTAGTGAAGGGTGTGTGCGACGTGATACTACGCAACTAAAAGGGGACCGACCTGACAGTATCACGAGACATTACTTTGCGGCAGGTAGCACTTGAATGCTGGTCGTGCAGCAGCTTTTAGGTGCGCAGTCGCAGACAGATGGCGTATCCGTAGGTGCACGTAGTTGTAAACAGTCGCACCGCACTGGCCATCGCATCAAGGCGACCAGCCCCATTGCCAACCCCCGAGTCCCACCACTACCAGGTTCTTGACGGAAAAATGTATCGGCCTCCCGGGGTCACCTTTATTACGACGCGAAGCTGCAATGCCCGAATGGGCCTTTACGTCACGGGACTGTCGCACAACCCACAGAGTCGAGACCTAATCAGTTTGGCCGAGGGCGGGGTTCCCTTCAACACGAGGACCCACGGTCAGCAAAGGGTCGCAAGGAGGGTATAATTCTCGCTACGCGGCTCGCCGTCGGCTGCTGACCTCGGTAAAGCACCGGACAGATCGGTAACGCGACTCCAACGGCTTTGTGGCTATTAATGGTAAACGCGGGCTCTCCCTACCCGCCTAGACCCCCTGCAGATGCAATGAGCTATCTGGTTTCGCACAAGTGGACTCAACCTGGCTCGTGGTTCCGATTCTCGTGTTGTCTAGTTATCTGATGAACTTTTCAAGGGCGCTACGATTAATGCACGATTCTAATTGACGCGAGATCGTTGGCTATCGTATTGTATGCGGCAATGACTCCGAGCGAGCGCGCTATTTATCAATCAGCGCTGAGAGACGCGGATTCGCAATCTCTGCATCGTCACCTCCTCCGTCGGCAGCCCTCATTAGTCGCCTACCTAGGTGGGGTAAGCGGGCTTCTAGATACCGCCAGTGTATCGCGTATGGTGCTATATTTTTTCTACTCTGGCATCTCGCGGCGAGGAATAATCCTACAACCGGTCTTCGTTGGAGCCCAGTTTCCATGATGCGCTTTAAGTGGGTATGACTAACGTCGATGCCTTGCATGGGACTTCCGGAATGTCTGGGGCCCTTCGCCGTTGAGTACAGCCAACGCGCAATCAGGCTCATTTAAAAATGTAGGATACGTACGCCAACGCTCACCATGTTGGCTCTTCAGGCTAGCGAATCAGCCCGTGTTGGTGGAAGTGGTCATTCTTATCGGGCAGCATGTTACAGAATTAAACGTTAGATTCTATGCCCAAGTAGTAGTCATTGCGGCCAGGACAGAATTGAGGGCGGGGCATTAAGAGCGGGGGCTCGGGTAATCATGAAAGTAGCTTGAGGCTCCCTCAGGTCGCGCCGGCCTCCAACACGATAGTTTACATGTCGGTGGGGTTCCAAAATCATCCTAAGGTTTTTCAAGGCAGATTGGATGGTGGCCACGGAGAGGGCTTCGTGTGGTGTAGATCTGGTGGCCAGCAACGTCACAAAGAGCCAAGCTGGTTCTAAGTGACAATCCGCTAAGAATAAGAGATGACGGGAGTCCGTAATTTATCTCGACCGCCTCCGGCACCGTCTGACCTATGTCATTGCCCTGTTTTAGTAAATGCCCCCAAGGGTGCAATAGACTTTTACAATGAGCAGAATGTTATTCATTTGGCAATACGATTCCCTAAATAGTGTTGCTTCTCGTCTGTCCCTTGCGCTACGAGGGGCGAAGTCGTGTTGAAGAATTAAAACAGCCATCGTCTACATTATTGTCGTTTCCCGATTTTTAGTGCTATGGGACTACCGCTTTCAAAGGCGGCGTGCCGATAGCGCTGGTGTATCCATCATACGAGATGTGACGCTTTAAGGGCGAGAGGAGCCTCTGCCCGATCTATATTCCTACGTTTGATAAACCCACTAAACCAGACTACCAACAAATTGCAATCAATACCTGAGGCGATGGGAATCAGCGGCCTCTCCTGTGCAATCTTACTACATGTAATTAGCAGATGTTTTTCACTAAACCGCAGACCAATGCACGCGAGAATGGCCCCAAAATGGCTTTTGGTTCCTATCTGCTTATCCTATCGGAAGGCAAATTACCACCTCACGGTGTGATGGAGGTGGATCGCACGCCGTTTTAGCTAGTCTGATTCCTGCCTATGCCGGCCGTGTATCCTCCGTCCGGGGGGATAAAGGGTTGTTGCCAAGGCCTCATACGTAGGCTGAGTAAACCTCCAGTAACTCGCATAATCCGCGCGCTAGTCTAGACCTCCATCTAAACGAGTGGAAGGTGGCCTGCAGTCAATTACACGGCAAACCGGTCGGAGACACTTAGTCAGCTAATGACGCAGGCAGCGTATAACTAAAACGCAACCGCTAGCGCTTGTATTCATCCATCTACTATGGGCACAGGAGTGGGTTATTCCATACACAGTTGTGCAACGCGATCCTAGCACACGTGGCTACCCAGGAGTATGGGGATCTATAATTCTGACTGAGAACCCATCTTTTACGACAGCGCAAGGGAGAGCTTCTGCTCATACGGTCCGGGTGATTCCTCTCCGGTAATTAGGTGCAAAGGTGGTACAGTCCGCAGGGGACGGGTAAAAGACAAAATTCACTGTGGGAATATTGAGCATCAGATTAGTTGTAGATGGCCCTGGCTGCAAAGTCCGCTGGTCAGCCTCTGAGTGATAAAACAGTGATCGGGGTAAGTCCTGGAGGCGCTAGTGATTCAGCATTTAGACGCGTTTCTTGCGTGACTTACCCTCGGACTGCACCCATTTTTTGTGTCCCCACTAGACTGATCCTTGAAGGGGAGCTTCCGCCCAACCGTCGTGGCTCCGGGGCCGCATTATACCCCCCGTCGTCGCCACCCGTCGTCGTCGCGGCGATGACTTTACTCATAGTTTGCGTCGGTCTCAGGCATCCTAAGTTTCGCACCCGGAGGATAAAATTATTTAGAGTCAAAAAGCATGTGTCGTCCGTTACGAGAAAATCGAGTACATAATAGACCGTAGTTCCGCGGCGAGAGCGACCGCTTTACTCTTTGTCGAGCAGACGCTAAAAGGGGTCCATGAAGGGTTGGCGCATTCGAAATTCGCGGCAAATAGTGTCCGGCTCAACGTAGACTTACGTATGATTGTCGGCGGAAGTTGAAGTGGGTTAAGGATTCGATATGTACAGAATCGGGGGAGGGCGGAGGAGCCAGAACCGCGCAAGGAATACGGTACTACCGTCCTCATATAGGTCAAAGCCCGTCTGCGCACGGGAATCCAAAGGGCGTGAGCCCTCTAGGTCAGTAAAGTAAAGCGGAGAGTGGAGAAAGATGAAGTGTGGTTTCTGGAAGGTTTCGGAGACCTGAGACAAATTCCCTTGTGTACACGGCGGTGGGGGTCAACGCATATCCTCCCCTGGCTAGTTGCAAACGATTTTTTACTGTGGATCTGCCTCGCAAGTCATTTCACCCCCAGATGAAAGAGCATGAGAATAGGGACTAATTCTCTATAGCTGCAGCAGACCGCTGTTTAAGGGAGACACGGGTGGTACATGTAAGAAGAGCTGTGTGCGAGCCACTTGGCGACTCGAGCTTCCTAGCTCCGACTTATCAAGCCCCGGATAGTCCCCGTCAACAAACAAGATCGTACAGTGGCCCTGCATGGCGAAACCTGGCGCGACACCCAACTGTTTCCTGGTTTGTCCTTTGGTAGGAAGAGGAAGGACACGACTGAACAACGAGGTCGTTGGGCGTTAAGGATAACTAGAGTTGCTTCGCTCCGCCCGCGTCCAGTCCATCTCCAGGCCGTCCTGTAACACCCCCTGGATCCAGCGTTCGGCGCCAGATTGTTATCGGGGTGGAGTCCGTACCGCCACGACTTATAAGTGCGCTTGGCGGACCAGCGCTGTCATAAAGAATTTGGCGGGGCTGGGGAGCCCAGAGCATTATAAACGGTGAGGGAGCGTGGAGCCCGTTAGGTGAGCCGTGCTTAGTCCATATATGGACGGCGATTGAATACAGCCAGGTAGACTCTAACAATGGGTGACCGACAGTGCCTGTGCTGCCAGGTCCTGTAATCGAGCAGAGTTCCGAGCGTCGTCCCTTTAGAGGTACCGCACAGTTTGCATCCAACAGGTTCGAGCTCGATAGGTTTTGGTAGCCGAGCTTCTTCTAGGCAAATATGGACGCGCCTAGATATCTATTTCCCCGTACCGCGAGTTTTACCTTGAAGTTTTTCGGCGAACGTATGAAGGGCTCTGGGCTCGGAAGAAAACACAAGCTTCCCGAGCGATATGTGTTCCCTTCTAGGGCCCCTCATGAGTGCAGACGCGAAACAAGCAGTACAACACGGTATGTACAATGGGTCCGGATCACGCGAGGTCTTCTTTTTGAATACGGGATGCTACGGCCTTTCCCACTCCCTTCCGGTAAGCATCGGGTAACCGAATTTAAGTTTTGCTAAGAACTGTCATTTTAGCAAGGCGTCTTCCTCTTGGACAGTTTGGAGACTATTGGAACGAGAATTTGTTTCTAGACTTAAAAGGGCCTTTCTGCCAGAGCGTTCGTCTGAGGCTATCCATCTTGGTACCGGGAGTCGGTGATGCCTGTGATAGCAAACGGTAGGCGGCGATACACTCGATCGCTAAATGCTGCAGTCTTCAATTTTGCTTTTGTTCGAGGCTCTGTTCAAGCCGTCTCAGGGGTCATATGTGGTTGCAGATTTGAACCCGCCAGCTCTCTTTAGGGGGGGATGCGACACGAGATCACGCGTGAGACCCTTTTTGACTGTATTACTCGAGTCGCGAGTTGGAAATTGTTATGACCTTGCTCCCGAAGCCTACTAATTTACCGATCCTCCCGGCTACAGCGTGAAAGGGTGAGAGTCCAGCTTCCCTCGACACGCAATTTTATCGTGCCCGATTTTGCTGCGCCCGCGTCAGTGCGGTGCCGGGGGAGGGCCAGCGAGATAAAGTGGGCAAATGCCTTTGAGATGGGCAAACGCAAGAAGTTATCAAAGGGACGAAATTGCGGGGTTGATGCGACACATTGCGATATCGGTGTACGGAATTTTGGGACCATAACGCCCGAAGACAGGATCTCTACCTGGTCCCATGCTTTGCCTTCAGTCGATTTGACGTTCTTTGCGTGGAATAGCACTCTGAGCAATAGGTTCCTAGCGGGGCTGAAGTCGGCCGGTCGCGGGGCCGTGATCGAGGGGGTTCTCGTCAAGAGGAGGCAAGAGGGCAGCCACCCCTTAGCTATCGCAAAAATGGCTCTCCTGGTCCTTGCTGAACGACAAATATCAACTGCACAAAAAGCGTGACGCGTATTGTAGTTTCGTTTGAGTCCCAGCCTGACATAATTATTCTCTTTACGCTCCGAGTTCACCGAATTTTACCGGCCATGTACGCGTTGCCACTGCGGGGGCAATGTATTATCATGCGGTGCGTAGTTGTTCACCAGGTCGAGGACTCTGGGGTTGGGCCGGTACGAGGTGCCAAAATCGCTAAGGCCCCTGAATCACTTCTTCGTGGTACCCCTGACGCTTCGATGGCATTTCGGACGGGAGACGGCCCCTCGCACTCCTTTCATTGGGCAAATCTGCATCTTAACGGGATATAATAATGGTTTGCTATTCTTGTTTTTTGTTCCCGCCCCGCAGTACTCCGACCCCCATAGTTGCCGGACGAGGAAAGATATGTTTCAGGTGTTGCAGTGCCCATTCTTCAAGTCGAAAGTCTCATCTAGGCGCTATCACGCGGGATAGAGGTCCTATAGCAATACGGTATGGGATAAAGTAGAGGCGGTGCGCTGCGCAAGGAGAAAGTAACCGCTAAATGGCGTCTCAAAAGCACTACCTCAGTCGCCAAAAGAGCAATTCGCGTATGCACCATTATCGGGCATAGCCTCTTAGAACCGATCCCTTGGAAGCGCCCCTAGTAGCTTTTCCCCCTAGGGGGCGGCGTGCGCAGGTTGGAAACCGCCCAGTGGTAGCAGTGCGTACGGAGCTTGGAAGAAATTGCTGTCTTCCTGGACTTCCACGTACCATGTGTGTAGTGTAAGGGCGACATTCTGGTCTTAATTGTCTTAAAGACTACTAGCCTCCAAATAACCAAGGCAGACTCCCCGGCCAGAAACTGTCGGAAAGGAATCAAGTAGTATTATGTGTTCAATTACCGGTTCATTTTCCGAATTGTTAGTGGACAAGGGTTTCTCCCCACTCCCGCACATCATATTGCAAATTCGTTCAATTAGTCGTTCTGCTACTCTATTCAATATAGCGCAGCCCAATGAGCCTCTATGACCTCGATCAGGGGAGATCCTTTTACAGAAAACCTAGTGCGGTCGGGGTGCTGCCCTCGGTACATTCAAGGCTTAGTTCAAACCTACACGACGAGTCCGATTCTTCGTGGCCAACCCTTACGCTCTGGTTGATTACTCGCGACTGGAGTGCTCGCTGGGGTTCGAGAACCTGCTTATTACTCAACCTGTTATCCACGAAACCCCTTACTGTTCTGGTTCGGTAGAAGAATTTTCAGTACCACGAGTAGCGTACTGACATACTGCTTTCACGGCGGTAATCTCGTGCCGACAACTATATTCTTTAGAATAGTTCTGAAACATCTGTAGCGGAGACTCTAGTCTTTTCTGGTGATCGCCGGCGACAGCGGAGGTCATTTAACATTAAAAAAACTAGGTACACTGTTCTCTGTGGGGCCTAAGACTTTGGTACAATACAACTTAGTTTTCAGCTCCCGACTAGGGGACCTACTAGCTGCTCGTGGAATGTTCAACGTGGGAGTTGCCACGTTATTCGCCTTGGGCAGGGACTATCCAGCTCTCGGGGACGACGTGGGGGGATGGCTAAACTTCGGCTCCGGCGCTGGACCCCATAAACTCACATGCTTCCATGGCGCACAAGTGCCGTGTCAATCCCTGCACCATGAGCATTATCTACGTATACACTCCAAACACTGGCGACAAGCTCTCACTCCCTTCCTACTCGCGCAAGAAATCTCCTAAAGTCCCCGCTCGACCACGTAGCTTGCCGCTCGAAACTTTAGTTTTCCCTGGTCCAGTCTGCGCCCAGGACCCGGGATCTCCCGATGATGTGGCCGCCTGGTCATGGACTTTCCTAGCGCCTTTGAAGCGAATCCTCTTGCCGCGGCTTTTCTTACCACTGTGCACGTCCAATCTCGACCCACTGACGGTTTTCGGTTCGGACCTTACCTAAATTAACTGAAAGACGCAGCATGCCCCGCGCCGAATCACCGCTTGTTCAGGCCACTTCTATGTTGGCGCCACGGGTCATTGAACAGCCCAACCACATCTGTCGCTATGGATAAGCTGCCCAGGTAAACTTGGATCTGACGTCTTCGATTCGCAATTGACAGCATTCCCTGTCTCGCGAAAAGCCGGCTTTGACCGCCCCACCTTATTAGTCTGATATTCAGTGCTATATTGAGACGGTCTTTCAAACTCTTTAGCGTTCCATTTTTCCCTCATTATTTTTATGATACCAATACGATACCACTTGGATCTCGGCGAATCAATTTTGAATCGGCTTAATCGGCCTGTGATTCAGTCTACACGACGACCTAAGGAGGTGAGTCCACTTGTAGCGAAACAGAAGCTCTTTCGCAAGGCTAGGGTGGGAGAGCCGTTGTAAGCTGGCCAAAAGCCGGGCGGACGTCAGCGTTTTACCGGATTCTGCGGTGCGTTTACCGAGGTCAGCACGAGGCGAGCCGCGTAGCGAGAAATTTACCCATCACATTCGGAACCTTTGGACCGGGGCAGTGGTGCACAGGGCCCGCCCTCGCGCCAAATTGATTGCGGCGGATCTAGTCCGTACGTAAAGGCAACACAAAGTTTCGGGCATTGCAGCTGTCCTGCTCAGAGCTAGAAAGGTGACCCCCAGGGGGCGGCCGATACATCTTTTGCGGTCAGAACCGGAGTGGTGGGACTCGGTGGGGTTGGAGGAAAGGCATGGAGGCTGGTCGCCTGGCGCTCGAGTTGGCCGGGACCAGATCAGCGGTGCT
>Kaempferia elegans MK209002
TCGTCGGACTACAAGTTAACACAGACTAACGTGGGTCTTATCACCTTACGGAATACGACACATCTGTTGTTGAGGGCTGCGGCGCAACTTAAAAGGCTGCGCACACATCAGCATTCAATCGAACTGAGTCAACTTGATCCCGACCTGGGCCGCCTGCCCCGTTTGACGGCTAATCATCGGCCTCCGGAGGGCCTCCGGGCTGGATTGCCACCTCGACCCCAGTGGGGCTGCGTCCCCCGGACTGACGGGATGTTGTGGGATGCCAACGCGCACAGGCTGTGCTACAGTGAAGCAGTTAACGTGGAGCGCTCAGCGCCCCACCTCACCTCTTTACGAACGCGCCTTCGTGTGGCGTCCGGCTGTAAAGAACAGGGGGGCCGCAGTCGTCAGTCCTCATTCCCCGAGAGAACAGCCAAGGTCCAGCCGGGGGTGAAGCAGATGCGGCGCGTGAAATAACCGGCAAGCACGCCTGGAACTAAATCCCGTCCGTTCCGCCCTATAGGACGGCAATCAAGCCTCTTTGGCCACCGATTCCTGTGCATATCTAAGGTCTATTTACGCCTTTTCACCATTGTGACCTCGGCGGCGCGGAGGAAGAATCAACAATGTTACAGACGAAGCTGGCAGATCGAATGGCTCTTGCCATTCAAGATTGACCTTTTACTGGAGGGTTCTTTGCGCAATACCGATGAATCAAATAACCCTTACTCCTCATGTCTTAGGAGGAGTGAGCGTCTGTGCTGCGATTAGTAGGGCGAGAAGCACTGACGGTTGTCAAAAAGTCAGCGTAACAGCTTAGCGCAACTATTGGGTGCGGTAGGAAGGGCTTCTTTAAATGGCGCGTGTGGATCAAAGAAACCCGGGGCATTGGAGACAGAGCGGGGGCGCATGAGCTTAAATAAATGGGGTCGAAATGTGAGGTCATCGGAGACTGCACTTCTTCCCTATTCCTCTGGCCTTATTAAGTTCGTTCTGTCTGTTTCCGGAGAGCCTCAAAAAGAGTACACACTAATCCGTGTCGACTGTCCGGCCCCGTGGCTTCGGGCATGTCAAACTTAACGGAGACAGAGTCAAACTTCTAATAAGATTCTGCGCAACAGGACGTAACGCAGGATGCACCTCACCTTAGCCTTACGAAGTACTAAACCAGGTGAACGTGATGGCAATAGAGTGAACCTGAGTAGATTACGTTGGAGGCCCTCGGAGCTTTAAGAAGCGGGGAAATCAGCTGTATTCGGGACTTGTGGGACAGGGGTTAATCCTAGAACCGCCCTAGCCGCCGCGAACGGGGGCAATTTATTACACGGGTCGCTATGGGACGGGAAGCGACCCCCTGAATCCAGCAAGGCACGATGGTCCGAAATTGAAGCGTAAGTGGGGCACTAAGCTACGTTACCCACTTGACCGCTAGAGTGGAAGTTCCTCTAGCGGGTTTCCCAGCTTTATCGGTGCTATTATCAGTGGTTCTAGACGCAGCTTGAGGCGGTTCACCGTCTGCAATGGTTTTAACCAACTTATTATATTGTTTATTTCTTTTACGTTGTCTGTAAGTTAAGCGTATGACGAGAACAGTCACTAGTCTTAACGCACCAGGCGAAACGCCAATTACGCGTTATAGTCTTTCCGCTGATTATTGATAAACCTTGAGCAAATGATGCCAATCCCCAGCGGAGGCCAGTCAGAGCGGGCTCCGCAATGATGTGAGGACAGTTTTGTTAATGTCAGTACAATGTGATTCGGGACCTACTGATTCTTTAGGATTCTCCATCTCCCAGTGTTAATCCTCCCCCGCGCCTACCAAAAGCTCGTCTTTGTGAGGAAGATTCGATCCACCCGTCCGGCAGATATAGGAGTCCGTAAAGCCTTAAGTCTCTTTTCGGGCGCTCGCACATCGTCTTACGTCGATTTGATCACTATTTAGTAGAGAGTACTTGAGCCGAACTCAGAGAGGCAGCCCTAGCTAGCTCGATTGGTACGGGCCCGAATAGGAGGCAGACCTGAGACGATTCCGCCTTGAGATTAGGTTCCGCTCTCTCGCCCAGCTGAAGCCTTCCCTCCGGCTAATTACTCGCCTCTTCTGTCTCCATTTACCGTTAAGACATATGGCTGGGAACTCGCAGTAGCCGCCGCTGGCCTGCTAACAGGTCTAACGAATGCCAAGTTACCGCGATTTTGGCCCTTCCCAAGCGTTCCATAAATTTATCTGACTTCCCCCCGCCCCGATTATGCTCCATGCCGATCCCCGGGTTATCCTTGGTTGGAAGTCGACGCTTCGTTGAACTTTCTGATAAGCTCCGTACAGAGTATTCCCCGGTTTCGTCGCTGCTACGGCCCCCGCTCCTTAGATCTAGATAAGGGCCTGTGCTTGTCTCCCGAAACCGGACTTATGTTGCTCTTAGGCGCCTTCCTACGGCTAGACTCCACAACTGCGTTCTGATTAAAAGTGTTCCTCGTCTTATAGTTGACGCCACCTCATCTAGGAGGCGTTTTTTTCACTCCTCCAGCGCTTATAGACGTTAAGTGACGAATTGTTGAGGAATTCTAACGGGGGATTATGCGCGTTGATACACATACGACTCTTTTGGCGCTTCCTCTACCCCCAAAGCATTTCCTAGTAAGGCCTGGTATCGTTGTCAGGGAAGTGCCCCAGTCGCGTCCGCGCAGTCGTGCGGTTAAATTCACCGTATCCTACCGTGCTGTCGGACGTCGCATCATCCCGTCAGAGAGCTCCACGCCTATAGGAAGCTGCTCACTTTCAAGATTATCGTTTACCTGCGTAAAACTAAATGCTAAATGAGACTTTTGCCTGAGATTCCCCCTGGCGGCAGGTGAAACGGTAAATCATTTGAGAGCAGAATCGCATGCCGTACTAAGCGCGCCGAAATTTATAAAACGCCTAGGAAAGCAAACACACAAACCAGGTTCAAGTCATACGCTCGCGTACTGAAAGATATGCAGAAGCAGAGTGCCAGAAGGTCGGGGTTTAAACCCCGCCCCGGTCGCTCTCTAGTGTGAATACGCCAGTGATGGCGGGTTTGCGGGAGCACACCAAGGAACGCAAACCCGTTTTCGCCCGACTCGTCCATATCGAAACGGGCGATACGCGCCACGGTGAGAGGGTACACGTCCTGTAGTGATTCGCCATTTCTGGTGAAGGGTGTGTGCGGAGTGATGCTACGCAACTAAAAGGGGGCCGACCTGGCAGTATCACAAGATGTTACTTTGCAGCAGGTATCGATTGAATGCTGGTCGTGCAGCAGCTTTTAGGCGCGCAGCCTCAAACAGATGGTGTATCCGTAGGTACACGTAGTTGTGAACAGTCGCACCGCACTGGCCATCGCATCAAGGTAATCAGCCCCATTGCCAGCCACCGAGGCCTACCACTACCAGGTTCTTGACGGAAAAATATATCGACCTCCCGGGGTCACCTTTATTACGACGCGAAGCTGCAATTCCCGAATGGGCCTTTACGTCACGGGACTGGCGCACAACCCACAGAGTCGAGACCTAATCAGTTTGGCCGAGAGCGGGGTTCCCTCCAACACGAGGACCCACGGTCAGCAAAGGGTCGCAAGGATGGGATAATTCTCGCTACGCGGTTCGCCGTCGTCTGCCAACCTCGGTAAAGCACCGGACAGATCGGTAACGCAACTCCAACGGCTTTGTGGTTATTAACGATAAACTCGGGCTCTCCCTGTCCGCCTAGACCCCCGGCAGCTGCAATGAGCTATCTGGTTTCGCACAAGCGGATCCAGCCTGGCTCGTGGTTCCGATTCTCGTATCGCCTCGTTGTCTGATGAACTTTTAGAGGGCGCTACGATTAAGGCACGCTTGTAATTGACTCGAGATCGTTGGCTATCGTAGCATACGCGGCAGTGAATCCGAGCGAGCGCCCTATTTATCAATCAGCGCTGAGAGACGCGGAGCCGCAGCCTCTGCATCGGCACCTTCTTAGTCGGTAGCCCTGATCAGTCGCCTACCAGGATGGGATAAGCGGGCTTCTAGATAACGCCAGTGTATTGCGTATGGTGCTATATTTTTTCTACCCTGGCATCTCGCGGCGGGGGATAGGCCTACAACCAGTCTCCGTTGGATCCTAGTTTCAATGATACGCTTTAAGTGGGTATGACTCACGTTGATGTCTTGCATGGGACTTCCGGAGGGTCCGGGGCTCGTCGCCATTGAGTACAGCCAACGCGCAATCAGGCTCATTTAAAAATGTAGGATACGTTCGCCAACGCTCACCGTGTTGGCTCTTCAGGCTAGCGAGTCAGCCCGTTTTGGTGGAAGTGGTCATTCTTTTCGGGCAGCATGTTACAGAACGAGACATTAAATCCGATACCCAAGTAGTAGTCATTGCGGCCGGAACAGATTTGATGGCAGGGCATTAAGAGCGGGGGCCCGGGTAATCATGAGAGTAGCTTAAGGCTTCCTCAGGCCGCGCCGGCCTCAAACACGATAGTTTGTATGTCGGTGGAGTTCCAAAATCACCCTAAGGATCTTCAAGGCGGATTGGATGGTGGCCACGGAGAGGGCTTCGTGTGGTGTAGATCCAGTGGCCAGCAACGTCACAAAGGGCCAAGCGGGTGCTAAGTGACAATCCGCTAAGAATAAGAGATGACGGGAGCCTGCAATTTACCTCGACCGCCTCCGGCACCGTCTGACCTATGTCATTGCCCTGTTTTAGTAAGTGCCCCCAAGGGTACTTTCGACCTTTACAATGAGCGGAGTGTTATTCATTTAGCAACACGACTCCCTAAGTAGTGTTGCTTATCATCTGCCCCTTTCGCTATGATTGGCGAGGTGGTGTTGAGGAATTAAATTAGCCATCGTCTACATTGTGGTCGTTTCCCGATTTTTAATGCTGTGGGACTACCGCTTTCAAAGGCGGCGTGACGATAGCACTGGTGTATCCATCATACGAGATGTGACACTTTAAAGGCGAGAGGAGCCTCTGCCCGATTTACACTCCTACGTTTGATAAACCCACTGAACCAGACTATGAACAAATCGCAATCAATACCCGGGGTGATGAGAATCAGCGGCCTCTCCCGTGCAATCTGACTGCATATGATTGGCACATGTCTTTCACTAAACCGCAGACGAATGCCCGCGAGAACAGCCCCAAAATTGCTTTTGGCTCCTATCCGATTATCCTGTCGAAGGGCAAATTACCACCTCACGGTGTGATGAAGGTGGATCGCACGCCGTTTTAGCTAGTCTGATTCCTGCCTATGCCAGTCGTGTGTCCTCCGTCCGGGGGGACAGGAGGTTGTCGCCCAAGCCTCACACGTAAGCTCAGTAAACCTTCAGTCCCTCGCATAATCCGCGTGCTAGTCTGGACCTCCACCTAAACGAGTGGAAGGTGTCCTGCAGTCAGTTGCACGGCAAACCGGCCGGAGACAATTAGCCAGCTAATGACGCAGGTAACGTATAACTAAATTGAAACCGCTAGCGCTTGTATCCATCCATCTACCATGGGCACAGTTTTGGGTTATTCAATACATAGTTGTGCAACGCGATCCCAGTACACGTGGCTACCCAGGAGCGTGGGGACCTATAATTCTGACTGAGAACCCATCTTCTACGACAGCGCCAGGGAGAGCGTCTGCTCATAAGGTCCGGGTGCTTCCTCTCCGTTAATTAGGTGCAAAGGTGGTACAGACCGAAGGGGACGGATAAAAGACCAAAGTAACTGTGGAGTTACTGAACACCATCCTAGTCGTAGACAACCTTGGCCGTAAAGTCCGCTAGTCAGCCTCTTAGTGATAAAACAGTGATCGGGGTAAGTCCTGGAAGCACCGGTGATTCAGCATTTAGACGCATGTGTCGCGTGACTTATACTCGGACTGCACCCATTTCTTGTGTCACCACTAGACTGATCCTTGGAAGGGGGCTCCCGCCCAACCGCCATGGCTCCGGGACTGCATTATACCCCCCGTCGTCGCTACCCGTCGTCGTCGCGGCGATGACTTGACTTAGCGTTTGCGTTAGTCTCAATTATCCTAATTTCTGCATCCGGCGGATCCAATTATTACAAGTCAAAAAGCGTGTGTCGTCCGCTACGAGAACATTAAGTACACAATAGGACGTAGTTCCGCGGCGAGAGCGACTGGTTTCTTCTTTGTTGACCAGACGCTGAAAGGGGTCCATGAAGGGTTGGCGCGCCCGAAAATCTCGGCGAATAGTATCCGGTTCAAAGTAGACTTACGTGTGATTGCCGGCGGAAGTTGAAGTAGGCTGAGGGTTCGATACGTACAGAATCGGGGGAGGGCGGGGGAGCCAGAACTGCGCAAGGAACACGGTATCGCCGCCCTCATATGGGTCAAGACCCGTCTGCGCACGGGGATCTAAAAGGCGTGAGCCCCCTGGGGCAGTAAGATAAAGCGGAGAGTGGAGGAGGATGAAGTGCAGTCTATGGAAGGTTTCGGAGGCCTGAGACAGATTCTCTTGTGTGCACGGCGGTGGGGGCCAGCGCGTATCCTCTCCTGGCTAGTTGCGAACGATTTTTCGCTGTGAATCTGCTTCGCACGTCCTTTCACCTCCAGATTAAAGAGCATGAGAGTAGGGGCTAACTCTCCATAACTGTAGCCGACCGCTGTTTATGGTAGACACGGGTGGGACATGTAAGAAGAGCTGTGTGCGAGCCACTTTGCGACTAAAGCTTCCTAGCTCCAACCTATCAAGCCCCGGATAGTCCCCGTCAGCACACAAGGTCGTACAGTGGCTCTGCATGGCGAAACCTAGCGCGACACCCCACCGTTTCCTGGTCTGTCCTCTGGTGGGATGAGGGAGGACACGACTGATTAACGCGGTTGTTGGTCGTTAAGTATAACTAGAGTTGTTTAGCTCCGCCCGCGTCCAGTCCCCCTCCAGGCCGTCCTGTAACGCATCTTGGATCCGGCGTTCGGCGCCAGTTTGTCATCGGGGTGGATTTCGTACCGTCACGACTTACAATTGCGTTCGGCGGACCGGCGCTGTCATACATAATTTGGCGGGTCCGGGGAGCCCAAAGCATTATAAACGGCGAGGTAGCGTGGAACCCGCTAGGTGAGCCCCGCCTAATCCAATTATGGACGGCGATTGAATACAGCCTGGTAGACTCTAGCAATGGGAGACCGACAGTGCCTGTGCTACCAGGTCCTGTAATCGAGCAGGGTTACGAGCGTCGTCCCTGTAGAGGTACCGCACAGTTTTCATCCAGCAGGTTCGGGCTCGATAGGTCTCGGTAGCCGAGCTTTTCCTAGGCGAACGTGGATGTGCCTAGATATCTATTTCCCCGCACTGCGAGTCTTACCATTAAGTTTTTCGACGACCGTATGAAGAGCTCTGAGCTAGGAAGAAGACGCAAGTTTCCCGTACGCTATGTGTTCCCTTTTAGGGCCCCTCATGAGTGTGGACGCGAAACAAGCAGTACAACGCGGTATGTATAATGTGTCCGGAGCGCGCGAGGTCTACTTTTTGAATACAAGATGCTACGGCTTTTCCCACTCTCTTCCGGTGAGCATCGGGTAACCGAATTTAAGTCCTGCTAAGAGCGGTCGCTTTAGCAATGCGTCTTCCTCTTGGACAGTTTGGAGATTATTGGAACGAGAATTTGTTTCTAGACTCAAAAGGGCCTTTCTACTAGAGCGTTCGTCTGAGCCTATCCATCTTGGTACCGGGAGTCGGGGATGCCTGTGATAGCGAACGTCAGGCGGCGATACACTCGATCGCTAAATGCCGCAGTCCTCAGTCTTGCGACTATAAGAGGCTCGGTTTAAGTCGTCTCGGGGGTCATATGTGGTTGCAGATTTGAACCCGTCAGCACTATTTAGGGGGGGATGCGGCGCGAGGTCACGCGCGAGACTCTTCCTGACTGTATTACTCGAGTAGCGAGTTGGAAATTGCTATGACCTTGCCCCCGAAGCCTGCTAATTTACCGATCCTCCCGGCTACAGCGTGAAAGGGTGAGGGCTCTGCTTCTCTCGACACACAATTTTATCGTGCCCGATTTTGTTGCGCCCATGCCAGTATTGTGCCGGGGGAGGGCCAGCAAGATAAAGTGGGCGAATGCATTTGAGGTGGGCAAACGCAGGAAGATATCAAAGGGACGAAATTGCGGGGTTGATGCGACACACTGCGATATCGGCGTACGGAATCTTGGGACCATAACGCCCGAAGACAGGATCTTTACCTGGTCCCATGCTTTGCTTGCGGTCGTTTTGACGTTCTTTGCGTGGAATGGCACTCCGAGCAGTCGGTTCCTAGCGGGGCTGAAGTTGGACGGTCGCTGGGCCGTGATCGAGTGGGTTCTCGTCAAGAGGAGGCAAGAGGGCAGCCACCCCTGAGCCATCGCAAAAACGTCTCTTCTGGTCCTTGCTGGACGACAAATATCAACTGCACAACAAGCGTGACGCGTATTGTAGTTTCGTTTGTGCCCCATCCTGACATAATTATTCTCTCTATGCTCCGGGTTCGCCGAATATTACCGGCCATGTACGCGTTGCCACTGCGGGGACAATGTATCATCTTGCGGTGCGTAGTTGTTTACCAGGCCGAGGACTCTGGGGTTGAGCCGGTACGAGGTGCCAAAATCGCTAAGGTCCCTGGACCACCTCTTCTTGCCACCCTTGACACTTCGATGGCATTCCGAACGGGGGATGGCCCCTAGCACTCCTTTCATTTGGCAGAACAGCATCTTTACGGGATGTAATAATGGTTTGCTACTCTTGCTTCATGTTCCCGCCTCGCAGTACGCCGACAACCATAGCTGCCGGACGAGGAAAGATACGCTTCAAGTGCGGCACTACCCATTCTCCAATTCGAAAGTCTCATCTAGGCGCTATCACGCGGGATAGAGGTCCTCTAGCGGTACGGTATGGGATAAAGTAGAGGCGACGCGCTGCGCCAGGAGGAGGTAGCCGCTAAATGGCGTTTCAAAAGCACTCCCTCGGTCGTCAAAAGAGCAATTCGCGTATACACCATTATCGGACATATCCTCTCAGAATCTATCCCTTGGAAGCGTCCCTAGTAGCTTTTCCCCTTAGGGGGCGGCGCTCACTGGCTGGAAATCGCTCAGCGGTAACAGTGCGCGCGGGGCTTTGTAGAAATTGCGGTCTTCCTGGACTTCCACGTACCATGTGCGTAGTATAAGTGCGGCATCCTGGTCTTAATTGTCCTAGAGACTACTAGCCTCCAAATAACCAAGGCCGACTCACTGGCCAGAAACTGCTAGCAAGGAATCAGGTAGCGTTATGCACTCAATTACCGGTTCATTTTCCGAATCGTTAGTGGACCAGGGTTGATCCTCACTCCCGCACATCAGATTGCAAACTCGTTCAACTGGTCGTTCTGCTATACTATTCAATATAGCAAGGCCCAATTGACCTCTATGACCTCGATCATGGGAGATTCTTTTACAGAAAACCTAGTGCGGTCGAGGTGCTTACCCCAGTGCACTCAAGGTTTAGCTCAGCCCCACGTGACGAGTCCGATCTTCCGTGGCCTACCCTTACGCTCTGGTTGATTACTTGCGACTGGAGTGCTCGCTGGGGTTCGAGAACCTGCTTGTTATTCAGCCTGCTCCCCACGAAACCCCTTACTGCTCTGGTTCGGTAGAGGAATTTTCAGTACCACGAGTAGCGTAATGACATGTCGCTTTCACGGCAGTGATCTCGCGCCGACAACTATATTCTTTAGAATAGTTCTGAAACATCTGTAACGGAGCCTCTCGTCTTTTCTGGTGATCGCCGGCGACAGCGGAAGTCATTTAACATTAAAAAAACTCGATACCCTTATCTCTGTGGGGCCTAAAATTTTGGTGCTGTACAACTTAGTTTTCGGCTCCCGACTTGGGGACCTACTAGCTGCTCGTGGAATGTTCAATGTAGGAGTTACCACGTTGGTCGCCCTGAGCAAGGACTATTCAGACCTTGGGGACGACGGGGGGGGATGGCTAACCTCCGACTCCGGTGCTGAACCCTATAAACCCACATGCTTCCATGGCGCACAAGTGCCGTGTCAATCCCTACACAAAGAGCACTATCTACGTATACACTCCAAACACTGGTGACAGGCTCTCACTCCCTTCCTACTCGCGCAAGAGACCTTTTTTAGTCTCTGCTCGGCCGCGTAGCCTGCTGCTCGAAACTTCAGTTGTCACTGGTCCAGTCTGCGCCCAGGACACGGGATCTCCGGACGATGTGGCTGCCTGGTCACGGACTTTCCTAGCGCCTTCGGAGCGAATCCTCTTGCTGCAGCTTTTCTTACCTCTGTGCGCGTCCAATCTCGACCTACCGGCGGTTTTCTGTTCGGACCTTACTCGAGTCAACTGAGAGACGCAACATCCCCCTCGCCGAGACACCGTTTGTTCAGGCTACTTCTATGTTGGCGCCACGGGTCATTGAACATCCCGACCGCATATGTCGCTAAGGATAAGCTGCCCAGGTAGGCGAGGATTCGATGTCTTCGGTCCACAGTTAACAGCGTTTCCTGTCTTGCGAAAAACCGGCTTCGACTGTCCCACCTTATTAGTCTGGTATTCAGTGCTGTATTAAGACGTTCCTTAAAACTCTTTAACGTGCTATTTTTTCCTTATGATTTCTATGAGACTGCTACGATACCACTTGGATCTCGGAGAATCAATTTTCAAGCGGCTTAATCGGCCTACTATTCAGCCGGTACGACGACCTAAGGAGGTGGATCCGCTTGTAGCGAAACAGAAGCTCTTGCGCCAGGCTAGGACGGGAGAGCCGTTGTGAACTAGCCAAAAGCCGGGCGGACGTTAGCGTTTTACCGGATTCTGCGGTGCGTTTACCGAGGTTGGCAAGAGGCGAACCGCGTAGCGAGAAATTTCCCAGTCACTTTCGGAACCTTTGGACCGGGGCAGTGGTGCGCAGGGCCCGCTCTCGCGCCAAATTGATTGCGGCGGCACTAGTCCGTACGTAAAGGCAACACAAAGTTTCGGGAATTGCAGCTATCCTGCTCCGAGCTAGAAAGGTGACCCCCAGGGGGCGGTCGATATATCATTTGCGGTCAGAACCGGAGTGGTAGGCCTCGGTTGGGCTGGAGGAGAGGCATGGGGGCTGATTACCTGGCGCTCGAGTTGGCCGAGACCAGCTCAGCGGCGCT
>Canna indica KF601570
TCATTGAACTGTGGGCTGACAAAGACTAACGCGGCTTTTCGCACTTTGCGAGCCGCGACGTGTCGGGTGCTGAGGACCGCGGTACCACTCGTGTGGCTGCGCACACATCAACGCTTCATTGAACCGAGCCACTTCGATACCGACCTGGGACGCCCACCCCGTACGACGGCTAGTCAGCGGCCTCCAGAGCGTCGCCGAGCGCGAGTACTAACTCGACCCCGAAGGCGTTGCATTCTTCGGACTGGCGGAATGTTGCGGGGCGCTGGCGCGCACGGGCCATGCTGCACTAGAACAGTTAGCGTGGAGCGCACGGCGCACCGCCTCGCCCCTTTACGAACGCGCCTGCAAGCGGCGCTCGGCAGTCAAGAATAGGGGGGCTGCAGCCGTCAGTCCTTGCGCCCTGAGGGAACAGCCAAGGTCCAGCCGGGGACGCCATAGATGCGTCGCGTGAAAAGACCGGAATATCATCCTGGTATTAGATCTAGTCCTTTCCATCCTATAGGCCAGCGGTTAAGTCTGCGTGGCCCCTTATGCCTACGCGTACCAGGAGCCCTTGGACGCCCTTGCACAATTGGGGCTTCGGCAGCGATGGGGGGAGCCCGACGGCGTAGCGGGTGAAGTTAGTGGAACGAATGACGCTTGATCATGAAGGTTGTTCGCTTTCCAGTGGGTGAGACGCGCGGTGCCCGTGAGCGAGATAGCCCCTAACCCCTTTGTTCTGGAAGGAGTCTACGTTAGTGTTGCGGTCAGCGGGGCCGGAGACACTAGCGGTTACCAGTGAGTCAGCATGGCAATGGAGCACGGCTACCAGGTAAGGCAGGAGGAGGTTCTCCCGTCTGTGCGTGGGAATTATTTCTGGTTGGACCAGTGGAGGCGGGATCGGGGTGCACGGGCCAAGGGGTATTGGGCAGAGATTCTAGGCTCCCGCGGTAAGCGCTACTCCCCTACCTCTCAGGCCTTGCTGAATTTGTTCTGTCCGAACCCTCAAAACGTCAGGACAAATAGGCGCTGCCTGGTACTGGTCACCTAGTTTTGTGGTCAAGCGCGAGGCAAACTTAAGGGGGAAATAATTTGATTTCTTACGAGTTTGTGTGCACCGAGGCATCGCGCAAGGTATACCTAATTTCAGCCCAGCGGGAGGCTAAGTCGGGCAAACTCAGTGACGCGAGGGGTGGCCAGTATGGTTGTCACTGGTGACCTTTGGACCCCCAGGAGGTCGAGGAACCAGTTGCCCCCGAGGCCTGTGGTACGAGGGTCAATTTTGGGGCTGCTGTGGCCGACGCGAATAGGAACGATCCACGATGGAGGTCGTTACAGATCAAGGAGCGTATCCCTAAGTCCGGTAAGGTACAACGGCCGAGGGATGGGACGTGCGGGGAACATGGGGCCGCTGTAATCGCCTGGTCACTTGAACTTTTAGACCGTCGGCGAGTTTCCTAGCTATCTTGACGCTACCTCCTAGGACGCTAAGCGTAGCTTGGGCCGGTTTACCGTCTCAAATGGAACCGGTTAGCCCCCTAAAATGTTTATTACTTCTGCACAGTTTATAATATGGGCGTGCGGTGGGGGCAGCTCCCAGCCTTGGTTCGCTAGGTGGGGCGTCATCGACACATTTCATCCCCTCCGTTGACGATCGACAGGCCCAGAATAGATGACACTGACCCCCGATAGGAGTTAGTCGGGGTACACCTCGCGAGGCCGCGAAGGAAGTTTTGTTGATGTCGGCACGGTATAACGTAGGACCTACTGGTGACCTAGGATTGCTTACCTCAAGGAGCTGTCATCCCTTCGCGAATGCTTGAAGCTCGCCCTACTCCGGTAGATTCGTCCCACCCGTCCTAAGGGCTCGGGGGTCCCTATAGCCCTTGGCCTCCCCCTAGGCGTCCGCAAAGCTCCCTACATAGCACTGGCGATAACTTAGTAGAGAAGGATCAAACCGGGTTCAAAAGGGCGGCGCCAGCTGCCCCGGCAGGTGAGCTCCTGTGCAGGGAATAAACTTGGGGCGGTACAGCCCTGTGGGCGGAATTCATCCCTGCGCCTCATCTTGACCATCCGTCCAGTTACTGACCCATTTCGTTTGCCTCCGTCCGTCGCTAAGACGCACGGCATGGAGCTCTCGGCAACCGTTGCTGGCCCCTGGACAAATTCACCGGGTGCCAGGCCGCTTCGACTGCCATCTCCTCCAGAAGACCCGTAAGTTTACCCGACCCGCCCTTGCCCCGATGACGCTACTGGCCGATCCCCAAGACTACCACGGTTGACAGGTAATGCCGCGTTGGACCATTTAGCTGTCCTCGCACGGGGCACGTCCCTGTTTCGCCACTATTGCTGCCTTCACGTCTCGGATCTAGAAATGGGCTCACGCCTGTTGCTCCCTACAGAGCGTCTGTTGCTTTGCCACGCCTTCTTGAGATATTCCCTTACGGCTACGTATGATTTCCGATCATTCCTCGAAGAATTGCGCTCGTCGAACCCACTCGTCTGCGCGGGGCACGCATGGCTCACATTTGTCAACTCTCAGCATCACCCCGATGGGGAAGAGTAACTAGGGATCACGCACATTGGTACGCGCTTGGGTTCGTCGACGAACCTCCCGTCCCGGTGGCGGTCACTGGTATGACTGAGAAAATCGGTCTTTAAGGTACCCTGATCTCACTTCTTCTGCTTCGCTGTCAGGCTCTACTTCTCCAACTGTACCAAATGGTCCCGCATCATATTGTCAGAGCGCTTCCCATCTAGGCCGTTCACCCCACGAAAAGGTCCGCCGTGTGCCAGGGCGAGTGTCACCGCTGGAGTTGCCTAATGTCTGTGGTCACTTCTAACGGCGCGCAGAATGGCCCCTCTCTCGTTAGCGAGGTCACGTACATCGGTGGGCGCGCCAGGATTCAGCAGGCGCCCAAGAAACTAGGCACGCGTGCTGTGTGCCAAGAAGGCGCCCGCGTACTGAAAGGAGTGGAGGGTTTTAGCGAAAGAAGGTGGGAGTCCTAGTGCCGCTCCGCTTGCTTTTCAACGTGGGCACGCGAATAGTGGCGGGTCCGCGGAGGCGTCCCAGAGGACGCAAATCGTATTTTGTCCGACACGTCCGTAGTACTGTGTACGATACAGGCTACGGTGCGGGGGTGTACGTCCTCTAACGACTCGCCCTTCCGGTCGGGGGGCGTGCTAGGCGTGATGTTACGCCACTAAGAGGGGGCCTTCCTGGTGACATAGCGAAATGCCGCTCTTCGGCGAGTATCAATGAAGCGTTGGTCGTGCCGCAGCACACGGGTACGCGGCCTCAGCCCGACAGTGCGCTCGCAAGGACGCGTAGTTTTGAGCAGTCATGCTACGCTGGCCCTCGTCCCTAGGTGACTGGCACCACTGTACGTCCCGCGGGCACACAGGTATTCATTGTGTAATTTCACAGTGCGTCCGTAGTACGAGCCAATTTTCCGTGCGCCCGGAAACCGTTGCTCTTGCATTAGCTCCGAGGCTACGCAGAAGGTTTAGCTTACACTGAGTCGAGAACAGTTTCCTCTAGCCGGAGGCGGGACCCCCTCCGATGCACAGATTCATGGGAACCAAAGGGTCGCAAAGGGAATCCACTATGAGAGGAGGCGTTGTATATGTTTCGCTAGGCGCGGTAGAGTGAAAAGCAAATTCGGAGCCAGAATCCGACAACGTCGTCGCCACCCGTGGCAAATTAGAGCCCTCCACACTTGCCCAGACAGTGGGCACCCGTGGCGAGCATCGCTTTCCCTCATGAGCGGACTCAGCCTCTTTTACCCCCCCGGCTCTTCCGCCTCCTCGCTGTTTGTCGCACGCTCCGGAAGCGCGATGACTGATGCACGCTGGGGAGCAATTTGGGATCGCTAACTATCGAGGTGCGCGCGACGGTAACTTCAAACAAGCGCCCTCTCCGCCAAACACCGCTAGGGGCCGTACCTTCGTAGTCCTTGTGCTTGCCCCATCTCAGTTAACATTCTCCCCTAGTTGACCGCTTGGACGAGGGGAGCGGGCTAGCAGACGATACCGGCAGGTTGCTCGCTGCGTGCCATGTGGCCCGCCCTGACACCCCCCGGCAAGAGATGAGTCTGCGACTGGTCTCCGTTGGGTGCCGGTCACCACGACGCGCGGTTAGCGGGCGTGAGTAATGTCGGTGCTTCGCACGGAACTTCCAGGGGGCCTGGGGCCCGCTGTCGATGAGGGTAGGTACCATGCGGTCCGATTCACTGGACAGTAGAGGATACACTCGTCGGCACGCACTGCACCGGTCCCCCATGGCGCCGGGACAGCCGTCTTCGACAGACGTGGTTAAATGGATCCTGAATCACATCGCGGGGTGGACCGTCCGATCCTGTGCTCGTGTAAAAGTCTTCGCGACCGGATCAGGATTGAGCACAGGGCACCGTGGGCAGGACCCCGGGTAGCCGCGGGAGGGGCGTGGGGCCCCCCTGGTCCATATCAGACCGAAACGTGGCGGCCTGCACGTCGAGGGAGGCCTGAGGTTGTCCTGAGGATTCTTCAGGCGGGCTTGGTGGTGGTTGTGGCGGGGACTCCGTGCGATGCAGACCCGGTGGCCAGCAGCGCCATGTGGGACAGAGCGGGTGTCAAATGACGATCCGCTAATTTTTAACGTGGGACGGGGCTCGCAGCCCGCCTAGACTGCCGCCGAGGTCGCCCGGCCAGTGCCGACACCCTGTCCTGAAGAGTGTTCCCGGGGGGATTTCCAACTTTTGCGGGGGGCAGGGCGCCGGCGGCTCAATAACGGGGCCTCCCGGACGATGGCGCTTACCACCCGCCGTCCGCGCCGCGCTTGGTGGAGCGGCAATGAGGGATGAAAACCACTATCTTCTGCATCGCGGCCGCTCCCTGGCCTCCGGTACTGCGAACCCGTCGCCCACCCAGGCGATGCGCCGATGGTGTCGGTGTGCCCGGCATACGAGGCGTGGCGTCCCGAGGGATAGAGGTGCCGATGCCCGGTTTACGCTCCCCCGTTTAGTAGACCGGCTAAGTCAAGCCGCGGACAGGTTTCGGTCTATGCCCGAAACGATAGGATGTGCCGACGACTACCAAGCAACTCGACTGCGCGTGGTGAGCCCACGTCTTATGCTGGACTGATTGCGCCAATCCGAAAGAGCAACCCCGATGTTGCTTTTGGTCTATTTTTGCCTATCCTGGCGGAAGAGGAGCGGTCGCTTCCCCGCGGGGCTAGAATGGATGGCGTATCGGACCAATTCGTCAACCCTTCGATCGTGCCAGTTGGACGCTTTATGCTTAGGGATGCGGGGGGGAGTCGGCCGGGCCCCATACTTAAATGGGGCGGGCTTTAGGCAAGTTGCAAAACACGCTTGCCCAACAGGACTTTTGTTTTCACGTGCTGGGGGCGTTAGGCAGCTGACCGCGAAGCGCACCGGTCAACCCCTACAGGTTGTCTCACGTCGCAGACCATGTATGGCTGAATCAAAGCCGTTGGCGCTTGGGTCCATCCGACCCCCTCGGGCGCAAGAGGCGAAAGAAAACGGCGCAATTGCGCAAGGTAGTTATATCACGCATGGAGGTCCAGTAGCGTGGAGCTCTACCGCTCTGACCAGGGTCTCATCTCCTACGACAGCGTCGAAGAAGGCTTCCGGCTATGAAGTCCAAGTGATTCTCCTGGGTTCATCAGGCGCAAGATTAGTACAAACCACACGGGATGAACAAGAGCTCGCGGTCACTGCGAGGTTCCTGAGCGCTGTCCCGATCGAGTGCGACCTCACCCGCGATTTCCGCGAGTCACACTCCGAGGGAAAAAGGGATGAACAAGGGACGGCCTGGAGGCGATGGTGATTGGATACCTAGGTGCGCGCGTCACGCGACTTTTCCCCGAGCTATACCTACCCTCTGCGCTACTGCTGGCCCGACCCGGAAGGGAGAGCTTCTAACCAACGGCCATCGCCCCAGAGCTTCATTGTGCTCCCCACAAGCGTTACCCGTCCCTGCCATGCCGGCGGCCTGATGCAGCGTTTTCGCCGGCTTTGGGCCTTCCCGTTGCCGCCCCCCTCAAAGCAAATGATCACAAGATGGGGGGCACGTGCCGTCCGCTAGGTGAGCGCCGAGGCTGCGGCATGACACAGCGACATGGCGAGCGCGGCTGGCGCATTCCATCTTGAGCCGACGCTGGAGAAGACCTATAAAGGATTGGCGCATTGGGAGTCTGCGGCGGAAGGGATCCAATTCAGCATGGGCTCGGACGTAGCCATCAGCGAAGTATAGAACGGGCCGAGAGCTCGTCGCCGACGGAGGCGAGAGGAAGCGGGGGGGTTTATTTTGCGTACGGGACGTGCTACTATCGCCCTTGGAGGAGGTAAAACCATACGGCGCATTGGGAATCAGAATCTGCGAGCCCCCTGAGTCGATGGGATGAGTCGGAGGCCGGAGAGAGGAGTAGTGCGATTCACGGAGGGCCCCGGGAATCTGGGCGAGGCTTCTTTGTGGGGGCGGTGACGGAAGCGAGAGTGTGCCCCCCCTTAAGTAACTTCGTGCGTTTTTTTGCCGCGATTAAGCCTCGGAAGTTATTTCACCCCCAGGCGGGGAAGTATGAAAAAAAGGGCTGACTCACTACTACTGCGGTAAGCTACCGCCTCTGGTAGCTATGAGCAAGCCCCCCATGAAGGTCTGCAGGTCAGTCGCGCTCTGCCCCAAACGTTCCCATTTCGTCCCGTCGAGTCCTAGAGAGCCCTCGCTAGCGCACCGGGCCGTACGGTGACTCTGTGCGGTAAGACCTAGCGTACCACTCCCCCACTCACCAGTTTGCCTTCCGGTGAGATGAGGGGGGGCTCCCCTGTTCATTACGATCATGGGTCGCGGCTTCAGGAGGGGGACGCCTAGTCCTGCCCACGGATGGTCCCCCCCCAGGCTGTTCTGTGCCGCCCCCGAGGGCTGGCGTCCGGCAACCGACCTTCGTTGTGGGGGCTGCTTATCCGCGACGAGCTGCAATTGCGCCCGGAGGCCTGACGCTGCCGTTCCGAGCTCAGCGAGGCCGGAGAGTATGGAACGCATCTAGCGGTGGGATGGTGCAGGGCCCCCTAGGGAACTCGTGCCGAATCCATTGATAGCCACCGGCAATATCCGTATAAGAGTGCACTAACAATGGGATCAAAACGATTCCTGCGCTGCCGGGCCGTTTATTCGAACAGAGCTCCAAACGTCGTTTCTTCGGGGGTACCGCACAGTAGTTGTTTAGCGGGTCCGAGCTCGGCAGGGCACAGCATACTAGCTCCTTTGGGGTGAGCAGGGATCTGCTTCGGCCCCACGCCCTCCGCGCTGAGGGCCCTACCATTAGGCTCTTCAACAACTATATGTCGGGGACTGGGTTCGGCGAGGGGCGCATGTCCGGCGTGCGAAGCGAGCGCCCCCTAAGTGCCCCCCATTAGCTCGGACGGGGGGTAAGCAAGACATTGCGGTCTATGCAATGTACTCAGATCGTGCGAGGTAAACCCCCTGCACACGGGGTGCGACGACCTGCCACGTCTCCTTCCGTCGAGCTGCCGGTAGCTTGGTGGGCACCTTGCTGGGGACTGCCGTTTCTACACGGCAGCTTCCTTCACAAAGAAGTGACGTCTATGGGAATGGAAGTTCAAACCTACGCCCCAGGGAAACTCCCTGTTGGGACGGTCGTCAGAGCTTATTTGCCTTGGCGTCGGGGGTCAAGGCCGTTCGCGGCCGCAAATGTCATACGACAACGCTTCCGGGTATCTAACGCTATGGCTCGCAATCCTTCGACTACAAGGGAACCTGGTTAAGCCGTGTCAAGGATCGCACGGAGCCGCGGGTCTGGCTCCTTCGGCACCACCCAGAAGGGGATTCAGCACGAGACCGCGTGCGTGCCCCTTTCTTCATACCCTTCACGTGTCGTGCAAAGGCGATCGCTGCGACCTAACCCTTGAAGCCTGCCGATTTATCAACCCGCTTGGCTACGACACGAATTAGCAGTGGTCCTGCTCCTCCTGATAGGTGACACCACTGTTCCCGGTTTTACTGCGCCTGCGCTAATGTTGTGTCAGGGTGGGGCTAACGGGACAAGGAGGGAGGGGGTCTTTAAGGCGTCTTCTTGCAGACAGATACCATGACGACACCACGGTGGGGTTAATGCGACGCACAGCGAAATCGGCGGGAGGAAACTCGTTCCGGTCTAGCTTGGGGTCATGGTCCCCCAATAACTTTGTGCCGCTTTGGCAGTCGTCTCTGCAATCTCCATGCTGAGTAGCATCCTACGTAATCGAGCCCAGCTACACACAGGTTCGACTGGCGACGAAGCTAGGGATTTGTAATATAGACACTGCGGAAGCCGACTCGAGGAAGAAGATGGTTTCGCAACGACAGCGGCTCCCCTAGTCCAAACTCGGCGGCGAACGGTGCCCACACGCCGCGCGCTATACATCTCGCGATTCCAGCCAACCCTCCGTGGGGAAGCTCTCGTTTCTTTGCAACGAGGGGCCGTCGGGCACTCCCGGTCATGGATACGTCACTATCGCGGCAACGACACGCCGTTTCGCGGCGCACAGGTAAGTTCCGGACCAAGAGCGCCATGGCTGGGCCAACATGCAGCGCCGAGATCGCTAACGTCCCTGGATTGCCTCCGCGTGCTTCCTCTGGGACTCTGGCTGCGCCCCGGGCGGAAGACGGCCTGACATGTTTCCCTCATTGCGCAGAATAGCGGGTGAATAAGATAAGGTAATAGCATGCCATTCTTGTTTCAAAGTCTCGCCTTGTGGCCCTCTTACCACAACTTCCGATGGACGAGGAAAGGTCCGCTCCGAGTGTTAGCCGACTGTGATTCTAATTTTTGTCACGCCTCCTCGAGCTATTGTGCGATATGGAATTCCTAGAACGAGCAAGCACAAGCCAGGGCAAAAGTGGTGAGCCGAGCCGGGAGGAGGTAATTACAAGGGCGCGTCTGAATAACACTCACTCGGGCGTTACTTCTGAACGTTTCGTGTACACCTTCACCGGGCCCGTTCTCTTTGCGCCGATTTCTGGTAAACCCGCCCAGCCACACTTCCTCTTGGGGGGCGGAACTCGCAGACCGGGTGTCATCCTATATGGGCAGCGCGTACTGAGCCCTCTTACTGCTCGGGCGCCCAGGGTTGTGCCAGCAGATAGACCGCCATGTAGGTGTAAGGTCCTGTTCGGAGACAGCCTGGATACCGCTGGCTTCCGGACAACTGATGCCGGCCCAACGGCTAGTGTTCTCTGCAAGATTTGCGGAGGCTGAGCCACGCGCTTTCACCAGCCTGCTGGGGGTCTCAGCGGTGAGTATTTGCATCGCCTCACTTGCGTACGCGATATTGCGAGCGTTGCTTACCAGTGATACCGAGTTACCTTCCATTGGGGCGAGCTCCATTTGGCGTATGCACGCTCAAAATTGGTAGGCTCTTTTACAGGGATCCGAGCGCAGCTGAACTGCTGCTTCCAGTGCACTCAAGGTCCGTCCCGGCCCTGCATAGCGAGCCTAACTTCCCACGGCTAGTCCATCTATTCTAGTTGTCTGTTTGTGCCTAGAGCACCTGCTGAAACTCGCAGACCTGCACAGTATACAGCCCATTCCTCACGCTACCCCGAGTGGCCTGGGTTCAGGAAGGAAGTTTTCAGTTCCACGAGCGGCGTGAGGACGCGTCGGTCCTATGTTGGAGCCTTCGCACGGCCAACTATGCGTTTTAGGACGGCTCTTGGGCAGCTTTCGCAGAGCATCCCGTCCTGTTTGGCCGGCGTTGGCGGCAGCAGGGACCCTTAACCGTTAAGCGGGCCCAATGCACGGAGTTCTCCGAAGCCTAGGGTTCTGGCGCAACACCACTCGAACGGCAGACTCAAATTTGTAGATCCGCTTGTTGCCTGTGAAATGCCCGGCGCAAGGAGGACCTCACTGGTCATCTCCAGCGAGGACTCCCTGGACCTCGGAAACTATGGAGGGGAATAGCTGTCCTCCGGCGCCGACGTTGGGTTTTATAAACCCCTATACCCCCATACTGCGCAGTATGTACGCGCGCCCTTGCGCCCTGAGTCCTATATGCATGAATATGCCCACCCTGAGCTGCAGGCCCTTGGACCCTTCCCACCCGCGCAAGAGACTTTCTTTGGTCTCCACTCTACCACTTATCCTGACGAATGAGCTCCCGACTTGCCTTGTCCGGCCTCACGCCCAGGACACCGGGCCCTCCGACAGCGTGGTCACCTAGCTGTAGTCCCTCCCAACGCTACCGGAGCAGACGCTCTCGCCATGGCCTCCCTTACCTCTGTGAATTTCCAATCTCGACTTACTGGCCTTTTTTTGTGCGGACCGCGCCCAAGCCAACCGAGAGACTCGGCGTCCTCTGCGCCGAATCGCCGTTCATACAAACTGCTTCTACACGGTTGCTGCCGGCTGCTGGAAGTACCGACTACGTACGTCGCCATGGCCAGGCTCCGACGATGGGCTAGAGCCCGATGCTCTCGACCCACAATCGGCGGCGCCCTTTTCGTTGCTAATGGCCGGTTCCGGCTGCTCCGCCGCGCCGGGTGAGCGTCCTTTGCGAGTACAAACGGTCGCTCAGGGCCCCCTAAAAGGGTGTTCCTCCGCTAGGGGTCCCCCGAGCCCACCTCGATATTATAGAGATCCCATAAGGACTGAGTCCCAGCGGCTCAGTCAGCCCACGCTGCAACCGGCGGGACGGGGTAAAAAGGTGAGTCCGCTCATAGAGGGAAGCGTGCTCCCGGGCCACGCTGGGGTTGGAGGGTCTTTGTAGGCTGGGCAGGCTCCGGGCGCATTTCGTGGCTTTCCGGAATCTTGTTTCACGTCTACCGCGCCTAGCGACAATACAACGCCTCCTCTCATAAGTTATTCGCCCTTTTCGGAACCTTTGTCCCAGAACAGCAATGCGCAGGGCCCGCCTCCGTGCTAGAGGAATTGTGAAGACACATTCGCGTGCCTCGGAGCAATAAATAGTGTCGAGAGCAACGGTTGTCGTGCGCAGAACGGCAGAAATTGGACTCAGTAAGTTACGGACGCACTAGTGGCAATTAACAATAAACCTGTGTGCCCGCGTGGGACTTAAAGGGAAACATGGAGGCCAGTCACCTGGCACTCGAGGTAGCGGGGGCCAGCCGGGTAGCGCT
>Costus pulverulentus KF601573
TGAGTGGGCGGCGGGTTGGCGAAGACTAACGTGGCCTGTAGCCCTTTGCGGGCCGCGGTGTGTCGGGTGCTGAGGACCGCGGTATCCCACGTAAGACCGCGCACGTATGGACGTTTCATTGAACCGAGCCACTTCGATCCCGACCTGGGCCGCCCGCCCTGTTCGGCAGCTAATCAGCGGCCGCCGGAGCGCCTCCAGGCGGGAGTACCGCCTCGACCCCAGAGGCGTTGCATTTCCCGGCCCGACGGAATGTTGCGGGGCGCCGGCGCGCACGGGCCGTGCTACACTAGAACAGTTAACGTAAGGCGTACGGCACCCCACCTCACCCCTTTGCGAACGCGCCTGCAAGCGGTCCCCGGCTGTCAAGAATAGGGGGGCTGCAGCCATCAGTCCTTGTGCCCCGAGGGAACAGCCAAGGTCCAGCCGGTGACGCAGCGGATGCTTCGCGTAAAATGACCGGCATATCAGCCTGGTACTAAATCCAGTCCTTTCCACCTTATAGGCCATCGGTCAAATCCCTGCAGCTCCCTGTTTCTGCGCACACCTGGAGCCCAGGGCTGTTCTGGCTCAAGTAGGGTTTCGGCAGCAATGGGGGGGGCCCGACAATGTAGTAAGCGAAACTGGCGGGTTGAATAGCTCCTACTCTTGAAGGTAGTTCGTGATCCAGTGGACGAGATGCGCGGTACCCGCAGGTCAAATAGCCCCTGATCCTTATGTCCCAGAGGGGGTCAACGTTAGTATTGGGGTTACTGAGGTCGGGGGACCTAACGGATGTCCGTGAATCAACACGATGGTGTAACACAACACCCAGGGGAGACGGCGGGAGGTTCCCCCGTCGGCGCATGGGATTCATTTCTGGTTGGGCCAGTGAAGGCGAGGTGAGTGTCCGCGGGCTTAAGGATGCGGGGTCAGAATTCGAGGCCCCCGCGGACAGCGCCACTCCCCTATCCATCAAGCCCCGCTGAACTCGTTCTGTCCGAATGGTGAGAGCGTCAGGTCATATAGACACTACTTGGTACCGGCCGCTTGGCTCCGTGGCCAAACAAGAAGCATCCAAGCCGGGGCAATAGTCTAACCCTAATCAAGAGTGTGCACACCGAGGCGCAGTAGAAGGTATACTCCACCTCAGCTCAGCGGGGTACGGAGCTGGGCGAATTCAATGGCGCTGGGGGTGGTCAGAGCGATTGTCGTCGGTGGCCCTCGGAGCTCTAAAGGATCGAAGGATCAGTTGCCCCTAAGGCCTATGATGTGAGGGCCGGCTCCGGGGCTATTGTGACCGACGCGAATAGGGGCGGTTCACGACGGAAATTGCCATGAATCAATGAGTGTATTCCTACATCCGGCAAGGCACATCTACCGAGAATTGGGACGCGCAGGCAGCGCTGAGTCGCGTCAATTGCTTGGTCACGTAGGCTGAAATACTTTCGGCGGGTTTCCCAACGATACCGATGCGACCTCCTGGAGTGCGAGGTGCAGCCTGAGGCCATTCACCGGCTCAAAAGGAACTAATCGGCCCCTCTTTTTACTTAAAACGATTGCATAGTTCGTAGTTTAGATGCGCGATGGGGGCAGCCCGCGGCCTGGGCTCGTTGAGCAGAGAGTTGTCGATATATATCCTCGTTTCCGTTAGCGATTGACGGGCTCAGGACAAATAGCACTGCCCTCCGGTGAAGATCGGCTGGGCCAGACCTCGTGAGAATGCGAAGGAAGTGTTGTGGTTATCGGTATGACGTAACGTAGGACCTATCGGCGACCTAAGAGTGCTCATTGCCAGATGTCGTTCCCCCTCCCCGAATGCCTAAAGCTCGCCCAAGCGAGATAGACTCGTCCTACCCGTCCGAAGGGTTCGGGGGTCTGCATAACCCTTGGTTTCCCCTCGAACGCCCGCGAAGCTCCCTACATCGCTCCGACGACTTTACGACGGCGAGGACTCAAGCCGGATTTAAAGAGGCGGCGCCAGCTACTTCGGCACGCGCGCTCCTGAGCAAGGAGTAAACCTGAGACGGTACAGCCCTATGATCGCATTCTGTCTTCTCGTCTCATTTAGACCATCCGCTGGGCTCATTGCCCACTTCGTTTGCCCCCGTCCATCCCCCCAATGTACGACATTGGGCTCTCGGCGGCCTCCACGGATTTCTTGACAAATTTACCGGGTACCAGGCCACTTCGATGGCCGTCCTTTCCAGAAGACCCGTAGGGGGCCCCGACCTGCCCCCGCCCCGACGGCGCACCTGGCTGACTCCCAGGTCATCCACGGTTAGCGGGCAACGCCGCGGTGGACCAGTTAGCTGTCCCCGCATGGGACACGCCCTTGTGTCGTTGCAACAACTGACCCCACGCCGCGGATCCAGAAATGAGCTCATGCCTGTTGCTCCCTGTAGAGCTTCCGTTGCCTTGCCACGCCTCCTCGATGCATTCCCTTATGGCTATGTATGGTTTCCGGGTATCCCTCATATAATTGCTCTCGTCGAACCCACTCGTCTGTATGTGTCATGCTCGGCTCGTACAAATAAATTTTCAATGATGACTTGAGAGGGAAGACAAGCTGGATATTCTCTATAGCAATATATGTTTCAGACTGTCAGGACACCTCTCGCCCCCGTAATGGCTATTATTAAAGCCGGGTGTCTTGAAATGTAGGCCACAATGATTGTGTCCCCTCAACTTTGTGGTCGGACTTTACTTCTTCAACTGCGCCAAATAGTCCAGCATCTTACTGCCAATCCGCTTCCTGTAGATGCGGTTCTCCTCCCTTTCTGGTTCGTCTCGTGGAAGGGCAGATGGCAACACCGGATTAAACTTTTGTCTGTAGTCACTTCTAGCGGTGGGCAGAGCGGCAAACCTCTCGAGAGCGGAGTTGCGTGCATCGCTAGGCGCACCGGGATTCAGCAGGCGCCCAAGTTTCCAGGCACGCATGCTGGGGTTCAGTCAGGTGCCCGCGTACTGAAAGGAGTGGTGGGGCATCGTGCCAACTGTTCGGGGCTCTGGCGCCGCCTCGGTCGCTCTTCAACGTGGACATGCCAGCGGGGACGGGTTCGCGGAGCTGTCCCCGAAGACACAAATCGTTGATTATCCAACATGGCCGTATTGCTGTGTGTGACGCGGGCCACGGCGCGGGGGTGCATGTCTCCTAGCGATTCGCCCTTCCGGTCGAAGGGCTGACTCGGCGTGAGGTTATGCCGCTACACGGGGGCCGTCCTGGTGACATAGCGAAGTGCCGCGTTGCGGTGAATATCAATGAAACGTCCACTGTGCCGCGGCTTACGGATACGCGGCCTCAGCCCGACAACGCGCCCGCAAGTACACGTAGTTTCGAACCGCCATACTACGTTGGCCCTCGCATGAGGGTGGCTGGTCCTATTGTCCGTCCCGCGCGCACACAGGTATTAGTTTTTCAGTGGCACAGGGCGTCCGTAGTACGAACCAGTTCGCCTTATGCCCCGCGACCGTTGCTTCTGCGTTAGTTCCGTGGCCACGCGGAAAGTTTGGCTTACAAAGAGTCGAGAACTGTTTCCTCTAGACGGAGGCAGGGTTCCTTCCAATGCGAGGATTCATAGGAAGCGGTGGGAGACAAAGGGAATATACCATGAGAGGAGGCGTTGTATGCGGTCCGTTAGGCGCGGTAGAGTGAAGAACAAATTCGGCGTCAGCACCCATCGGTGTCATCGCCCTCAATGGCACACTAGATCCCTCCATACCCGCTCAGCCCGCCGTCACCCGCGGCGAGCAACGCGTTCCCTCATGGGCAGGCTCAGCCGCTTGCATCCCTCCAATCACCCCGTCTCCTCATTGTTTGACGCGCGCCTCGGGGGCGCTATGGCTGCTGTACGCGGGTGATTAGCGTGGAATCACCAACCGTCCAGGTACGCGCGGCGGCGACGTCGAGCAGGCGCCCTACTTGTCAAACACCACTGAGGACCGTGCCTTCGCAGTCCCCGCGCTGGCCCCATACCAAATGGCATTCTTCCTTAGACGCCCGTTTGGATAAGGGGGACGGACTTCTATTTAACGTCGGTGGGGTACTCGTGGCGCTACGTTGGTCCCGCCCTGGCACCCCCCGGCGAGAGGTAAGCGTACACCTGGTTTCCGGGGGGTCCCAGCTACCGCGGCGCGGGGTTAGCAGGCGCGAGGAACGGTGGCGCCCTGCATGGGACGAATGGGGGGTTTGGGACCCGTTGCTGTTAGGGATACGTGCTGCGCGATCAGGCTCATCGGGCGGAAGAAGGCCCATTTACCGACACGTACTGCGTTGGTCCTCTATGCCGCTGGGTCAGCTCGTTGCGGTAAGAGCGGTCATTCGGTTCCTACAGCGCGTCGCGGAATGGACCGCTCGGCCCTGTGCCCATGCTGTAGCCTCCGCGACCAGAAAGGGATTAAGCGGAGGACACCAAAGGCGAGACTCTGGGTCATGGTGGGAGGGGCGTGAGATCCCCCTGATCCGTATCAGACCGATGCGCAGTAGTCTGCGCGCCAGGCAAGGTCCAAGGTTACCTTGAGAACTCGCCAGGTGTGCCGAGCGATGGCCGCGGCGACGGTCCCGTGTGGTACGGGCCCGGCGGTCGGTAGCATCACAAGGGGCCGGGCTGGAGCTCGGCCCTATTCTTTTGTGTTGATGCGTGGGACGAAGCCCCCGACCTACTTAGACCGTCGCCGACACAGTTCGGCCTGAGTCGACGTTCTGTCCCAAAAAGTTCCCTTAGGGGGATTTCCGACTTTCGCGAGGAGAAGAGTGTCAGCGGCTTAACAGCAGGACCCCTTAGACGATGTCATTTACTACGTACTCTTCGTGCTGCTCTTGGCGAGATGACATAGGGGATCTATTTCAATCGCCTTCTGTCTTGCGGCTGTTCCCCGGTCTCCAGGGTTACAGGCCCGCTACCTAGCCCGACGATGCGCTTCTGGTGCCGGCATGCCCGGCGTACGGGGCATGACGCCTTAGGAACTAGGGGAGCCGATGTTCGGTTTACGCTTCCCTGTTCGGCAGGGGCACAATGTCAAGCCGCGGGTAGGTTGCAACCTGTGCCTGAAGCAACGGTATGCGCCGACGACTACCGTACAACTCGACGGTGCGTGGCGGGCACCCGTCTCACGCTGAACTGATTATGAATGCCCGCGGGAGCAGCTCCAAAGCTGTTTTTAGTCCATATTCGCCTATCTTGTCGGGAGGCGGACGACTGCCTGCTGGCGTAGTGGGAGTGGACCACGCGCTGTTTCGGCTCGTCTGACCCCTGCTTGGGCCAGTTGTGTGTCTTCCGCTTGGGCGGACGGGGGGGAGCCGGCCAGGCCCCATACGTCAATTGAATAGGCCATCGGTAACGCGCAAAGCATGCTTGCTCGTTTGGGTCTCCATCGAACCGTGCGGAAAGCGTTATGCAATTAATCGCGAGGCGCACCGGTGAGACACTACAGGTTGTCTCTCGTCGCGGACCATGCGCGGCGGGATCGCAGTCGCCAGCGTGTGGATCCATCCGACTCCCACTACCAAAGTTGGCGGAAGATCAAGATGCAGCACTGTCGCGCAGTCCTAGCGCGCATGTCGGTTCAGTAGCGTGGAGATCCATCGTCCTGACCAGAATCCCGTCTCCTACGCCGACGCCAAGGGGGACTGCTGGCTATGAAGTCCGGGTGATTCCCCCCCATTACCCAAGTGTGAGGTAGCGGTGGACCGCACGGAACGGACAGGGGCTCGCGTTATATGTGGGGTTACTGAGCACCATCCCAGTCGAGGGCGACCTCGGCCACAAAGTCTGGGAGTCAGACTCTTAATGAAAACACGGCGAACGGGGGACGGCCTGGAGGCGATGGCGATCGGACCCCTGGGCGCGTGCGCCACACCGCCCTTCCCCGGGCCGTATCCGCCCTCTGCACCCCTGATGACCCGACCCGGGGGGGGGAGCTTCCAATCGATGGCTAACGGCTCAGAGCTTCCTTACGTTCCCCACAATCGCCACCTATCCTTGCCATGCTGGCGGTCTGGCGCAGCGTTTGCGCCGGCCTTGGGCATCCTCGTGTCTGCCCCCCTCAAATCCCCTGATCACAGAATGGGGGGCACGCGTCGCCCGCTGCGAAAGCGTCGAGTCTGCGGCATGATGCAGCGCCATGACGGACACGGCTAGTGCCTTCCATCTTCACTCGGCGTTGAAGGGGATCCATGGGGAATTGGCGCGTTGGGAGTTCGCGACGAAAGGTATCCAATTCAACGCGAACTTGCGTGTAGCCATCGGTGGAGGTTAATGTGGATCGAGGGTGGGATGCCGATGGGAGCGGGGGAGGGCGGGGAGGTTAAAATTTGGCGCACGCCACGCTACTACCGCCTCCATATGAGGTGAAACCCTTCTGTTCGCTGGGGTCCAACATGTGTGAGCCTCTTGAGTCGGCGGGGTGAAGCAGAGGCCGGCGAAGAGAGTAGTACGGTTTCCGGAAGGCCCCGGGAATCTGGGAGAGACTCCTTTGCGTGGGTGGCGACGGGGGCCGGAATGAGCCCTTCCCTGGCCAATTGAATGCATGGGGTTGCTGCGGACATTCCTTGGAATGTACACGTGCCTCAGATGGAGGAGTACGAGGGTAAGGGTCGACGTACTACAACCGCGGTAAGTTACCCCCGATAGTCGCTCCTAGCAGGCTATGTGAAAGGGTCGGCGTGCCAGTCGCGCTCCGCCTCATGCGTCCCAGCTTCGTGCCATCGGATGCTGGAGAACCCCCGCTAGCGCCCCGGGCCGTCTGGTGGTTCCGCGCAGTGAGGCCCAGCGTGCTGCTCCACCGCCCCCCGCCTTGCCCCCCGATAGGATGAGTGAGGGTAAGCCTTTTCAACGCAACCGTGACTCACGACGTCAGGAGGCAGATACCCAGTCCCACCCGCGTCCGGACACTCTCCGGACTGGCCAGTGAGGCCCTTGAGATCTGACGGTCGTCGCTCGACCTTCATTGGGGTGCCTGCCGTACCACGACGAGCTGCAATTGTGCTCGGAGGCTCGACGCTACCGTACCGGGCTTGGCGAGGTCGAGAGGTATGGAGCGCATCTAACGGTGGAGGACTGCAGGGCCCGCTAGAGAACTCGCGCCGAAACGGTTGGTAACGACCGATTGTCTCCGGCCTGATAGACTTTAATAGCAGGATCACGTCAGTGCCTGTGCGACTGGGCGCAGAAAGCGAATTTATCTCCGAGCAGCTTTCCCTCGAAGGGACCGCATAGGTTGCGTTTAGCAAGTCTAGACAATGTAGGTCTCGATCGACTCACTCCTCTTAAGTGAACGTGGATGCACTGAGGTACCTAGTCCCCCGTATTGCGAGTCCTGCCAGGAGGCGCTTCGACGCCCATCAAACGGACTCTGGGTTCGGCGAGGGACGCATGTCCGCTGTGAGAAGCGTGCGTCCCTTTTATGCCCTTCTCTGGTTCGGACGGGGGGTAGGCAAGACATCGTGGTACACACGGGGTACCCGAGTCGCGCGGGGCCTACTTTTGGCACACGGGGTGCGACGGTCCGCCACACCTCCGGCCGTCGGACTGCCAGCGGCTTAACTGACACCTTACTAAGAAGGGCTGTTGCTGCACGGTAGGTACCTTCTCGAAGATGAAACGACTAGGGGGACGGGAAGACATTCTTGGAGCCATGAGAAAACCCGTGTTGGGACGGCCGACTGGGCTTATCTGCCCCGGCGCTGAGGGTCAGGGCCGCTCGCGACAGCAAACGTCATGCGACAACACTTCCAGGCACCAAGTGCTGTAGCTCGTAATCCCTCGACCACAAAGAGCCCTAGTTGAACAGCGGCGAGGGCGACACGGGGTCGCGGGTTTAGCTCCGTTAGCACCACCCGGAAGGGGATTCGACACGAGACCACACGCGTGCCCCCACCGGACCGTATCACTCGAGCCGCGAGTTGGCGTTCGCTGCTCATATGCCTCCGAAGCCCGTTGATTCACCAGCCCTGTCGGCCACGACATGACTGGTCAGGGGCCTTGCTCCTCTCGATACATGACACCACCGTTCCCGATTTTGCCGCGTCTACGCTAATATTGTGTCGGAGTAAAGTTAGTGGGATACGGAGGGAGGAGGTCAAAAGGGTGTCTTCACAACGGCCAATGTCATGGGAGAGCAACGGTAAGGTTAAGGCGATACGCTGCGAAATCGGCGTGCGGGGACCCGTTCCCGCCTAGATTTGGCTCAGCGCCCCTCAAGGACCCTGTGCTGCTCTGGCGGTGGTTTCTGCATGCCCCACGTGGTGTAGCCTCCTACGCAGTCGGTTCCTGCTAGGGCTGGGGTCAGCCGGTCGCGAGGCCATCAACGAAGGATTTCTCCTCAAGGAGAGGCACGAGAGCAGCCGCCCCTGAGCTACCGCGAAAACGGCTCCCCCAGTGCATGCTCGGCCGCGAGCGTCGATCACACAAAGCGTGCTACATATCGCACGATCCCAGCCGAGCCTTAGTGGGACGTCATGATCTTTCCCGCGCCCAGGGGCCGTCGGGCATTCCCGGCCAGGGATACGCCGCTATCGCAGCGACGGCGCACCGCCTCGCGGTGCACAAGCAATTACCGAACCGAGAGCGCCGGGATCGGGCCGACACGAAGTGCTAAGGAGGCCAAGGTCCCTAGGTCATCTCTGCGTGCCACCTCTGGGAGGCCGGCTGCGTCCTGGGCAGAAGACGGCCTCACGCGTTCCTCTCATTGCGCAGAACAGCATGGTAATAAGCTAAGAATGGGGTACACCGTCACTGCTCCAAAGTCCAACTTCGTGTTCCTGTTATCACACTAGTCGATGAACCAGGCGCCGTCCGCTCCGAGCGTTAGCCGACCCATTCTTTTATTCGAAAGTCTCCCCTAGACCTAGGCGCGCGGGGCGGGAGCCCCAGGGCGAGCCGGCGCGAGCCAGAGCAGAGGCGGTGCGGTAAGCCGGGAGGAGGTGGCTACAAGGGCTCGTCGGAAAAGTACCCACTCGGGCGTCTAAAGAACAAGTTTCATGTACACCTCTACAGTGCCCGTTTCCTTTGCGCGGACCTCCTGTAAACCCGCCCAGTCGCACTTCCCTTCGGGGGGCAGCGCTTGCAAGTCTAGTGTCATCCAACGTTAGCAGCGCGTACGGAGCCCTCTTACTGCCGCGGTGTCCAGGATTGGGCACGCAGATAGACCGTCGTGGGAGTGCAAGGCCTTATTCTGAATCGGTCAGGATTTTACCGGTTTTCAAACAACCGAGCCCGGTCCAACGGCCAGAAACCTCTGCAAAGGAATCAGATACTGATATACGCGCATTTGCCGGCTCATTTTCCGTATCAGTGGGAAGTAATGGCATCGCCTCATTTGTGCACGCCCTACTGCGCACGTTTTCAGCCACGCACATCGAGTTAATTCTTGACGTAGCGAGCTCCCACTGGCGCACGCGCGCCCAAAAATGATAGGTCCTTTTACAGAATTCCGAGTCCGACCGAGGTGTCGCCCCCAGTGTATGTTTGGTCCGTCCCAGCTCTACGTAGCGGACTCGACTTTTAGTAGCTAGCCCATCTACTCCAATTATCCGTGCGCGCCTGGGGCACCCGCCAAGATGCGAAGGCCTGTTCGGTGTTCAGCCCGTCCCTCTCGCTACCCCGTGCGGTCTGGGTCGGGGTAAGGAGTTTTCAGCACCACAGGCGGAGTAAGGACGCGTCGGTTCTGTGGCGGAGCCCTCGCACGGCCTAAATTGCGCTTTTTGGTGGCCCCTGGGTATCATCAGCAGCGCATCCCGCCCTTTCTGACCAGCGCTAACAGCAGCAGGGATCATCTCAAAAGCAAAAGGCTCAATGGCTGGAGCTCCGCGGGGCCCAGGGTCCTGGTGTAACACCACTTGAACGTCGAATCCCGACTTCTGAACCCGCTTGCACCTCCTGAGGGACTCGGCGCAGGGAGGACCACACCGGTCACCCTCAATGAGGGCGCCCCGAACTTCGGAAATGTTAGGGGGAACCATTGGTCCCCCGGCGCCGGCGCTAGGCCTTATAAGCCCCCATACCCCTAGACTGCGCGGGTGGTGTGCGCGCCTTCGTGCAATGAACCCTGCATGCAGGAGTATTCTAGCTACTAGCTGCGGGCCCCCGGTCCCTGCCTACTCCCTGTCTCGGCCTTTTTTGGTTTTCGCTCTATCACGTTTCCTGCCTCATGAGCCTCCAGTTTGCCCTGGCTGGCTCCACGCCTAGGACACCGGGCCCCTCGACAACGTGGTTACTCACTCGTGGACTTACCCGGCGCCACCGGAACGGACCCTCTCAGCACGGTCGCCCCTATGTTGATAAATGTCGAATATCGACTTACTCGTCGTCTTCTGTGCGAGTTGTGCCCAAGCCAACCAAGGGTTGCGGCGGCCTCCGTGCCGAGTTGCATTTTGTTCGAGCCGCTTCTGCGCGGTCGCTGACGGCTGCTGGCAGTCGCGACCATAGACGATGCCTAAGATGGGCACTGACTGCGGGCTAGGGTCCGGTGCTCTTAATTCATAATCGGCGGTGCCCTCTTCGCTGCTCGTGGCCGGTGCCGGCTGCCCTGCCGCGCTGGGTGAGCGTCTTTGGCGATAACAAGCGGGCGCTCAGGGCCCCCTAAAAGGGTGTTCCTCCGCTAGGGGGCCCCCGAGCTTACCTGGACGTTGCTTGGATTCCAGCGAATCAATTTCCCCGCGACGCAGCCAGCCCACGCCGCAACTGGCGGTGTGGGGTGCAACGGTGAGCCTGCCCATGGAGGGAAGCGTGCTCCCGGGACGCGCTGAGGTTGGAGGGTCTTTATAGGCGGAGCAGGCGCTGGGCGGGCTGCATGACCGCCCGGAATCTTGTTTCACGTCTACCGCGCCTAACGACGATACAACGCCTCCTCTCATGCGTAATTCGCCCTTTTCGTCTCCACCGTCCTAGAACGGCAGTGCGCAAGGCCTGCCTCCGCTCTAGAGGAAACGCGAAGACATTTTCGCGTGCCACGGAACTGTTATAATCGACAAAAGCAACGGTCGGCGTGCGCCAAGCGGGCGGAACTGGATTCAGTAAGTTACGGACGCCCCAGTGGCAACTGAAAACAAACCTGTGTGCGCGCGTGGGACCGGGAGAGGGACATAGAGACCAGCCACCCGCTACCCGAGGCAGCGGGGGCCAACCGGGTAGCGGA
>Curcuma roscoeana KF601574
CCGTCGGACTGCAAGTGAACACAGACTAACGTGGGTCTTATCACCTTACGGAATACGACACATCTGTTATTGAGGGCTGCGGCACAACTTAAAAGGCTGCGCACACATCAGCATTCAATTGATCTGAGTCAACTTGATCCCGACCTGGGCCGCCTGCCCCGTTTGACGGCTAATCAGCGGCCTCCGGAGGGCCTCCGGGCTGGATTGCCACCTCGACCCCAGTGGGGCTGCGTTCCCCGGCCTGACGGAATATTGTGGGATGTCAACGCGTACAGGCTGAGCTACAGTGGAGCAGTTCACGTGGAGCGCTCAGCGCCTCACCTCACTCCTTTACGAACGCGCCTGCGTACGGCGCCCGGCTGTCAAGAACAGGGGGGCCGCAGTCGTCAGTCCTCGTTCCCCGAGGGAACAGCCAAGGTCCAGCCGGGGGTGAAGCAGATGCGGCGCGTGAAATAACCGGCAAGCACGCCTGGAACTAAATCCCGGCCGTTCCGCCCTATAGGCCGGCAATCAAGCCTCTTTGGCCACCGATTCCTGTGTATATCTAAGGTCTATTTACGCCTTTTCACCATTGTGACCTCGGCGGCGCGGAGGGAGAATCAACAATGTTACAGACGAAGCTGGCAGATCGAATGGCTCTGGCCATTCAAGACTGACCTTTTACTGGAGGGTTCTTTGCGCAATACCGATGAATCAAATAGCCCTTACTCCTCATGTCTTAGGAGGAGTGAGCGTCTGTGCTGCGATTAGTAGGGCGGGAAGCACTGACGGTTGTCAAAAAGTCAGCGTAACAGCTTAGCACAACTATTGGGTGCGGTAGGAAGGGCTTCTTTAAATGGCGCGTGTGAATCAAAGAAACCCGGGGCATTGGAGACAGAGCGGGGGCGCATGAGCTTAAAGAAGTGGGGTCGAAATGTTAGGTCATCGGAGACTGCACTTCTTCCCTATTCCTCTGGCCTTATTAAGTTCGTTCTGTCTGTTTCCGGAGAGCCTTAAAACGAGTACACACTAATCCGTGTCGACTGTCCGGCCCCGTGGCTTCGGGCATGTCAAACTTAACGGAGACAGAGTCAAACTTCTAATAAGATTCTGCGCAACAGGGCGTAACGCAGGATGCACCTCACCTTAGCCTTACGAAGTGCTAAACCAGGTGAGCGTGATGGCAAGAGAGTGAACCTGAGTAGACTACGTTGGAGGCCCTCGGAGCTTTAAGAAGCGGGGAAATCAGCTGTATTCGGAACTTGTGGGACAGGGGTTAATCCTAAAACCGCCCTAGCCGCCGCGAACGGGGGCAATTTATTATACGGGTTGCTATGGGACGGGAAGCGACCCACTGAATCCAGCAAGGCACGATGGTCCGAAATTGAGGCGTAAGTGGGGCACTAAGCTACGTTACCCACCTGACCGCTAGAGTGGAAGTTCCTCTAGCGGGTTTCCCAGCTTTATCAGTGTTACCATCAGTGGTTCTAGACGCAGCTTGAGGCGGTTCACCATTTGCAATGGTTTTAACCAACTTATTATATTGTTTATTTCTTTTACGTTGTCTGTAAGTTAGGCGTATGACGAGAACAGTCACTAGTCGTAACGCACCAGGTGAAACGCCAATTACGCGTTATAGTCTTTCCGTTGACTATTGATAAATCTTGAGCAAATGACGCCAATCCCCAGTGGAGGCCAGTCAGAGCGGGCTCCGCAAGGATGTGAGGGCAGTTTTGTTAATGCCAGTACAATGTGATTCGGGACCTACTGATTCTTTAGGATTCTCCATCTCCCAGTGTTAATCCTCCCCCGCGCCTACCAAAAGCTCGTCTTTGTGAGGTAGATTCGATCCAACCGTCCGGCGGATTTAGGAGTCCGTATAGTCTTAAGTCTCTTTTCGGGCGCTCGCACATCGCCTTACGTCGCTTTGATCACTATTTAGTAGAGAGTACTTGAGCCGAACTCAAAGAAGCAGCCCTAGCTAGCTCGATTGGTACGGGCCCGAATAGGAGGCAGACCTGAGACGATTCAGCCTTGAAATTAGGTTCCGCTCTCTCGCCCAGCTGAGGCCTTCCCTCCGGTTAATTACTTGCCTCTTCTGTCTCCATTCACTGTTAAGACATATGGCTGTGAACTCTCAGTAGCCGCCGCTGGCCTCCTAACAGGTCCAACGAATGCCAAGTTACCGCGATTTCCGCCCTTCCCAAGCGTTCCATAAATTTATCTGATTTCCCCCCGCCCTGATTATGCTCCATGCCGATCCCTGGGTCATCCTTGGTTGGAAGTCGACGCTTCGTTGGATTTTCTGATAAGCTCCGTGCAGAGTATTCCCCGGTTTCGTCGCTGCTACGGCCCCCGCTCTTTAGATCTAGATAAGGGCCTATGTTTGTCTCCCGAAACCGGATTTATGTTGCTCTTAGGCGCCTTCCTACGGCTAGACTCCACAACTGCGTTCTGATTAAAAGTGTTCCTCGTCTTATAGTTGATGCCACCTCATCTAGGAGGCGTTTGTTTCACTCCTCCAGCGCTTATAGACGTTAAGTGACGAATTGTTGAGGAATTCTCACGGGGGATTATGCGCGTTGATACACATACGACTCTTTTGGCGCTTCCTCTACCCCCAAAGCATTTCCTAGTAAGGCCTGGTATCGTTGTCAGGGAAGTGCCCCAGTCGCGTCCGCGCAGTCGTGCGGTTAAATTCACAGTATCCTACCGTGCTGTCGGACGTCGCATCATCCCGTCAGAGAGCTCCACGCCTATAGGAAGCTGCTCACTTTCAAGATTATCGTTTACCTGCGTAAAACTAAATGCTAAATGAGACTTTTGCCTGAGATTCCCCCTGGCGGCAGGCGAAACGGTAAATCATTTGAGAGCAGAATCGCATGCCGTACTAAGCGCGCCGAAATTTAGAAAACGCCTAGGAAAGCAGACACGTAAACCAGGTTCCAGTCATACGTTCGCGTACTGAAAGGTATACAGAAGCAGAGTGCCAGAAAGTCGGGGTTTAAACCCCGCCCCGGGCGCTCTCTAGTGTGAATACGCCAGTGATGGCGGGTTTGCGGGAGCACACCAAGGAACGCAAACTCGTTTTCGTCCGACACGGCCATATCGAAACGGGCGATACGCGCCACGGTGAGAGGGTACACGTCCTGTAGTGATTCGCCATTTCTGGTGAAGGGTGTGTGCGGCGTGATGCTACGCAACTAAAAGGGGGCCGACCTGGCAGTATCACAAGATGTTACTTTGCAGCAGGAATCAATTGAATGCTGGTCGTGCAGCAGCTTTTAGGTGCGCAGCCTCAAACAGATGGTGTATCCGTAGGTACACGTAGTTGTGCACAGTCGCACCGCACTGGCCATCGCATCAAGGTGATCAGCCCCATTGCCAGCCACCGAGGCCTACCACTACCAGGTTCTTGACGGAAAAATGTATCGGCCTCCCGGGGTCACCTTTATTACGACGCGAAGCTGCAATTCCCGAATGGGCCTTTACGTCACGGGACTGGCGCACAACCCACAGAGTCGAGACCTAATCAGTTTGGCCGAGGGCGGGGTTCCCTCCAACACGAGGACCCACGGTCAGCAAAGGGTCGCAAGGAGGGTATAATTCTCGCTACGCGGTTCGCCGTCGTCTGCTAACCTCGGTAAAGCACCGGACAGATCGGTAACGCGACTCCAACGGCTCTGTGGCTATTAATGGTAAACTCGGGCTCTCCCTGCCCGCCTAGACCCCCGGCAGCTGCAATGAGCTATCTGGTTTCGCACAAGCGGACTCAGCCTGGCTCGTGGTTCTGATTCTCGTGTCGCCTCGTTGTCTGATGAACTTTTAGAGGGCGCTACGATTAAGGCACGATTGTAATTGACTCGAGATCGTTGGCTATCGTAGTATATGCGGCAGTGACTCCGAGCGATCGCCCTATTTATGTTTCAGCGCTGAGAGACGCGGATCCACAGTCTCTGCATCGGCATCTTCTCAGTCGGTAGCCCTGATCAGTCGCCTACCAGGGTGGGGTAAGCAGGCTTCTAGATAACGCCAGTGTATTGCGTATGGTTCTATATTTTTTCTACCCTGGCATCTCGAGGCGAGGAATAATCCTACAACCAGTCTCCGTTGGATCCCAGTTTCCATGATACGCTTTAAGTGAGTATGACTCACGTTGATGTCTTGCATGGGGCTTCCGTAGGGTCTGGGGCCCGTCGCCATTGAGTACAGCCAATGCACAATCAAGCTCATTTAAAAATGTAGGATACGTTCGCCAACGCTCACCGTGTTGGCTCTTCAGGCTAGCGAGTCAGCCCGTTTTGGTGGAAGTGGTCATTCTTTTCGGGCGGCATGTTATAGAACGAAACGTTAGATCCGATGCCCAAGTAGTAGTCATTGCGGCCGGAACAGATTTGAGGGCAGGGCATTAAGAGCGGGGGCCCGGGTAATCATGAGAGTAACTTAAGGCTTCCTCAGGCCGCGCCGGCCTCAAACACGATAGTTTGCATGTCGGTGGAGTTCCAAAATCACCCTAAGGATTTTCAAGGCGGATTGGATGGTGGCCACGGAGAGAACTTCGTGTGGTGTAGATCCGATGGCTAGCAACGTCACAAAGGGCCAAGCGGGTGCTAAGTGACAACCCGCTAAGAATAAGAGATGACGGGAGCCCGCAATTTACCTCGACCGCCTCCGGCACCGTCTGACCTATGTCATTGCCCTGTTTTAGTAAGTGCCCCCAAGGGTACTTTCGACTTTTACAATGAGCAGAGTGTTATTCATTTAGCAACACGACTCCCTAAATAGTGTTGCTTATCATCTGCCCCTTTCGCTACGATTGGCGAGGTGGTGTTGAGAAATTAAATTAGCCATCGTCTACATTGTGGTCGTTTCCCGATTTTTAATGCTGTGGGACTACCGCTTTCAAAGGCGGCGTGCCGATAGCACTGGTGTATCCATCATACGAGATGTGACGCTTTAAAGGCGAGAGGAGCCTCTGCCCGATTTACACTCCTACGTTTGATAAACCCACTAAACCAGACTATGAACAAATTGCAATCAATACCCGGGGCGATGGGAATCAGCGGCCTTTCCCGTGCAATCTGACTGCATGTGATTGGCACATGTCTTTCACTAAACCGCATACGAATGCCCACGAGAACGGCCCCAAAATTGCTTTTGGTTCCTATCCGCTTGTCCTGTCGAAAGGCAAATTACCACCGCACGGTGTAATGAAGGTGGATCGCACGCCGTTTTAGCTAGTCTGATTCCTGCCTATGCCAGTCGTGTGTCCTCCGTCCGGGGGGACAGGGGGTTGTTGCTCAGGCCTCACACGTAAGCTGAGTAAACCTTCAGTACCTCGCAAAATCCGCGTGCTAGTCTGGACCTCCATCTAAACGAGTGGAAGGTATCCTGCAGTCAATTGCACGGCAAAACGGTCGGAGACAATTAGTCAGCTAATGACGCAGGCAACGTATAACTAAATTGATACCGCTAGCGCTCGTATCCATCCATCTACCATGGGCACAGTTTTGAGTTATTCAATACACAGTTGTGCAACGCGATCCTAGTACACGTGGCGACCCAGGAGCGTGGGGATCTATAATTCTGACTGAGAACCCATCTTCTACGACAGCGCCAGGGAGAGCGTCTGCTCATAAGGTCCGGGTGCTTCCTCTCCGTTAATTAGGTGCAAAGGTGGTACAGACCGCAGGGGACGGATAAAAGACCAAAGTCACCGTGGGGTTACTGAACACCATCCTAGTCGTAGACAACCTTGGCCGTAAAGTCCGCTAGTCAGCCTCTTAGTGATAAAACAGTGATCGGGGTAAGTCCTGGAGGCGATGGTAATTCAGCATTTAGACGCATGTGTCGCGTGACTTATACTCGGACTGCACCCATTTCTTGTGTCACCACTAGACTGATCCTTGGAGGGGAGCTTCCGCCCAACCGCCATGGCTCCGGAACTGCATTATACCCCCCGTCGTCACCACCCGTCGTCATCGCGGCGATGACTTGACTCAGCGTTTGCGTTAGTCTCAAGTATCCTAATTTCCGCACCCGGCGGATCCAATTATTACAAGTCAAAAAGCATGTGTCGTCCGCTACGAGAACATCGAGTACACAATAGGACGTAGTTCCGCGGCGAGAGCGATTGGTTTCTTCTTTGTTGACCAGACGCTGAAAGGGGTCCATGAAGGGTTGGCGCGCTCGAAAATCGCGGCGAATAGTATCCGGTTCAAAGTAGACTTACGTGTGATTGCCGGCGGGGGTTGAAGTAGGCTGAGGGTTCGATACGTACAGAATCGGGGGAGGGCGGGGGAGCCAGAACTGCGCAAGGAACACGGTACTGCCGCCCTCATATGGGTCAAAACCCGTCTGCGCACGGGGATCCAAAAGGCGTGAGCCCCCTGGGGCAGTAAGATAAAGCGGAGAGTGGAGGAAGATGAAGTGTGGTTTCTGGAAGGTTTCGGAGGCCTGAGACAGATTCCCTTATGTGCACGGCGGTGGGGGCCAGCGCGTATCCTCCCCTGGCTAGTTGCGAACGATTTTTTGCTGTGAATCTGCCTCGCACGTCATTTCACCCCCAGATGAAAGAGCATGAGAGTAGGGGCTAACTCTCCATAACTGCAGCCGACCGCTGTTTATGGTAGACACGGGTGGGACATGTAAGAAGAGCTGTGTGCGAGCCACTTTGCGATTCAAGTTTTCTAGCTCCAACCTATCAAGCCCCGGATAGTCCCCGTCAGCACACAAGGTCGGACAGTGGCTCTGCACGGCGAAACCTAGCGCGACACCCCACCGTTTCCTGGTCTGTCCTCTGGTGGGATGAGGGAGGACACGACTGATCAACGCGGTCGTTGGTCGTTAAGTATAACTAGAGTTGCTTAGCTCCGCCCGCGTCCAGTCCCCCTCCAGGCCGTCCTGTAACGCACCCTGGATCCGGCGTTCGGCGCCAGTTTGTCATCGGGGTGGATTCCGTACCGCCACGTCTTACGATTACGTTCAGCGGACCGGCGCTGTCATACAGAATTTGGCGGGTCCGGGGAGCCCAGAGCATTATAAACGGTGAGGTAGCGTGGAGCCCGCTAGGTGAGCCCCGCCTAATCCATTTATGGACGGCGATTGAATACAGCCTGGTAGACTCTGGCAATGGGTGACCGACAGTGCCCGTGCTGCCAGGTCCTGTAATCGGGCAGAGTTCCGAGCGTCGTCCCTGTAGAGGTACCGCGCAGTTTTCACCCAGCAGGTTCGGGCTCGATAGGTCTCGGTAGCCGAGCTTTTCCTAGGCGAACGTGGATGTGACTAGATATCTATTTCCCCGCACTGCGAGTCTTACCATGAAGTTTTTCGACGACCGTATGAAGGGCTCTGAGCTAAGAAGAAGACGCAAGTTTCCCGTACGCTATGTGTTCCCTTTTAGGGCCCCTCATGAGTGTGGACGCGAAACAAGCAGTACAACGCGGTATGTACAAGGTGTCCGGAGCGCGCGAGGTCTACTTTTGGAATACAGGATGCTACGGCTTTTCCCACTCCCTTCCGGTGAGCATCGGGTAATCGAATTTAAGTCTTGCTAAGAGCTGTCGCTTTAGCAAGGCGTCTTCCTCTTGGACAGTTTGGAGACTATTGGAACGAGAATTTGTTTCTAGACTCAAAAGGGCCCTTCTGCTAGAGCGTTCATCTGAGCCTATCCATCTTAGTACCAGGAATCGGGGATGCCTGTGATAGTGAACGTCAGGCGGCGATACACTCGATCGCTAAATACCGCAGTCCTCCATCTTGCGACTATAAGAGGCTCTGTTTAAGCCGTCTCGGGGGTCATATGTGATTGCAGATTTGAACCTGTCAGCACTATTTAGGGGGGGATGCGACACGAGGTCACGCGCGAGACCCTTCCTGACTGTATTACTCGAGTCGCGAGTTGGAAATTGCAATGACCTTGCCCCCGAAGACTGCTAATTTACAGATCCTCCCGGCTACAGCGTGACAGGGTGAGAGTTCTGCTTTTCTCGACACACAATTTTATCGTGCCCGATTTTGTTGCGCCCACGCCAGTATTGTGCCGAGGGAGGGCCAGCAAGATAAAGTGGGCGAATGCATTTGAGGTGGGCAAACGCAGGAAGATATCAAAGGGACGAAATTGCGGGATTGATGCGACACACTGTGATATCGGCGTACGGAATCTTGGGACCATAACGCCCGAAGACAGGATCTTTACCTGGTCCCATGCTTTGCTTGCGGTCGTTTTGACGTTCTTTGCGTGTAAAGGCACTCCGAGCAGGCGGTTCTTAGCGGGGCTGAAGTCGGCCGGTCGCTGGGCCGTGATCGAGGGGGTTCTCGTCAAGAGGAGGCAAGAGGGCAGCCACCCCTGAGCTATCGCAAAAACGGCTCTTCTGGTCCTTGCTGGACGACAAATATCAACTGCGCAACAAGCGTGACGCGTATTGTAGTTTCGTTTGTGCCCCAGCCTGACATAATTATTCTCTCTACGCTCCGGGTTCGCCGAATATAACCGGCCATGTACGCGTTGCCACTGCGGGGACAATGTATCATCTTGCGGTGCGTCGTTGTTTACCAGGCCGAGGACTCTGGGGTTGAGCCGGTACGAGGTGCCAAAATCGCTAAGGTCCCTGGACCACCTCTTCTTGCCACCCCTGACACTTCGATGGCATTCCGAACGGGGGGTGGCCCCTAGCACCCCTTTCATTGGGCAGAACTGAATCTTTACGGGATATAATAATGGTTTGCTATTCTTGCTTCATGTTCCCGCCTCGCAGTACTCCGACAACCATAGCTGCCGGACGGGGAAAGATACGCTTCAAGTGTGGCACTACCCATTCTCCAATACGAAAGTCTTATCTAGACGCTATCACGCGGGATAGAGGTCCTATAGCGGTACGGTATGGGATAAAGTAGAGGCGGTGCGCTGCGCCAGGAGGAGGTAGCCGCTAAATGGCGTTTCAAAAGCGCTCCCTCGGTCGTCAAAAGAGCAATTCGCGTATAAACCATTGTCGGGCATATCCTCTCAGAATCTATCCCTTGGAAGCGCCCCTAGTAGCTTTTCCCCTTAGGGGGCGGCGCTCACTGGTTGGAAATCGCTCAGCGGTAGCAGTGCGTACGGGGCTTTGTAGAAATTGCGGTCTTCCTGGACTTCCACGTACCATGTGCGTAGCGTAAGTGCGGCATCCTGGTCTTAATTGTCCTAGAGACTACTAGCCTCCAAATAACCAAGGCCGACTCACCGGCCTGAAACTGCTGGCAAGGAATCAGGTAGTGTTATGCGCTCAATTACCGGTTCATTTTCCGAATCGTTAGTGGACCAGGGTTTCTCCTCACTCCCGCATATCAGTTTGCAAACTCGTTCAACTAGTCGTTCTGCTATACTATTCAATATAGCAAGGCCCAATTGACCTCTATGACCTCGATCATGGGAGATTCTTTTACAGAAAATCTAGTGCGGTCGAGGTGCTTCCCTCAGTGCACTCAAGGTTTAGCTCAGCCCCACGTGACGAGTCCGATCTTTAGTGGTCTACCCTTACGCTCTGGTCGATTACTTGCGACTGGAGTGCTCGCTGGGGTTCGAGAACCTGCTTGTTATTCAGCCTGTTCCCCACAAAACTCCTTACTGCTCTGGTTCGGTAGAAGAATTTTCAGTACCACGAGTAGCGTAATGACATGTCGCTTTCACGGCGGTGATCTCGCGTCAACAACTATATTCTTTAGAATAGTTCTGAAACATCTGTAGCGGAGCCTCTCGTCTTTTCTGGTGATCGCCGGCGACAGCGAAGGTCATTTAACATTAAAAAAATTCGATACCCTGATCTTTGTGGGGCCTAAAATTTTGGTGCAATACAACTTAGTTTTCGGCTCCCGACTTGGGGACCTACTAGCTGCTCGTTGAATGTTCAACGTAGGAGTTGCCACGTTGGTCGCCCTGAGCAAGGACTATCCAGACCTCGGGGACGACGGGGGGGGATGGCTAACCTCCGGCTCCGGTGCTGAACCCTATAAACCCACATGTTTCCATGGCGCACAAGTGCCGTATCAATCCCTGCACAAAGAGCACTATCTACGTATACACTCCAAACACTGGCGATAGGCTCTCACTCCCTTCCTACTCGCGCAAGAGACCTTTTTTAGTCTCCGCTCGGCCGCGTAGACTGCCGCTCGAAACTTCAGTTGTCACTGGTCCAGTCTGCGCCCAGGACACGGGATATCCGGACGATGTGGCTGCCTGGTCATGAACTTTCCTAGCGCCTTCGGAGCGAATCCTCTTGCCGCGGCTTTTCTTACCTCTGTGCGCGTCCAATCGCGACCTACTGGCGGTTTTCTGTTCGGACCTTACCCGAGTCAACTGAGAGACGTAGCATCCCCCTTGCCGAGACACCGTTTGTTCAGGCCACTTCTATGTTGGCGCCACGGGTCATTGAACATCCCGACCGCATATGTCGCTAAGGATAAGCTGCCCAGGTAGGCTAGGATCCGATGTCTTCGGTCCACAGTTGACAGCGTTTCCTGTCTTGCGAAAAGCCGGCTTCGACCGCCCCACCTTATTAGTCTGGTATTCAGGGCTATATTAGGACGTTCCTTAAAACTCTTTAACGTGCTATTTTTCCCTTATGATTTCTATGAGACTACTACGATACCACTTGGATCTCGGAGAATCAATTTTCAATCGGCTTAATCGGCCTGCTATTCAGCCGGCACGACAACCTAAGGAGGTGAGTCCGCTTGTAGCGAAACAGAAGCTCTTGCGCCAGGCTAGGGCGGGAGAGCCGTTGTAAACTGGCCAAAAGCCGGGCGGACGTCAGCGTTTTACCAGATTCTGCGGTGCGTTTACCGAGGTTAGCAAGAGGCGAACCGCGTAGCGAGAAATTTACCCGTCACTTTCGGAACCTTTGGACCGGGGCAGTGGTGCGCAGGGCCCGCCCTCGCGCCAAATTGATTGCGGCGGCACTAGTCCGTACGTAAAGGCAACACAAAGTTTCGGGAATTGCAGCTGTCCTGCTCCGAGCTAGAAAGGTGACCCCCAGGGGGCGGCCGATACATCATTTGCGGTCAGAACCGGAGTGGTAGGCCTCGGTTGGGCTGGAGGAGAGGCATGGAGGCTGATCACCTGGCGCTCGAGTTGGCCGAGACCAGCTCAGCGGCGCT
>Kaempferia galanga MK209001
TCGTCGGACTGCAAGTTAACACAGACTAACGTGGGTCTTATCACCTTACGGAATACGACACATCTGTTGTTGAGGGCTGCGGCGCAACTTAAAAGGCTGCGCACACATCAGCATTCAATCGAACTGAGTCAACTTGATCCCGACCTGGGCCGCCTGCCCCGTTTGACGGCTAATAAGCGGCCTTCGGAGGGCCTCCGGGCTGGATTGCCACCTCGACCCCAGTGGGGCTGCGTCCCCCGGACTGACGGGATGTTGTGGGATGCCAACGCGCACAGGCTGTGCTACAGTGGAGCAGTTAACGTGGAGCGCTCAGCGCCCCACCTCACCCCTTTACGAACGCGCCTTCGTGCGGCGTCCGGCTGTATTTAACAGGGGGGCCGCAGTCGTCAGTCCTCATTCCCCGAGGGAACAGCCAAGGTCCAGCCGGGGGTGAAGCAGATGCGGCGCGTGAAATAACCGGCAAGCACGCCTGGAACTAAATCCCGTCCGTTCCGCCCTATAGGCCGGCAATCAAGCCTCTTTGGCCACCGATTCTTGTGCATATCTAAGGTCTATTTACGCCTTTTCACCATTGTGACCTCGGCGGCGCGGAGGGAGAATCAACAATGTTACAGACGAAGCTGGCAGATCGAATGGCTCTTGCCATTCAAGATTGACCTTTTACTGGAGGGTTCTTTGCGCAATACCGATGAATCAAATAGCCCTTACTCCTCATGTCTTAGGAGGAGTGAGCGTCTGTGCTGCGATTAGTAGGGCGAGAAGCACTGACGGTTGTCAAAAAGTCAGCGTAACAGCTTAGCACAACTATTGGGTGCGGTAGGAAGGGCTTCTTTAAATGGCGCGTATGGATCAAAGAAACCCGGGGCATTGGAGACAGAGCGGGGGCGCATGAGCTTAAATAAGTGGGGTCGAAATGTTAGGTCATCGGAGACTGCACTTCTTCCCTATTCCTCTGGCCTTATTAAGTTCGTTCTGTCTGTTTCCGGAGAGCCTCAAAAAGAGTACACACTAATCCGTGTCGACTGTCCGGCCCCGTGGCTTCGGGCATGTAAAACTTAACGGAGACAGAGTCTATCTTCTAATAAAATTCTGCGCAACAGGACGTAACGCAGGATGCACCTCACCGTAGCCTTGCGAAGTGCTAAACCAGGTGAGTGTGATGGCAATAGAGTGAACCTGAGTAGACTACGTTGGAGGCCCTCGGAGCTTTAAGAAGCGGGGAAATCAGCTGTATTCGGAATTTGTGGGACAGGGGTTAATCCTAGAACCGCCCCAGCCGCCGCGAACGGGGGCAATTTATTACACGGGTCGCTATGGGACGGGAAGCGACCCCCTGAATCCAGCAAGGCACGATGGTCCGAAATTGAAGCGTAAGTGGGGCACTAAGCTACGTTACCCACCTGACCGCTAGAGTGGAAGTTCCTCTAGCGGGTTTCCCAGTTTTATCGGTGCTATCATCAGTGGTTTTAGACGCAGCTTGGGGCGGTTCACCGTCTGCAATGGTTTTAACCAACTTATTATAACGTTTTTTTCTTTTACGTTGTCTGTAAGTTAGGCGTATGACGAGAACAATCACTAGTCTTAACGCACCAGGCGAAACGCCAATTACGCGTTATAGTCTTTCCACTGACTATTGATAAACCTTGAGCAAATGACGCCAATCCCCAACGGAGGCCAGTCAGAGCGGGCTCCGCAAGGATGTGAGGGCAGTTTTGTTAATGTCAGTACAATGTGATTCGGGACCTACTGATTCTTTAAGATTCTCCATCTTCCAGTGTTAATCCTCCCCCGCGCCTACCAAAAGCTCGTCTTTGTGAGGAAGATTCGATCCACCCGTCCGGCGGATATAGGAGTCCGTATAGCCTTAAGTCTCTTTTCGGGCGCTCGCACATCGCCTTACGTCGATTTGATCACTATTTAGTAGAGAGTACTTGAGCCGAACTCAAAGAGGCAGCCCTAGCTAGCTCGATTGGTACGGGCCCGAATAGGAGGCAGACCTGAGATGATTCAGCTTTGAGATTAGGTTCCGCTCTCTCGCCCAGCTGAGGCCTTCCCTCCGGCTAATTACTCGCCTCTTCTGTCTCCATTCACCGTTAAGACATATGGCTGGGAACTCGCAGTAGCCGCCGCTGGCCTGCTAATAGGTCCAACGAATGCCAAATTACCGCGATTTTCGCCCTTCCCAAGCGTTCCATAAATTTATCTGACTTCCCCCCGCCCCGATTATGCTCCATGCCGATCCCCGGGTTATCCTTGGTTGGAAGTCGGCGCTTCGTTGAACTTTCTGATAAGCTCCGTACAGAGTATTCCTCGGTTTCGTCGCTACTACGGCCCCCGCTCCTTAGATCTAGATAAGGGCCTATGCTTGTCTCCCGAAACCGGACTTATGTTGCTCTTAGGCGCCTTCCTACGGCTAGACTCCACAACTGCGTTCTGATTAAAAGTGTTCCTCGTCTTATAGTTGACGCCACCTCATCTAGGAGGCGTTTGTTTCACTCCTCCAGCGCTTATAGACGTTAAGTGACGAATTGTTGAGGAATTCTAACGGGGGATTATGCGCGTTGATACACATACGACTCTTTTGGCGCTTCCTCTACCCCCAAAGCATTTCCTAGTAAGGCCTGGTATCGTTGTCAGGGAAGTGCCCCAGTCGCGTCCGCGCAGTCGTGCGGTTAAATTCACCGTATCCTACCGTGCTGTCGGACGTCGCATCATCCCGTCAGAGAGCTCCACGCCTATAGGAAGCTGCTCACTTTCAAGATTATCGTTTACCTGCGTAAAACTAAATGCTAAATGAGACTTTTGCCTGAGATTCCCCCTGGCGGCAGGTGAAACGGTAAATCATTTGAGAGCAGAATCGCATGCCGTACTAAGCGCGCCGAAAAATATAAAACGCCTAGGAAAGCAAACACGCAAACCAGGTTCAAGTCATACGCTCGCGTACTGAAAGGTATGCAGAAGCAGAGTGCCAGAAGGTCGGGGTTTAAACCCCGCCCCGGTCGCTCTCTAGTGTGAATACGCCAGTGATGGCGGGTTTGCGGGAGCACACCAAGGAACGCAAACCCGTTTTCGCCCGGCACGTCCAATTCGAAACGGGCGATACGCGCCACGGTGAGAGGGTACACGTCCTGTAGTGATTCGCCATTTCTGGTGAAGGGTGTGTGCGGCGTTATGCTACGCAACTAAAAGGGGGCCGACCTGGCAGTATCACAAGATGTTACTTTGCAGCAGGTATCGATTGAATGCTGGTCGTGCAGCAGCTTTTAGGCGCGCAGCCTCAAACAGATGGTGTATCCGTAGGTACACGTAGTTGTGAACAGTCGCACCGCACTAGCCATCGCATCAAGGTAATCAGCCCCATTGCCAGCCACCGAGGCCTACCACTACCAGGTTCTTGACGGAAAAATGTATCGACCTCCCGGGGTCACCTTTATTACGACGCGAAGCTGCAATTCCCGAATGGGCCTTTACGTCACGGGACTGGCGCACAACCCACAGAGTCGAGACCTAATCAGTTTGGCCGAGGGCGGGGTTCCCTCCAACACGAGGACCCACGGTCAGCAAAGGGTCGCAAGGAGGGGATAATTCTCGCTACGCGATTCGCCGTCGTCTGCCAACCTCGGTAAAGCACCGGACAGATCGGTAACGCGACTCCAACGGCTTTGTGGTTATTAACGATAAACTCGGGCTCTCCCTGCCCGCCTAGACCCCCGGCAGCTGCAATGAGCTATCTGGTTTCGCACAAGCGGACCCAGCCTGGCTCGTGGTTCCGATTCTCGTATCGCCTCGTCGTCTGATGAATTTTTAGAGGGGGCTACGATTAAGGCACTATTGTAATTGACTCGAGATCGTTGGCTATCGTAGCATACGCGGCAGTGACTCCGAGCGAGCGCCCTATTTATCAATCAGCGCTGAGAGACGCGGATCCGCAGCCTCTGCATCGGCACCTTCTTAGTCGGTAGCCCTGATCAGTCGCCTACCAGGGTGGGGTAAGCGGGCTTCTAGATAACGCCAGTGTATTGCGTATGGTGCTATATTTTTTCTACCCTGGCATCTCGCGGCGGGGGATAGTCCTACAACCAGTCTCCGTTGGATCCTAGTTTCCATGATACGCTTTAAGTGGGTATGACTCACGTTGATGTCTTGCATGGGACTTCCGGAGGGTCCGGGGCTCGTCGCCATTGAGTACAGCCAACGCGCAATCAGGCTCATTTAAAAATGTAGGATACGTTCGCCAACGCTCGCCGTGTTGGCTCTTCAGACTAGCGAGTCAGCCCGTTTTGGTGGAAGTGGTCATTCTTTTCGGGCAGCATGTTACAGAACGAGACATTAAATCCGATACCCAAGTAGTAGTCATTGCGGCCGGAACAGATTTGATGGCAGGGCATTAAGAGCGGGGGCCCGGGTAATCATGAGAGTAGCTTAAGGCTTCCTCAGGCCGCGCCGGCCTCAAACACGATAGTTTGCATGTCGGTGGAGTTCCAAAATCACCCTAAGGATTTTCAAGGCGGATTGGATGGTGGCCACGGAGAGGGCTTCGTGTGGTGTAGATCCAGTGGCCAGCAACGTCACAAAGGGCCAAGCGGGTGCTAAGTGACAATCCGCTAAGAATAAGAGATGACGGGAGCCCGCAATTTACCTCGACCGCCTCCGGCACCGTCTAACTTATGTCATTGCCCTGTTTTAGTAAGTGCCCCCAAGGGTACTTTCGACCTTTACAATGAGCGGAGTGTTATTCATTTAGCAATACGACTCCCTAAGTAGTGTTGCTTATCATCTGCCCCTTTCGCTATGATTGGCGAGGTGGTGTTGAGGAATTAAATTAGCCATCGTCTACATTGTGGTCGTTTCCCGATTTTTAATGCTGTGGGACTACCGCTTTCAAAGGCGGCGTGACGATAGCACTGGTGTATCCATCATACGAGATGTGACACTTTAAAGGCGAGAGGAGCCTCTGCCCGATTTACACTCCTACGTTTGATAAACCCACTGAACCAGACTATGAACAAATCGTAATCAATACCCGGGGCGATGGGAATCAGCGGCCTCTCCCGTGCAATCTGAATGCATATGATTGGCACATGTCTTTCATTAAACCTCATACGAATGCCCGCGAGAACAGCCCCAAAATTGCTTTTGGCTCCTATCCGCTTATCCTGTCGAAGGGCAAATTACCACCTCACGGTGTGATGAAGGTGGATCGCACGCCGTTTTAGCTAGTCTGATTCCTGCCTATGCCAGTCGTGTGTCCTCCGTCCGGGGGGACAGGAGGTTGTCGCCCAAGCCTCACACGTAAGCTGAGTAAACCTTCAGTCCCTCGCAAAATCCGCGTGCTAGTCTGGACCTCCATCTAAACGAGTGGAAGGTGTCCTGCAGTCAGTTGCACGGCAAACCGGCCGGAGACAATTAGCCAGCTAATGACGCAGGTAACGTATAACTAAATTGAAACCGCTAGCGCTTGTATCCATCCATCTACCATGGGCACAGTTTTGGGTTATTCAATACACAGTTGTGCAACGCGATCCCAGTACACGTGGCTACCCAGGAGCGTGGGGACCTATAATTCTGACTGAGAACCCATCGTCTACGACAGCGCCAGGGAGAGCGTCTGCTCATAAGGTCCGGGTGCTTCCTCTCCGTGAATTAGGTGCAAAGGTGGTACAGACCGCAGGGGACGGATAAAAGACCAAAGTAACTATGGGGTTACTGAACACCATCCTAGTCGTAGACAACCTTGGCCGTAAAGTCCGCTAGTCAGCCTCTTAGTGATAAAACAGTGATCGGGGTAAGTCCTGGAGGTACCGGTGATTCAGCATTTAGACGCATGTGTCGCGTGACTTATACTCAGACTGCACCCATTTCTTGTGTCACCACTAGACTGATCCTTGGAAGGGGGCTCTCGCCCAACCGCCATGGCTCCGGGACTGCATTATACCCCCCGTCGTTGCTACCCGTCGTCGTCGCGGCAATGACTTGACTCAGCGTTTGTGTTAGTCTCAAGTATCCTAATTTCCGCATCCGGCGGATCCAATTATTACAAGTCAAAAAGCGTGTGTCGTCCGCTACGAGAACATTAAGTACACAATGGGACGTAGTTCCGCGGCGAGAGCGACTGGTTTCTTCTTTGTTGACCAGACGCTGAAAGGGGTCCATGAAGGGTTGGCACGCCCGAAAATCGCGGCGAATAGTATCCGGTTCAAAGTAGACTTACGTGTGATTGCCGGCGGAAGTTGAAGTATGCTGAGGGTTCGATACGTACAGAATCGGGGGAGGGCGGGGGAGCCAGAACTGCGCAAGGAACACGGTATCGCCGCCTTCATATGGGTCAAGACCCGTCTGCGCACGAGGATCCAAAAGGCGTGAGCCCCCTGGGGCAGTAAGATAAAGTGGAGAGTGGAGGAGGATGAAGTGCAGTCTATGGAAGGTTTCGGAGGCCTGAGACAGATTCCCTTATGTGCACGGCGGTGGGGGCCAGCGCGTATCCTCTCCTGGCTAGTTGCGAACGATTTTTCGCTGTGAATCTGCTTCGCACGTCATTTCACCTCCAGATTAAAGAGCATGAGAGTAGGGGCTAACTCTCCATAACTACAGCCGACCGCTGTTTATGGTAGACACGGGTGGGACATGTAAGAAGAGCTGTGTGCGAGCCACTTTGCGACTCAAGCTTCCTAGCTCCAACCTATCAAGCCCCGGATAGTCCCCGTCAGCACACAAGGTCGTACAGTGGCTCTTCACGGCGAAACCTAGCGCGACACCCCACCGTTTCCTGGTCTGTCCTCTGGTGGGATGAGGGAGGACACGACTGATCAACGCGGTTGTTGGTCGTTAAGTATAACTAGAGTTGTTTAGCTCCGCCCGCGTCCAGTCCCTCTCCAGGCCGTCCTGTAACGCACCTTGGATCCGGCGTTCGGCGCCAGTTTGTCATCGGGGTGGATTTCGTACCGCCACGACTTACAATTGCGTTCGGCGGACCGGCGCTGTCATACAGAATTTGGCGGGTCCGGGGAGCCCAGAACATTATAAACAGCGAGGTAGCGTGGAGCCCGCTAGGTGAGCCCCGCCTAATCCATTTATGGACGGCGATTGAATACAGCCTGGTAGACTCTAGCAATGGGAGACCGACAGTGCCTGTGCTACCAGGTCCTGTAATCGAGCAGGGTTCCGAGCGTCGTCCCTGTAGAAGTACCGCACAGTTTTCATCCAGCAGGTTCGGGCTCGATAGGTCTCGGTAGCCGAGCTTTTCCTAGGCGAACGTGGATGTGCCTAGATATCTATTTCCCCGCACTGCGAGTCTTACCATGAAGTTTTTCGACGACCGTATGAAGGGCTCTGAGCTAGGAAGAAGACGCAAGTTTCCCGTACGCTATGTGTTCCCTTTTAGGGCCCCTCATGAGTGTGGACGCGAAACGAGCAGTACAACGCGGTATGTACAATGTGTCCGGAGCGCGCGAGGTCTACTTTTGGAATACAAGATGCTACGGCTTTTTCCACTCTCTTCCGGTGAGCATCGGGTAACCGAATTTAAGTCCTGCTAAGAGCTGTCGCTTTAGCAATGCGTCTTCCTCTTGGACAGTTTGGAGATTATTGGAACGAGAATTTGTTTCTAGACTCAAAAGGGCCTTTCTGCTAGAGCGTTCGTCTGAGCCTATCCATCTTGGTACCGGGAGTCGGGGATGCCTGTGATAGCGAACGTCAGGCGGCGATACACTCGATCGCTAAATGCCGCAGTCCTCAGTCTTGCGACTATAAGAGGCTCTGTTTAAGCCGTCTCGGGGGTCATGTGTGGTTGCAGATTTGAACCCGTCAGCACTATTTAGGGGGGGATGCGGCGCGAGGTCACGCACGAGACTCTTCCTGACTGTATTACTCGAGTCGTGAGTTGGAAATTTCTATGACCTTGCCCCCGAAGCCTGCTAATTTACCGATCCTCCCGGCTACAGCGTGAATGGGTGAGAGCTCTGCTTCTCTCGACACACAATTTTATCGTGTCCGATTTTGTTCCGCCCATGCCAGTATTGTGCCGGGGGAGGGCCAGCAAGATTAAGTGGGCGAATGCATTTGAGGTGGGCAAACGCAGGAAGATATCAAAGGGACGAAATTGCGGGGTTGGTGCGACACACTGCGATATCGGCGTACGGAATCTTGGGACCATAACGCCCGAAGATAGGATCTTTACCTGGTCCCATGCTTTGCTTGCGGTCGTTCTGATGTTCTTTGCGTGGAATGGCACTCCGAGCAGTCGGTTCCTAGCGGGGCTGAAGTCGGCCGGTCGCTGGGCCGTGATCGAGGGGGTTCTCGTCAAGAGGAAGCAAGAGGGCAGCCACCCCTGAGCCATCGCAAAAACGTCTCTTCTGGTCCTTGCCGGACGACAAATATCAACTGTACAACAAGCGTGACGCGTATTGTAGTTTCGTTTGTGCCCCATCCTGACATAATTATTCTCTCTACGCTCCGGGTTCGCCGAATATTACAGGCCATGTACGCGTTGCCACTGCGGGGATAATGTATCATCTTACGGTGCGTAGTTGTTTACCAGGCCGAGGACTTTGGGGTTGAGACGGTACGAGGTGCCAAAATCGCTAAGGTCCCTGGACCACCTCTTCTTGCCACCCTTGACACTTCGATGGCATTCCGAACGGGGGATGGCCCCTAGCACTCCTTTCATTTGATAGAACAGCATCTTTACGGGATGTAATAATGGTTTGCTACTCTTGCTTCATGTTCCCGCCTCGCAGTACGCCGACAACCATAGCTGCCAGGCGAGGAAAGATACACTTCAAGTGCGGCACTACCCATTCTCCAATTCGAAAGTCTCATCTAGGCGCTATCACGCGGGATAGAGGTCCTATAGCGGTACGGTATGGGATAAAGTAAAGGCGGCGCGCTGCACCAGGAGGAGGTAGCCGCTAAATGGCGTTTCAAAAGCATTCCCTCGGTCGTCAAAAGAGCAATTCGCGTATACACCATTATCGGACATATCCTCTCAGAATCTATCCCTTGGAAGCGTCCCTAGTAGCTTTTCCCCTTAGGGGGCGGCGCTCACTGGCTGGAAATCGCTCAGCGGTAGCAGTGCGTACGGGGCTTTGTAGAAATTGCGGTCTTTCTGGACTTCCACGTACCATGTGCGTAGTGTAAGTGCGGCATCCTGGTCTTAATTGTCCTAGAGACTACTAGCCTCCAAATAACCAAGGCCGACTCACTGGCCAGAAACTGCTAGCAAGGAATCAGGTAGCGTTATGCACTCAATTACCGGTTCATTTTCCGAATCGTTAATGGACCAGGGTTGATCCTCACTCCCGCACATCAGATTGCAAACTCGTTCAACTAGTCGTTCTGCTATACTATTCAATATAGCAAGGCCCAATTGATCTCTATGACCTCGATCATGGGAGGTTCGAAGGTTTAAAACCTAGTGCGGTCGAGGTGCTTACCCCAGTGCACTCAAGGTTTAGCTCAGCCCCACGTGACGAGTCCGATCTTCCGTGGCCTACCCTTACGCCCTGGTTGATTACTCGCGACTGGAGTGCTCGCTGGGGTTTGAGAACCTACTTGTTATTCGGCCTGTTCCCCACGAAACCCCTTACTGCTCTGGTTCGATAGAGGAATTTTCAGTACCACGAGTAGCGTAATGACATGTCGCTTTCACGGCGGTGATCTCGCGCCGACAACTATATTCTTTAGAATAGTTCTGAAACATCTGTAACGGAGCCTCTCGTCTTTTCTGGTGATCGCCGGCGACAGCGGAAGTCAGTTAACATTAAAAAAACTCGATACCCTTATCTCTGTGGGGCCTAAAATTTTGGTGCAGTACAACTTAGTTTTCGGCTCCCGACTTGGGGACCTACTAGCTGTTCGTGGAATGTTCAATGTAGGAGTTGCCACGTTGGTCGCCCTGAGCAAGGACTATCCAGACCTTGGGGACGACGGGGGGGGATGGCTAACCTCCGGCTCCGGTGCTGAACCCTATAAACCCACATGCCTCCATGGCGTACAAGTGCCGTGTCAATCCCTACACAAAGAGCACTATCTACGTATACACTTCAAACACTGGCGACAGGCTCTCACTCCCTTCCTACTCGCGCAAGAGACCTTTTTTAGTCTCCGCTCGGCCGCGTAGCCTGCTGCTCAAAACTTCAGTTGTCACTGGTCCAGTCTGCGCCCAGGACACGGGATCTCCGGACGATGTGGCTGCCTGGTCACGGACTTTCCTAGCGCCTTCGGAGCGAATCCTCTTGCCGCGACTTTTCTTACCTCTGTGCGCGTCCAATCTCGATCTACCGGCGGTTTTCTGTTCGGACCTTACTCGAGTCAACTGAGAGACGCAGCATCCCCCTCGCCGAGACACCGTTTGTTCAGGCCACTTCTATGTTGGCGCCACGGGTCATTGAACATCCCGACCGCATATGTCGCTAAGGATAAGCTGCCCAGGTAGGCGAGGATCCGATGTCTTCGGTCCACAGTTGACAGCGTTTCCTGTCTTGCGAAAAGCCGGCTTCGACCGTCCCATCTTATTAGTCTGGTATTCAGTGCTGTATTAAGACGTTCCTTAAAACTCTTTAACGTGCTATTTTTTCCTTATGATTTCTATGAGACTGCTACGATACCACTTGGATCTCGGAGAATCAATTTTCAATAGGCTTAATCGGCCTACTATTCAGCCGGTACGACGACCTAAGGAGGTGGGTCCGCTTGTAGCGAAACAGAAGCTCTTGCGCCAGGCTAGGGCGGGAGAGCCGTTGTGAACTAGCCAAAATCCGGGCGGACGTCAGCGTTTTACCGGATTCTGCGGTGCGTTTACCGAGGTTGGCAAGAGGCGAATCGCGTAGCGAGAAATTTCCCCGTCACTTTCGGAACCTTTGGACCGGGGCAGTGGTGCGCAGGGCCCGCCCTCGCGCCAAATTGATTGCGGCGGCACTAGTCCGTACGTAAAGGCAACACAAAGTTTCGGGAATTGCAGCTGTCCTGCTCCGAGCTAGAAAGGTGACCCCCAGGGGGCGGTCGATACATCATTTGCGGTCAGAACCGGAGTGGTAGGCCTCGGTTGGGCTGGAGGAGAGGCATGGAGGCTGATTACCTGGCGCTCGAGTTGGCCGAGACTAGCTCAGCGGCGCT
>Curcuma flaviflora KR967361
TCGTCGGACTGCAAGTTAACACAGACTAACGTGGGTCTTATTACCTTACGGAATACGACACATCTTTCGTTGAGGGCTGCGGCGCAACTTAAAAGGCTGCGCGCACATCAGTATCCAGTCGAACTGGGCCAACTTGACCCCGACCTGAGCCGCCTGCCCCGTTTGACGGCCAATCAGCGGCCTCCGAAGGGCCTCCGGGCTGGATTGCCACCTCGACCCCAGTGGGGCCACGTTCTCCGGCATTACGGGATGGTGTGGAATGCCAACGCGCACAGGCTGTACTACAGTGGAGCAGTTAACGCGGAGCGCTCAACGCCCCACCTCACCCCCTTACGAACGCGCCTTCGTGCGGCGCCCGGCTGTAAAGAACAGGGGGGCCGCAGTCGTCAGTCCTCATTCCCCGAGGGAACAGTCAAGGTCCAGCCGGGGGTGAAGCAGATGCGGCGCGTGAAATAACCGGCAAGCACGCCTGGAACTAAATCCCGTCCGTTCCGCCCTATAGGCCGGCAATCGAGTCTCTTTGGCCACCGATTCCTGTGCATATCTAAGGTCTATTTACGCCTTTTCACCATTGTGACCTCGGCGGCGCGGAGGGAGAATCAAAAATGTTACAGACGAAGCTGGCAGATCGAATGGCTCTTGCCATTCAAGATTGACCTTTTACTGGAGGGTTCTTTGCGCAACACCGATGAATCAAATAGCCCTTACTCCTCATGTCTTAGGAGGAGTGAGCGTCTGTGCTGCGATTAGTAGGGCGGGAAGCATTGACGGTAGCCAAAAAGTCAGCGTAACAGCTTAGCACAAATATTGGGTGCGGTAGGAAGGGCTTCTTTAAATGGCGCGTGTGAATCAAAGAAACCCGGGGCATTGGAGACAGAGCGGGGGCGCATGAGCTTAAAGAAGTGGGGTCGAAATGTGAGGTCATCGGAGACTGTACTTCTTCCCTATTCCTCTGGCCTTATTAAGTTCGTTCTGTCTGTTTCCGGAGGGCCTCAAAAAGAGTACACACTAATCCGTGTCGACTGTCCGGCCCCGTGGCTTCGGGCATGTCAAACTTAACGGAGACGGAGTCAAACTTCTAATAGGATTCTGCGCAACAGGGCGTAACGCAGGATGCACCTCACCTTAGCCTTGCGAAGTGCTAAACCAGGTGAGCGTGATGGCAATAGAGTGAACCTGAGTAGACTACGTTGGAGGCCTTCGGAGCTTTAAGAAGCGGGGAAGTCAGCTGTATTCGGGACTCATGGGACAGGGGTTAATCCTAGAACCACCCTAGCCGCTGCGAACGGGGGTAATTTCTTATACGGGTTACTATGGGACGGGAAGCGACCCCCTGAATCCAGCAGGGCACGATGGTCCGAAATTGAAGCGTAAGTGGGGTACTAAGCTACGTTACCTATCTGACCGCTAGAGTGGAAGTTCCTCTAGCGGGTTTCCCAGCTTTATCGGTGCTACCATAAGTGGTTCTAGACGCAGCTTGAGGAGGTTCACCGTCTGCAATGGTTTTAACCAATTTATTATATTGTTTATTTCTTTTACGTTGTCTGTAAGTTAGGCGTATGACGAGAATAGTCACTAGTCTTAACGCACCAGGCGAAACGCCAATTACGCGTTATAGTCTTCCCGTCGATTATTGATAAACCTTGAGCAAATGACGCCAATCCCCAGTGGAGGCCAGTCAAAGCGGGCTCCGCAAGGATGTGAGGGCAGTTTTGTTAATGTCAGTACAATGTGATTCGGGACCTACTGATTCTTTAGGATTCTCCATCTCCCAGTGTTAATCCTCCCCCGCGCCCACCAAAAACTCGTCTTTGTGAGGAAGATTCGATCTACCCGTCCGGCGGATTTAGGAGTCCGTATAGCCTTAAGTCTCTTTTCGGGCGCTCGCACATCGCTTGACGTCGCTTTGATCACTATTTAATAGAGAATACTTGAGCCAAACTCAAAGAGGCAGCCCTAGCTAGCTCGATTGGTACGGGCCCGAATAGGAGGCAGACCTGAGACGATTCCGCCTTGAGATTAGGTTCCGCTCTCTCGCCCAGCTGAGGCCTTCTCTCCGGCTAATTATTCGCCCCTTCTGTCTCCATTCACCGTTAAGACATATGGCTGGGAACTCTCAGTAGCCGTCGTTGGCCTCCTAGCAGGTCTAACGAATGCCAAGTTACCGCGATTTTCGCCCTTCCCAAGCGTTCCATAAATTTATCTGACTTCCCCCCGCCCCAATTATACTCTATGCCGATCCCCGGGTTATCCTTGGCTGGAAGTCGACGCTTCGTTGGACTTTCTGATAAGCTCCGTGCAGAGTATTCCCCGGTTTCGTCGCTGTTACGGCCCCTGCTCCTTAAATTTAGATAAGGGCCTATGTTTGTCTCCCGAAACCGGACTAATGTTGTTCTTAGACGCCTTCCTACGGCTAGACTCCACAACTGCGTTCTGATTAAAAGTGTTCCTCGTCTTATAGTTGACGCCACCTTATCTAGGAGGCGTTTGTTTCACTCCTCCAGCGCTTATAGACGTTAAGTGACGAATTGTTGAGGAATTCTAACGGGGGATTATGCGCGTTGATACACATACGACTCTTTTGGCGCTTCCTCTACCCCCAAAGCATTTCCCGGTAAGGCCTGGTATCGTTGTCAGGGAAGTGTCCCAGTCGCGTCCGCGCAGTCGTGCGGTTAAATTCACCGTATCCTACCGTGCTGTCGGACGTCGCATCATCCCGTCAGAGAACTCCACGCCTATAGGAAGCTGCTCACTTTCAAGATTATCGTTTACCTGCGTAAAACTAAATGCTAAATGAGACTTTTGCCTGAGATTCCCCCTGGCGGCAGGTGAAACGGTAAATCATTTGAGAGCAGAATCGCATGCCGTACTAAGCGCGCCGAATTTTATAAAACGCCTTGGAAAGCTGACTCGCAAACCAGGTTCAAGTCATACGCTCGCGTACTGAAGGGTATGCAGAAGCAGAGTGCCAGAAGGTCGAGGTTTAAACCCCGCCCCGGTCGCTCTCTAGTGTGAATACGTCAGTGATGGCGGGTTTGCGTGAGCACACCAAGGAACGCAACCCCGTTTTCGCCCGGAACTGCCAATTCGAAACGGGCGGTACGCGCCACGGTGAGAGGGTACACGCCCTGTAGTGATTCGCCATTTTTGGTGAAGGGTGTGTGCGGCGTGATGCTGCGCAACTAAAAGGGGGCCGATCTGGCAGTGTCACAAGATGTTGCTTCGCAGCAGGTATCGACTGGATACTGGTCGCGCAGCAGCTTTTAGGCGCGCAGCCTCAAAAAGATGGTGTATCCGTAGATACACGTAGTTGTGAACAGTCGCACCGCACTGGCCATCGCATCAAGGTAATCAGCCCCATCGCCAGCCACCGAGGCCTACCACTACCAGGTTCTTGACGGAAAAATGTATCGGCCTCCCGGGGTCACCTTTATTACGACGCGAAGCTGCAATTCCCGAATGGGCCTTTACGTCACGGGACTGGCGCACAACCCACAGAGTCGAGACCTAATCAGTTTGGCCGAGGGCGGGGTTCCCTCCAACACGAGGACCCACGGTCAGCAAAGGGTCGCAAGGAGGGGATAATTCTCGCTACGCGGTTCGCCGTCGTCTGCTAACCTCGGTAAAGCACCGGACAGATCGGTAACGCGACTCCAACGGCTTTGTGGCTATTAATGGTAAACTCAGGCTCTCCCTGCCCGCCTGGACCCCCGGCAGCTGCAATGAGCTATCTGGTTTCGCACAAGCGGACTCAGCCTGGCTCGTGGTTCCGATTCTCGTGTCGCCTCGTTGTCTGATGAACTTTTAGAGGGCGCTACGATTAAGGCACGATTGTAGTTGGTTCGAGATCGTTGGCTATCGTAGCATATGCGGCAGTGGCTCCGAGCGAGCGCCCTATTTATCAATCAGCGTTGAGAGACGCGGATCCGCAGTCTCTGCATCGGCACCTTCTTAGTCGGTAGCCCTGATCGGTCGCCTACCAGGGTGGAGTAAGCGGGCTTCTAGATAACGCCAGTGTATTGCGTATGGTGCTATATTTTTTCTACCCTGGCATCTCGCGGCGAAGAATAATCCTATAACCAGTCTCCGTTGGATCCCGGTTTCCATGATACACTTTAAGTAGGTATGGCTCACGTTGATGTCTTGCATGGGACTTCCGGAGGGTCTGGAGCCCGTCGCCATCGAGTACAGCCAACGCGCAATCAGGCTCGTTTAAAAATGTAGGATACGTTCGCTAACGCTCACCGTGTTGGCTCTTCAGGCTAGCGAGTCAGCCCGTTTTGGTGGAATTGGTCATTCTTTTCGGGCAGCATGTTACAGAACGAAACGTTAGATCCGATGCCTAAGTAGTAGTCATTGCGGCCGGAACAGATCCGATGGCAGGGCATTAAGAGCGGAGGCCCGGATAATCATGAGAGTAGCTTAAGGCTTCCTCAGGCCGCGCCGGCTTCAAACACGATAGTTTGCATGTCGGTGGAGTTTCAAAATCATCCCAAGGATTTTCAAGGCGGATTGGATGGCAGCCACGGAGAGGGCTTCGTGTGGTGTAGATCCGGTGGCCAGCAACGTTACAAAAGGCCAAGCGGGTGCTAAGTGACAATCCGCTAAGAATAAGAGATGACGGGAGCCCGCAATTTACCTCAACCGCCTCCGGCACCGTCTGACCTATGTCATTGCCCCGTTTTAGTAAGCGCCCCCAAGGGTACTTTCGACTTTTACAATGAGCAGAGTGTTATTCATCTAGCGACACGACTCCCTAAATAGCGTTGCTTATCATCTGCCCCTTTCGCTACGATTGACGAGGTGGTGTTGAGGAATTAAATTAGCCATCGTCTACATTGTGGTCGTTTCCCGATTTTTAATGCTGTGGGACTACCGTTTTCAAAGGCGGCGTGCCGATAGCACTAGTGTATCTATCATGCAAGATGTGACGCTTTAAAGGCGAAAGGAGCCTCTGCCCGATTTACACTCCTACGTTTGATAAACCCACTAAACCAGACTATGAACAAATTGCAATCAATACCCGGGGCGATGGGAATCAGCGGCCTCTCCCGTGCAATCTGACTGCATGTGATTGGCACATGTCTTTCACCAAACCGCATACGAATGCCCGCGAGAACGGCCCCAAAATTGCTTTTGGCTCCTATCCGCTTATCCTGTTGAAAGGCAAATTACCACCTCACGGTGTGATGAAGGTGGATCGCACGCCGTTTTAGCTAGTCTGATTCCTGCCTATGCCAGTCGTGTGTCCTCCGTCCGGGGGGACAGGAGGTTGTTGCCCAGGCCTCACGCGTAAGCTGAGTAAACCTTCAGTACCTCGCCAAATCCGTGTGCTAGTCTGGACCTCCATCTAAACGAGTGGAAGGTGTCCTGCAGTCAATTGCACGGTAAACCGGTCGGAGACAATTAATCAGCCAATGACGCAGGCAACGTATAACTAAATTGAAACCGCTAGCGCTTGTATCCATCCATCTACCATGGGCACAGTTTTGGGTTATTCAATACACAGTTGTGCAACGTGATCCCAGTACACGTGGCTACCCAGGAGCGTGGGGATCTATAATTCTGACTGAGAACCCATCTTCTACGATAGCGCCAGGGAGAGCGTCTGCTCATAAGGTCCGGGTGCTTCCTCTCCGTTAATTAGGTGCAGAGGTGGTACAGACAGCAGGGGACGGATAAAAGACCAAAGTCACTGTGGGGTTACTGAACACCATCCTAGTCGTAGACAACCTTGGCCGTAAAGTCCGCTAGTCAGCCTCTTAGTGATAAAACAGTAATCGGGATAAGTCCTGGAAGCGCTGGTGATTCAGCATTTAAACGTATGTGTCGCGTGACTTATACTCGGACTGCGCCCATTTCTTATGTCACCACCAGACTGATCCTTGGAGGGGAGCTTTCGCCCAACCGCCATGGCTCCGGGACCGCACTATACCTCCCGTCGTCGCCACTCGTCGTCGTCGCGGCGATGACTTGACTCAGCGTTTGCGTTAGTTTCAAGTACCCTAATTTCCGCACCCGGCGGATCCAATTATTACAAGTCAAAAAGCGTGTGTCGTCCGCTACGAGAACATCGAGTACACAATAGGACGTAGTTCCGCGGTGAGAGCGACTGGTTTCTTCTTTGTTGACCAGACGCTGAAAGGGGTACATGAAGGGTTGGCGCGCCCGAAAATCGCGGCGAATAGTATCCGGTTCAAAGTAGATTTACGTGTGATTGCCGGCGGAAGTTGAAGTAGGCTGGGGATTCAATACGTACAGAATCGGGGGAGGACGGGGGAGCCAAAACTGCGCAAGGAACACGGTACTGCCGCCCTCATATGGGTCAAAACCCGTCTGCGCACGGGGATCCAAAAGGCGTGAGCCCCCTAAAGCAGTAAGATAAAGCGGAGAGTGGAGGAAGATGAAGTGCGGTTTCTGGAAGGTTTCGGAGGCCTGAGACAGATTCCCTTGTGTGCACGGCGGTGGGGACCAGCGCGTATCCTCCCCTGGCTAGTTGCGAACGATTTTTCGCTGTGAATCTGCCTCGCACGTCATTTCACCCCCAGATTAAAGAGCATGAGAGTAGGGGCTAACTCTCCATAACTGCAGCCGACCGCTGTTTATGGTAGACACGGGTGGGACATGTAAGAAGAGCTGTGTGCGAGCCATTTTGCGACTCAAGCTTCCTAGCTCCAACCTATCAAGCCCCGGATAGTCCCCGTCGGCAAACAAGGTCGTACAGTGGCTCTGCACGGCGAAACTTAGCGCGACACCCCACCATTTCCTGGTCTGTCCTCTGGTGGGATGAGGGAGGACACGACTGATCAACGCGGTCGTTGGTCGTTAAGTATAACTAGAGTTGCTTAGCTCCGCCCGTATCCAGTCCCCCTCCAGGCCGTCCTGTAACGCACCCTGGATCCGGCGTTCTGCGCCAATTTGTCATCGGGATGGATTCCGTACCGCCACGACTTACAATTGCGTTCGGCGGACCGGCGCTGTCATACAGAATTTGGCGGGTCCGGGGAGCCCAGAGCATTATAAACGGTAAGGTAGCGTGGAGCCCGCCAGGTGAGCCCCGCCTAATCCATTTATGGACGGCGATTGAATACAGCCTGGTAGACTCTAGCAATGGGTGACCGACAGTGCCTGTGCTGCCAGGTCCTGTAATCGAGCAGAGTTCCGAGCGTCGTCCCTGTAGAGGTACCGCACAGTTTTCACCCAGCAGGTTCGGGCTCGATAGGTCTCGGTAGCCGAGCTTTTCCTAGGCAAACGTGGATGTACCTAGATATCTATTTCCCCGCACTGCGAGTCTTACCATGAAGTTTTTCGATGACCGTATGAAGGGCTCCGAGCCAGGAAGAAGACGCAAGTTTCCCGTACGCTATGTATTCCCTTTTAGGGCCCCTCATGAGTGTGGACGCGAAACAAGCAGTGCAACGCGGTATGTACAATGTGTCCGGAGCGCGCGAAGTCTACTTTTGGAATACAAGATGCTACGGCTTTTCCCACTCCCTTCTGGTGAGCATCGGGTAACCGAATTTAAGTCTTGCTAAAAGCTGTCGCTTTAGTAAGGCGTCCTTCTCTTGGACAGTTTGGAGACTATTGGAACGAGAATTTGTTTCTAGACTCAAAAGGGCCTTTCTGCTAGAGCGTTCGTCTGAGCCTATCCATCTTGGTACCGGGAGTCAGGGATGCCTGTGATAGCGAGCGTCAGGCGGCGATACACTCGATCGCTAAATGCCGCAGTCCTCAGTCTTGCGACTATAAGAGGCTCTGTTTAAGCCGTCTCGGGGGTCATATGTGGTTGCAGATTTGAACCCGTCAGCACTATTTAGGGGGGGATGCGACACGAGGTCACGCGCGAGCCCCTTCCTTACTGTATTACTCGAGTCGCGAGTTGGAAATTGCTATTCCCTTGCCTCCGAAGCCTGCTAATTTACCGATCCTCCCGGCTACAGCGTGACAGGGTGAGAGTTCTGCTTCTCTCGACACACAGTTTTATCGTGCCCGATTTTGTTCCGCCCACGCCGATGCTGTGCCGGGAGAGGGCCAGCAAAATAAAGTGGGCGAATGCAATAAAGGTGGGCAAACGCAGGAAGATATCAAAGGGACGAAATTGCGGGGTTGATGCGACACACTGCGGTATCGGCGTACGGAATCTTGGGACCATAACGCCCGAAGACAGGATCTTTACCTGGTCCCACACTTTGCTTGCGGTCGTTTTGACGTTCTTTGCGTGGAATGGTACTCCGAGCAGTCAGTTCCTAGCGGGGCTGAAGTCGGCCGGTCGCTGGGCCGTGATCGAGGGGGTTCTCGTCAAGAGGAGGCAAGAGGGCAGCCACCCCTGAGCTATCGCAAAAACGGCTCTTCTGGTCATTGCTGGACGACAAATATCAACTGCACAACAAGCGTGACGCGTATTGTAGTTTCGTTTGTGCCCCAGCCTGACATAATTATTCTCTCTACGCTCCGGGTTCGCCGAATATTACCGGCCATGTACGCGTTGCCACTGCGGGGACAATGTATCATCTTGCGGTGCGTAGTTGTTTACCAGGCCGAGGACTCTGGGGTTAAGCCGGTACGAGGTGCCAAAATCGCTAAGGTCCCCGGACCACCTCTTCTTGCCACCCCTGACACTTCAATGGCATTCCGAACGGGGGATGGCCCCTAGCACTCCTTTCGTTGGGCAGAACAGCATCTTTTCGGGATATAATAATGGTTTGCTACTCTTGCTTCATGTCCCCGCCTCGCAGTACTCCGACAACCATAGCTACCGGACGAGGAAAGATACGCTTCAAGTGTGGCACTACCCATTCTCCAATTCGAAAGTCTCATCTAGGCGCTATCACGCGGGATAGAGGTCCTATAGCGGTACGGTATGGGATAAAGTAGAGGCGGTGCGCTGCGCCAGGAGGAGGTAGCCGCTAAATGGCATTTCAAAAGCACTCCTTCGGTCGTCAAAAGAGCAATTCGCGTATACACCATTATCGGACATATCCTCTCAGAATCTATCCCTTGGAGGCGCCCCTAGTAGCTTTTCCCCTTAGGGGGCGGCGCTCACTGGTTGGAAATCGCTCAACGGTAGCAGTGCGTACGGGGCTTTGTAGAAATTGCGGTCTTCCTGGACTTCCACGTACCATGTGCGTAGTGTAAGTGCGGCATCCTGGTCTTAATTGTCCTAGAGACTACTAGCCTCAAAATAACCAAGGCCGACTTACTGGTCAGAAACTGCTGGCAAGGAATCAGGTAGCGTTATGCGCTCAATTACCGGTTCATTTTCCGAATCGTTAGTGGACAAGGGTTTCTCCTCACTCCCGCACATCAGATTGCAAACTCGTTCAACTAGTCGTTCTGCTATACTATTCAATATAGCAAGGCCCAATTGACCTCTATGACCTCGGTCATGGGAGATTCTTTTACAGAAAACCTAGTGCGGTCGAGGTGCTTACCTTAGTGCACTCAAAGTTTAGCTTAGCCCCACGTGACGAGTCCGATCTTCCGTGGCCTACCCTTACGCTCTGGTTGATTACTCGCGACTGAAGTGCTCGCTGGGGTTCGAGAATCTGCTTGTTATTCAGCTTGTTCCCCACGAAACCCCTTACTGCTCTGGTTCGGTAGAGGAATTTTCAGTACCACGAGTAGCGTAATGACATGTCGCTTTCACGGCGGTGATCTCGCGCCGACAACTATATTCTTTAGAATAGTTCTGAAACATCTGTAACGGAGCCCTTCGTCTTTTCTGGTGATTGCCGGCGACAGCGGAGGTCATTTAACATTAAAAAAACTCGACACCCTGATCTCTGTGGGGCCTAAAATTTTGGTGCAATATAACTTAGTTTTCGGCTCCCGACTTGGGGACCTACTAGCTGCTCGTGGAATGTTCAACGTAGGAGTTGCTACGTTGGTCGCCCTGAGCAAGGACTATCCAGACCCCGAGGACGACGGGGGGGGATGGCTAACCTCCGGCTCCGGTGCTGAACCCTATAAACCCACATGCTTCCATGGCGCACAAGTGCCGTGTCAATTCCTGCACAAAGAGCACTATCTACGTATACACTCCAAACACTGGCGACAGACTCTCACTCCCTTCCTACTCGCGCAAGAGACCTTTTTTAGTCTCCGCTCGGCCGCGTAGCCTGCCGCTCGAAACTTCAGTTGTCACTGTTCCAGTCTGTGCCCAGAACACGGGATCTCCGGACGGTGTAGCCGCCTGGTCATGGACTTTACTAGCGCCTTCGGAGCGAATCCTCTTGCCGCGGCTTTTCTTACCTCTGTGCGCGTCCAATCTCGACCTACTGGCGGTTTTCTGTTCGGACCTTACCCGAGTCAACTGAGAGACGCAGCATCCCCCTCGCCGAGACACCGTTTGTTCAGGCCACTTCTATGTTGGCGCCACGGGTCATTGAACATCCCGACCGCATATGTCGCTAAGGATAAGCTGCCAAGGTAGGCTAGGATCCAATGTCTTCGGTCCACAGTTGACAGCGTTCCTTGTCTTGCGAAAAGCTGGCTTCGACCGCCCCACCTTATTAGTCTGGTACTCAGTGCTATATTAAGACGTTCCTTAAAACTTTTTAACGTGCTATTTTCCCCTTATGATTTCTATGAGACTGCTACGATACCACTTGGATCTCGGAAAATCAATTCTCAATCGGCTTAATCGGCCTGCTATTCAGCCGGCACGACGACCTAAGGAGGTGAGTCCGCTTGTAGCGAAACAGAAGCTCTTGCGCCAGGCCAGGGCGGGAGAGCTGTTATAAACTGGCCAAAAGCCGGGCGGACGTCAGCGTTTTACCGGATTCTGCGGTGCGTTTACCGAGGTTAGCAAGAGGCGAACCGCGTAGCGAGAAATTTCCCCGTCACTTTCGGAACCTTTGGACCGGGGCAGTGGTGCGCAGGGCCCGCCCTCGCGCCAAATTGATTGCGGCGGCACTAGTCCGTACGTAAAGGCAACACAAAGTTTCGGGAATTGCAGCTGTCCTGCTCCGAGCTAGAAAGGTGACCCCCAGGGGGCGGCCGATACATCATTTGCGGTCAGAACCGGAGTGGTAGGCCTCGGTTGGGCTGGAGGAGAGGCGTGGAGGCTGATTACCTGGCGCTCGAGTTGGCCGAGACCAGCTCAGCGGCGCT
>Amomum kravanh MF991963
TCGTCGGACTGCAAGTTAATACAGACTAACTTGGGTCTTAGCACCTTACGGAATACGGCACATCTGTTGCCGAGGGCTGCGGCACAACTTAAAAGGCTGCGCACACGTCAGCATTCAATTGCACCGAGTCGATTCGATCTCGACCTAGGCCGTCTGCCCCGTTTGACGGCTAATCAGCGGCCTCCGGAAGGCCTCCGGGCGGGATTGCCACCCCGACCCCAGTGGCGCTGCGTTCCCCGGCCTGACGGAGCGTTGTTGGGCGCCAACGCGTACAAGCCGTGCTACAGTGGAGCAGGGAACGTGGAGTGCACAGCGCCCCACCTCAACCCTTCACGAACGCGCCTGCAAGCGACGCCCGGCTGTCAAGGATGGGGGGGCCGTAGCCGTCAGGCCCTGCTCCCCGAGGGAACAGCCAAGGTCCAGACGGGGGTGAAGCAGATGCGGCGCGTGAAATAACCGGCAAGCCAGCCTGGTCCTAAATCCCGTCCGTTTCGCCCATTAGGCCGGCAATCAAGCCTCTTTGGCCACCTATTCCTGTACATATCTAAGATCCATTTACGCCTTTTCACCATTGTGACCACGGCAGCGCTGAGGGAGAATCAACAATGGTACAGACGAAGCTGGCAAATCGAATGGCTCTTGACATTCGGTATTGATCTCTTTCTGAAGGGTTCTTTGCGCAATAACGATGAATCAAACAGCCCTTAATCCTCACGTCTTAGAGGGAGTGAGCGTCTGTGCTGCGATTAGTAGGATGGGAAGCACCGACGATTGTCAATAAGTCAGCGTAACAGCTGAGCAAAACTATTGGATGCAGTAGGAAGGGCTTATTTAAATGGCGCGCGTGAATTTAAGAAACCCGGGGCGTTGAAGACAGAGCGAGGGCGCATGAGCTTGAAGAAGTGGGGCCGAAATGTGAGGTCATCGGAGACTTCACTTCGTCCCTATTCCTAAGGGTTTATGATGTTCGCGTTGTCTTTTTCCGGAGAGCCTCAAAACGAGTACATACTAATCCGTGTCGACTGTTCGGCCCCGCGGCTTAGCGCATGTCAAACTTAACGGAGACAGAGTCAAACTTCTAATAAGATCCTGCGCAAAAGGGCGTAACGCAGGATGCATCTCGCCTTAGCCTAACGAAGTGCTAAACCAAGTGAGCGTGGTGGAAATGGATTGAACTTGAGTGGATTACGTCGGAGGTTCCCGAAGCTTTAAGAAGCGGGGAAATCGGCAGTATCCGGGACTTGTGGGACAGGGGTTAATCCTGGAACCGCTCTAGCCGCCACAAACGGAGGCGAGTTATTATACGGGTTGCTCTGGGATGGGAAGCGAACCCTTAAATCCGGCGAGGCATGATGGTCCGAAATTGAGGCGTACGTGGAGCACTGAGCTGTGTTTCCCACCGTATCACTAAAGTGGAAGTTACTCCAGCGGGTTTCCCAGCTTGATCGGTGCTGCCATCTGGGGTTCTAGACGCAGTTTGAGGAGGTACACCGTCGGCGATGATTTTAACCAACTTATTATATTGTGTATTTCTTTTACGTTGTCTGTAAGTTAGGCGTATGACGAGAGCAGTTACTAATCTTAACGCACCAGGCGAAACATCAATTGCGCGCTATAGTCTTTCCGTTGACTTGTGGCAAACCTTGAGCAAATGACGCCGATCCCCAGTGGAGGCCAGTCAAAGCGGGCTCCGCAAGGATGTTAGGGCAGGTAGATTAATGTCAGTCCAATAAAATGCGGGACCTCCTTATTCTTTAGGATTCTCCATCTCCCAGTGTTAATCCTTCCCCGTGCCTACTTAAGGCTTGCCTTTGTGAGGTAGATTCGATTCACCCGCCCGGCGAATTTAAGAGTTCGTCTAGCCTCAAGTCCCTTTTCGGGCGCTAGCGCTTCGTCTTTCGTCACTTTGATCACTACTTAGTAGAGAGTACTTGAGCCGAACTCGAAGAAGCAACCCTGGCCACCTCGATTGGTACGGGCCCGAATAGGAGGCAAATCCGAGACGATTCAGCTTTGAGATTGGGTTCCGCTCTCTCACTTAGCTGAGACCATCCCTCCGGCTAATTACTCGCCTCTCCTGTTTCTAATCACCGTTAAGACATATGGCTGGGAACTCTCAGTAGCTGCTGCTGGCCTCCTAACAGGTCCAACAAATGCCAAGTTATCGCAATTTCCGCCCTTCCCAAGATATCCATAAATTTATCTAACTTCCCTCCGCCTCAATTATGCTCCATGCCGGTCCCCGGGTCATCCTTGGTTGGAAGTCGACGTTTCGTCGGGCTTTCCGATAAGCTCCGTGCAGAGTATGCCCCGTCTTTGTCGCTGCTACTGCCCCCGTTCCTTAGAACTAGATAAGGGCTTATGCTTGTCGCCCGAAACCGAACTTATGTTGCTCTTAGGCGCCTTCCTACGGCTAGACTCCACAACTGCGTTCTGATCAAAAGTGCTTATCGTCTTAGAGTTGACATCACCTCATCAAGGAGGCGTTTGTTTCACTCCTCCCGCGCTTATAGACGTAATGTGACGAATTGTTGAGAAATTCTAACGGGGGATTATGCGCGTTGATACACATACGACTCTTGTGGCGCATCCTCTACCCCCAAAGCAGTTCCTAGTAAGGCCTGGTATCTTGGTCAGGGAAGTGCCCCAGTCGCGTCCGCGCAGTCGTGCGGTTAAATTCACCGTATCCTACCGTGCTGTCGGACGTCGCATCATCCCGTCAGAGAGCTCTACGCCTCTAGGATGCTGCTCACTTTCAAGATTATCGTTTACCTGCGTAAAACTAAATGCTAAATGAGACTTTTGCCTGAGATTCCCCCTGGCGGCAGGCAAGACGGTAAATCATTTGAGAGCAGAGTCGCATGCCGTACTAAACGCGCCGAAATTTAGAAAACGCCCAGGAAAGCAGATACGCATACTAGGTTCCAGTCATACGCTCGCGTACTGGAAGGTATGCATAAGCAGAGTGCCCGAAGGTCGGGGTCTTAACCCCACCCCGGTCTCTCCTTAGTGTGAATACGCCAGTGGTGGTGAGTTTGCGGGAGCGCACCAGGGAGCGAAAACCCGTTTCCGTCCGACACGGCCATATCGAAACGGGCGATACGGACCCCGGTGAGAGGGTACACGTCCTGAAGTGATTCGCTATTTCTGGTGAAGGGTGTGTGCGGCGTGATGCTACGCAACTAAAAAGGGACCGACTTGACAGTATCACGAGACGTTACTTTGCGGCAGGTCGCAATTGAATGCTGGTCGTGCAGCAGCTTTTAGGTGCGCAGCCTCGGACAGATGGCGTATCCGTAGGTACAAGTAGTTGTAAACAGTCGCACCGCACTGGCCATCGCATCAAGGTGACCAGCCCCGTTGCCAGCCCCCGAGTCCCACCACTACCAGGTTCTTGACGGAAAAATGTATCGGCCTCCCGGGGTCACCTTTATTACGACGCAAAGTTGCAATTCCCGAATGGGCCTTTACGTCTCGGGACTGTCGCACAACCCACAGAGTCGAGACCTAATCAGTTTGGCCGAGGGTGGGGTTCCTTCCAACACGAGGACCCACGGTCAGCAAAGGGTCGCAAGGAGGGTATGATTCTCGCTACGCGGCTCGCCGTCGTCTGCTAACCTCGGTAAAGCACCGGACAGATCGGTAACGCGACTCCAACGGCTTTGTGGCTATTAATGGTAAACGCGGGCTCTCCCTACCCGCCTAGACCCCCTGCAGATGCAATGAGCTATCTGGTTTCGCACAAGCGGACTCAGCCTGGCTCGTGGTTCCGATTCTCGTGTCGCCTAGTTATCTGATAAACTTTTCAAGGGCGCTGCAATTAATCCATGAGGGTAATTGACGCGAGATCGTTAGCTATCGTATTGTATTCGGCAGTGACTCCGAGCGAGCGCGCCATTTATCAATCCGCACAGAGAGACGCGGATTCGCAGTCTCTGCATCGTCACCTTCTTCGTCGGCAGCCCTCATTAATCGCCTACCTAAGTGGGGTAAGCAGGCTTCTAGATAACGCCATTGTATCGCGTATGGTGCTATAATTTTTCTACCCCGGCATCTCGCGGCGAGGAATAATCCTACAACCGGTCTTCGTTAGAGCTCAATTTCCATGATGCGCTTTAAGTGGTTATAACTAACGTCGATGCCTTGCATGGGACTTCCGGAAGGTCTGGGGCCCTTCGCCGTTGAGTACAGCCAACGCGCAATCAGGCTCATTTAAAAATGTAGGATACGTACGCCAACGCTCACCGTGTTGGCTCTTCAGGCTAGCGAATCAGCCCGTGTTGGTGGAAGTAGTCTTTCTTTTCGGGCAGTATGTTACAGAATGAAACGTTAGATTCTATGCTCAAGTAGTAGTCATTGCGGCCAGGACAGAATTAAGGGCGGGGCATTAAGAGCGGGGGCTCGGGTAATCATGAAAGTAGCTTAAGGCTCCCTCAGGCCGCGCCGGCCTCCAACACGATAGTTTGCATGTCGGTGGAGTTCCAAAATCACCCTAAGGATTTTCAAGGCAGATTGGATGGTGGCCACGGAGAGGGCTTCGTGTGGTGTACATCCGGTGGCCAGCAAAGTCACAAAGAGTCAAGCGAGTTCTAAGTGACAATCCGCTAATTTTAAGAGATGACGGGAGTCCGCAATTTACCTCGACCGCCTCTGGCACCGTCTGACCTATGTCATTGCCCTGTTTTAGTAAGTGCCCCCAAGGGTACAATAGACTTTTACAATGAGCAGAGTGTTATTCATTTAGCAATACGACTCCCTAAATAGTGTTGCCTCTCATCTGTTCCTTGCGCTACGAGGGGCGAAGTCGTGTTGAGGAATTAAAACAGCCATCGTCTACATTATGGTCGTTTTCCGATTTTTAGTGCTATGAGACTACCGCTTTCAAAGGCGGCGTGCCGAGAGCGCTGGTGTATTCATCATACGAGATGTGACGCTTTAAGGGCGAGAGGAGCCTCTGCCCGATTGACACTCTTACGCTTGATAAACCCACTAAACCAGACTACGAACGAATTGCAATCAATATCTGAAGCGATGGGAATCAGCGGCCTCCCCCGTGCAATCTTTCTACATGTAATTAGCAGATATTCTTCACTAAACCGCAGACCAATGCACGCGAGAACGGCCCCAAAATGGCTTTTGGTTCCTATCTGCTTATCCTGTCGGAAGGCAAATTACCATCTCACGGTGTGATGGAGGCGGATCGCACGCCGTTTTAGCGAATCTGATTCCTGCCTATGCCAGTCGTGTGTCCTCCGTCCGAGGGGATAGGGGGTTGTTGCCCAGGCCTCATACGTAGGCTGAGTAAACCTCCAGTAACTCGCATAATCCGCGCACTAGTCTGGACCTCCATCTAAACGAGTGGAAGGTGGCCTGCAGTCAATTGCACGGCAAACCGGTCGGAGACAATTAGTCAGCTAATTACGCAGGCAGCGTATAACTAAAACGAAACCGCTAGCGCTTATATTCATCCAACTACTATGGGCACAGGAGTGGGTTATTCCATACACAGTTGTGCAACGCGACCCTGGCAAACGCGGCTACCCAGGAGTGTGGGGATCTATAATTCTGGCTGAGAACCCATCTTTTAAGACAGCGCAAGGGAGAGCGTCTGCTTATACGGTCCGGGTGATTCCTCTCCGTTAATTAGGTGCAAAGGTGGTACAGTCCGCAGGGGACGGGTAAAAGACAAAATGAACTGTGGGGTTATGGGGCACCATCTTAGTTGTAGACAAACCTGGCTGCACAGTCCGCTAGCCAGCCTCTTAGTGATAAAACAGTGATCGGGGTAAGTCCTGGAGGCAATGGTGATTCAGCATTTAGACGCGTGTGTCGCGTCACTTACCCTCGGACTGCACCCATTTTTTGTGTCCCCACTAGATTGATCCTTGAAGGGGAGCTTCCGCCCACCCGTCATGGCTCCGGGGCTGCATTATACCCCTTGTCGTCGCCACTCGTCGTCGTTGCAGCGATGACTTTACTCAGAGTTTGCGTCGGTCTCAGGCATCCTAATTTTCGCACCCGGCGGATCCAATTATTAAGAGTCAAAAAGCACGTGTCGTCCGTTACGAGAAAATCGAGTACACAATAGGCCGTGGTTCCGCGGCGAGAGCGACCGGTTTATTCTTTGTCGGGCAGACGCTAAGAGGGGTCCATGAAGGGTTGGCGCGTTCAAAATTCGTGGCGAATAGTAGCTGGCTCAACGTAGACTTACGTGTGATTGTCGGCGGAGGTTGAAGTAGGTTAAGGGTTCGATATGTACAGAATCGGGGGAGGGCGGAGGAGTCAGAACTGCGCAAGGAATACGGTACTACCGCCCTCATATAGGTCAAAACCCGTCTGCGCACGGGAATCCAAAGGGCGTGAGCCCTCCAGGTCAGTAAAGTAGAGCGGAGAGTGGAGAAAGATGAAGTGCGGTTTATAGGAGATTTCGAAGGCCTGAGACAAATGCCCTCGTGTGCACGGCGGTGGGGGCCAGCGCATATCCTCCCCTGGCTAGTTGCGAACGATTTTTTGATATGGATCTGCCACGCAAGTCATTTCACCCCCAGATGAAAGGGCATGAGAGTAGGGACTAACTCTCTACAGCTGCAGCAGACCGCTGTTTAAGGTAGACACGGGTGGGACATGTAAGAAGAGCTGTGTGCGAGCCACTTTGCGACTCAAGCTTCCTAGCTCCGACTTATCAAGCCCCGGATAGTCCTCGTCAGCAAACAAGATCGTACAGTGGCCTTGCACGGCGCAACCTGACGCGACACCCCACTGTTTCCTGGTTTGTCCTTTGGTAGGCAGAGGGATGACACGACTGAACAACGCGGTCGTTGGTCGTTAAGTATAACTAGAGTTGCTTCACTTCGCCCGCGTCCAGTCCATCTCCAGGCCGTCCTGTAACACACCCTGGATCCGGCGTTCGGCGCCAAATTGTTATCGGGGTGGATGCCGTATTGCCACAACTTACAATTGCGCTTGGCGGACCAGCGCTGTCATACAGAATTTGGCGGGGCCGGGGAGCCCAGAGCATTATAAACGGTGAGGTAGCGTGGAGCCCGTTAGGTAAGCCGCGCTTGGTCCATTTATGGACGGCGATTGAATACAGCCAGGTAGACTCTAGCAATGGGTGACCGACAGTGCCTGTGCTGCCAGATCCTGTAATCGAGCAGAGTTCCGAGCGTCGTCCCTTTAGAGGTATCGCACAGTTTGCACTCAGCAGGTTCGGGCTCGATAGGTTTCGGTAGCCGAGCTTCTTCTAGACGAATGTGGATGCACCTAGATATCTATTTCCCCGTACTGCGAGTCTGACCTTGAAGTTTTTCGACGAACGTATGAAGGGCTCTGGGCTCGGAAGAAAACACAAATTTCCCGAGCGATATGTGTTCCCTTCTAGGGCCCCTCATGAGTGCAGACGCGAAACAATCGGTACAACGCGGTATGTACAATGTGTCCGGATCACGCGAGGTCTACTTTTGGAATACGGGATGCTACGGCCTTTCCCACTCCCTTCCGGTGAGCATCGGGTAACCGAATTTAAGTTTTGATAAGAACTGTCATTTTAGCAAGGCGTCTTCCGCTTGGACAGTTTGGAGACTATTGGACCGAGAATTTGTTTCTAGACTCAAAAGAGCCTTTCTGCCAGAGCGTCCGTCTTAGCCTATCCATCTTGGTACCGGGAGTCGGGGATGCCTATAATATCAAACGGCAGGCAGCGATACACTCGATCGCTAGATGCTGCAGTCCTCAATTTTGCTTTTGTTCGAGGCTCTGTTTAAGCCGTCTCAGGAGTCATATGTGGTTGCAGATTTGAACCCGCCAGCTCTCTTTAGGGGGGGATGCGACACGAGATCACGCGTGAGCCCTTTTCTGACTGTATTACTCAAGTCGCGAGTTGGAAAGTGTTATGACCTTGCTCCCGTTTCCTACTAATTTACCGATCCTCCCGACTACAGCGTGACAGGGTGAGAGTCCAGCTTCCCTCGACACACAATTTTATCGTGCTTGATTTTGCTGCGCCCGCGTCAGTGCTGTGCCGGGGGAGGACCAGCGAGATAAAGTGGGCGAATGCCTTTGATATGGGCAAACGCAAGAAGTTATCGAAGGGACGAAATTGCGGGGTCGATGCGACACACTGCGATATCGGTATACGGAATTTTGGGACCATAACGCCCGAAGACAGGATCTCTACCTGGTCCCATGCTTTGCTTGCAGGCGTTTTGACGTTCTTTGCGTGGAATAGCACTCTGAGCAAGAGGTTCCTAGCGGGGCTGAAGTCGGCCGGTCGCGGGGCCGTGATCGAGGGGGTTCTCGTCAAGAGGAGGCAAGAGGGCAGCCACCCCTTAGCTATCGCAAAGATGGCTCTCCTGGTCCTTGCTGAACGACAAATATCAACTGCACAAAAAGCGTGACGCGTATTGTAGTTTCGTTTGAGCCCCAGCCTGACATAATTATTCTCTTTACGCTCCGGGTTCACCGAATATTACCGGCCATATACGCGTTGCCACTGCGGGGGCAATGTATCATCTTGAGGTGCGTAGTTGTTCACCAGGCCGAGGACTCTGGGGTTGGGCTGGTACGAGGTGCCAAAATCGCTAAGGCCCCTGGATCACTTCTTTGTGGTACCCCTGACACTTCGATGGCATTTCGGACGGGAGACGGCCCCTCGCACTCCTTTCATTGGGCCAATCTTCATCTTAACGGGATATAATAATAGTTTGCTATTCTTGTTTCTTGTTTCCGCCTCGCAGTACTCCGGCCCCCATAGTTGCCGGACGAGGAAAGATACGTTTCAGGTGTTGCAGTGCCCATTCTTCAATTCGAAAGTCTCATTTAGGCGCTATCACGCGGGATAGAGGTCCTATAGCAATACGGTATGGGATAAAATGGAGACGGTGCGCTGCGCAAGGAGGAAGTAACCGCTAAATGGCGCCTCAAAAGCACTACCTCGGTCGCCAAAAGAGCAATTCGCGGATACACCATTATCGGGCATAGCCTCCTAGAACCGTTCCCTTGGAAGCGCCCCTAGTAGCTTCTCCCCCTAGGGGGCGGCGTTCGCAGGTTGGAAACCGCCCAGCGGTAGCAGTGCGTACGGAGCTTTGTAGAAATTGCTGTCTTCCTGGACTTCCACGTACCATGTGTGTAGTGTAAGGGCGACATCCTGGTCTTAATTGTCTTAGAGACTACTAGCCTCCAAATAACCAAGGCAGACTCACCGGCCAGAAACTGTCGGAGAGGAATCAAGTAGTGTTATGTGCTCAATTACCGGTTCATTTTCCGAATTGTTAGTGGACAAGGGTTTCTCCTCGCTCCCGCACATCATATTGCAAACTCGTTCAACTAGTCGTTCTGCTACTCTATTCAATATAACGAGGCTCAATTAGCCTCTATGACTTCGATCAGGGGGGATCCTTTTACAGAAAACCTAGTGCGGTCAAGGCGCTGCCCTCAGCACATTCAAGGTTTAGTTCAGACCTACGTGACGAGTCCGATCCTTCGTGGCCAACCATTACGCTCTGGTTGATTACTCGCGACTGGAGTGCTCGCTGGGGTTTGAGAACCTGCTTGTCATTCAACCTGTTACCCACGAAACCCCTTACTGCTCTGGTTCGGTAGAAGAATTTTCAGTACCACGAGTAGCGTAATGACATACTGCTTTCACGGCGGTAATCTCGTGCCGACAACTAGATTCTTCAGAATAGTTCTGAAACATCTGTAGCGGAGACTCTAGTCTGTTCTCGTGATCGCCGGCGATAGCGGAGGTCATTTAACATTAAAAAAACTAGGTACACTGATCTCTGTAGGGCCTAAGACTTTGGTGCAATGCAACTTAGTTTTCAGCTCCCGACTTGGGGACCTACTAGCTGCTCGTGGAATGTTCAACGTAGGAGTTGCCACGTTAGTCGCCTTGAGCAGAGAGTATCCAGACCTCGGGGACGACGTGGGGGGATGGCTAAACTCCGGCTCCGGCGCTGGACCCCATACACTCACATGCTTCCATGGCGCACAAGTGCTGTGTCAATCCCTGCACCATGAGCATTATCTACGTATACACTCCAAACACTGGCGACAAGCTCTCACTCCCTTTCTATTCGCGCAAGAAACCTCCAAAACTCTCCGCTCGACCACGTAGCTTGCCGCTCGAAACTTCAGTTTTCCCTGGTCCAGTCTGCGCCCAGGACACGGGATCTCCCGACGATGTGGCCGCCTGGTCATGGACTTTCCTAGCGCCTTCGGAGCGAATCCCCTTGCCGCGGCTTTTCTTACCACTGTGCACGCCCAATCTCGACCCACTGGCGGTTTTCGGTTCAGACCTTACCCAAATTAACTGAAAGACGCAGCATGCCCCGCGCCGAGTCACCGCTTGCTCAGGCCACTTCTATGTTGGCGCCACGGATCATCGAACATCCTGACCACATATGTCTCTATGAATAAGCTGCCCAGGTAAGCTTGGATCTGACGTCTTCGATCCGCAGTTGACAGCGTTCCCTGCCTCGCTAAAAGCCGGCTTCGACCGCCCCACCTTATTAGTCTGGTATTCATTGCTATATTGAGACGGTCTTTAAAACTCTTTAGCGTTCCATTTTTCCCTCATGATTTTTATGATACCAATACGATACTACTTGGATCTCGGCGAATCAATTTTCCCTCAGGTTAATTGGCCTGTGATTTAGTCTGCACGACGACCTAAGGAGGTGAGTCCGCTTGTAGCGAAACAGAAGCTCTTTCGCAAGGCTAGGGTGGGAGAGCCGTTGTAAGCTGGCCAAAAGCCGGGTGGACGTCAGCGTTTTACCGGATTCTGCGGTGCGTTTACCGAGGTTAGCAAGAGGCGAGCCGCGTAGCGAGAAATCTACCCATCACATTCGGAACCTTTGGACCGGGGCAGTGGTGCGCAAGGCCCACCCTCGCGCCAAATTGATTGCGGCGGATCTAGTCCGAACGTAAAGGCAACACAAAGTTTCGGGAATTGCAACTGTTCCGCTCAGAGCTAGAAAGGTGACCCCCAGGGGGCGGCCGATACATCATTTGCGGTCAGAACCGGAGTGGTGGGACTCGGTGGGGCTGGAGGAGAGGCACGGAGGCTGGTCACCTGGCGCTCGAGTTGGCCGGAACCAGATCAGCGGTGCT
>Amomum villosa_Y17085 MH161416
TCGTCGGACTGCAAGTTAATACAGACTAACTTGGGTCTTAGCACCTTACGGAATACGGCACATCTGTTGCTGAGGACTGCGGCACAACTTAAAAGGCTGCGCACACGTCAGCATTCAATTGCACCGAGCCGATTCGATCTCGACCTGGGCCGTCTGCCCCGTTTGACGGCTAACCAGCGGCCTCCGGAAGGCCTCCGGGCGGGATTGCCACCCCGGCCCCAGTGGCGCTGCGTTCCCCGGCCTGACGGAGCGTTGTGGGGCGCCAACGCGTACAGGCCGTGCTACAGTGGAGCAGGGAACGTGGAGCGCACAGCGCCCCACCTCAACCCTTCACGAACGCGCCTGCAAGCGACGCCCGGCTATCAAGGATAGGGGGGCCGTAGCCGTCAGGCCCTGCTCCCCGAGGGAACAGCCAAGGTCCAGCCGGGGGTGAAGCAGATGCGGCGCGTGAAATAACCGGCAAGCCCGCATGGTACTAAATCCCGTCCTTTTCGCCCATGAGGCAGGCAATCAAGCCTCTTTGGCCACCTATTCCTGTACATATCTAAAATCCATTTACGCCTGTTCACCGTTGTGACCTCGGCAGCGCTGAGGGAGAATCAACAATGGTACAGACGAAGCTGGCAAATCGAATGGCTCTTGACATTCGGTATTGATCTCTTTCTGAAGGGTTCTTTGCGCAATAACGATGAATCAAACAGCCCTTAATCCTCACATCTTAGAGGGAGTGAGCGTCTGTGCTGCGATTAGTAGGATGGGAAGCACCGACGATTGTCAATAAGTCGGCGTAGCAGCTGAGCAAAACTATTGGATGCGGTAGGAAGGGCGTATTTAAATGGCGCGCGTGAAGCAAAGAAACCCGGGGCGTTGAAGACAGAGCGAGGGCGCATGAGCTTAAAGAAGTGGGGTCGAAGTGTGAGGTCATCGGAGACTTCACTTCGTCCCTATTCCTAAGGGTTTATGATGTTCGCGTAACCTTTTTCCGGAGAGCCTCAAAACGAGTGCATACTAATCCGCGTCGACTGTTCGGCCCCGCGGCTTAGCGCATGTCAAACTTAACGGAAACAGAGTCAAACTTCTAATAAGATCCCGCGCAAAAGGGCGTAACGCAGGATGCATCTCGCCTTAGCCTAACGAAGTGCTAAACCAAGTGAGCGTGGGGGAAATGGATTGAACTTGAGTGGATTACGTCGGAGGCTCCCGAAGCTTTAAGAAGCGGGGAAATAGGCAGTATCCGGGACTTGTGGGACAGGGGTTAATCCTGGAACCGCTCTAGCCGCCACAAACGGAGGCGAGTTATTATACGGGTTGCTCTGGGATGGGAAGCGAACCCTTAAACCCGGCGAGACATGATGGTCCGAAATTGAGGCGTACGTGGAGCACTGAGCTGTGTTTCCCACCGTATCACTAAAGTGGAAGTTACTCCAGCGGGTTTCCCAGCTTGATCGGTGCTGCCATCTGGGGTTCTAGACGCAGTTTGAGGAGGTACACCGTCGGCGATGATTTTAACCAACTTATTATATTGTTGATTTCTTTTACGTTGTCTGTAAGTTAGGCGTATGACGAGAGCAGTTACTAATCTTAACGCACCAGGCGAAACATCAATTACGCGCTATAGTCTTCCCGTTGACTTTTTGCAAACCTTGAGCAAATGACGCCGATCCCCAGTGGAGGCCAGTCAAAGCGGGCTCCGCAAGGATGTTAGGGCAGTTTTATTAATGTCAGTCCAATGAAATGCGGGACCCCCTTATTCTTTGGGATTCTCCATCTCCCAGTGTTAATCCTTCCCCGTGCCTACTTAAGGCTTGCCTTTGTGAGGTATTTTCGATTCACCCGCCCGGCGAATTTAAGAGTTCGTCTAGCCTCAAGTCTCTTTTCGGGCGCTCGCGCTTCGTCTTTCGGCACTTTGATCGCTACTTAGTAGAGAGTACTTGAGCCGAACTCGAAGAAGCAACCCTAGCCACCTCTATTGGTACGGGCCCGAATAGGAGGCAAATCCGAGACGATTCAGCTCTGAGATTGGGTTCCGCTCTCTCACTTAGCTGAGACCATCCCTCCGGCTAATTACTCGCCTCTCCTGTTTCTAATCACCGTTAAGACATATGGCTGGGAACTCTCAGTAGCTGCTGCTGGCCTCCTAACAGGTCCAACGAATGCCAAGTTATCGCAATTTCCGCCCTTCCCAAGATTTCCATAAATTTATCTAACTTCCCTCCGCCTCGATTATGTTCCATGCCGGTCCCCGGGTCATACTTGGCTGGAAGGCGACGTTTCGTCGGGCTTTCCGATAAGCTCCGTGCAGAGTATGCCCCGGCTTTGTCGCTGCTACTGCCCCCGTTCCTTAGATTTAGATAAGGGCTTATGCTTGTCTCCCGAAACCGAACTTATGTTGCTCTTAGGCGCCTTCCTAAGGCTAGACTCCACAACTGCGTTCTGATCAAAAGTGCTCATCGTCTTATAGTTGACATCACCTCATCAAGGAGTCGTTTGTTTCACTCCTCCCGCGCTTATAGCCGTAATGTGACGAATTGTTGAGAAATTCTAACGGGGGATTATGCGCGTTGATACACATACGACTCTTTTGGCGCATCCTCTACCCCCAAAGCAGTTCCTAGTAAGGCCTGGTATCGTGGTCAGGGAAGTGCCCCAGTCGCGTCCGCGCAGTCGTGCGGTTAAATTCACCGTATCCTACCGTGCTGTCGGACGTCGCATCATCCCGTCAGAGAGCTCTACGCCTATAGGATGCTGCTCACTTTCAAGATTATCGTTTACCTGCGTAAAACTAAATGCTAAATGAGACTTTTGCCTGAGATTCCCCCTGGCGGCAGGCAAGACGGTAAATCATTTGAGAGCAGAGTCGCATGCCGTACTAAACGCGCCGAAATTTAGAAAATGCCCAGGAAAGCAGATACGCATACTAGGTTCCAGTCATACGCTCGCGTACTGGAAGGTATGCATAAGCAGAGTGCCCGAAGGTCGGGGTCTTAACCCCGCCCCGGTCGCTCCTTAGTGTGAATACGCCAGTGGTGGCGAGTTTGCGGGAGCGCACCAGGGAGCGCAAACCCGTTTCCGTCCGACACGGCCATATCGAAACGGGCGATACGGGCCCCGGTGAGAGGGTACACGTCCTGAAGTGATTCGCTATTTCTGGTGAAGGGTGTGTGCGGCGTGGTGCTACGCAACTAAAAGGGGACCGACCTGACAGTATCACGAGACGTTGCTTTGCGGCAGGTAGCAATTGAATGCTGGTCGTGCAGCAGCTTTTAGGTGCGCAGCCTCAGACAGATGGCGTATCCGTAGGTACAAGTAGTTGTAAACAGTCGCACCGCACTGGCCATCGCATCAAGGTGACCAGCCCCGTTGCCAGCCCCCGAGTCCCACCACTACCAGGTTCTTGACGGAAAAATGTATCGGCCTCCCGGGGTCACCTTTATTACGACGCAAAGCTGCAATTCCCGAATGGGCCTTTACGTCACGGGACTGTCGCACAACCCACAGAGTCGAGACCTAATCAGTTTGGCCGAGGGTGGGGTTCCTTCCAACACGAGGACCCACGGTCAGCAAAGGGTCGCAAGGAGGGTATGATTCTCGCTACGCGGCTCGCCGTCGTCTGCTAACCTCGGTAAAGCACCGGACAGGTCGGTAACGCGACTGCAACGGCTTTGCGGCTATTAATGGTAAACGCGGGCTCTCCCTACCCGCCTAGACCCCCTGCAGATGCAATGAGCTATCTGGTTTCGCACAAGCGGACTCAGCCTGGCTCGTGGTTCCGATTCTCGTGTCGCCTAGTTATCTGATAAACTTTTCAAGGGCGCTGCAATCAATGCACGAGGGTAATTGACGCGAGATCGTTAGCTATCGTATTGTATTCGGCAGTGACTCCGAGCGAGCGCGCTATTTATCAATCCGCACAGAGAGACGCGGATTCGCGGTCTCTGCATCGTCACCTTCTTCGTCGGCAGCCCTCATTAATCGCCTACCTAAGTGGGGTAAGCAGGCTTCTAGATAACGCCATTGTATCGCGTATGGTGCTATAATTTTTCTACCCCGGCATCTCGCGGCGAGGAATAATCCTACAACCGGTCTTCGTTAGAGCTCAATTTCCATGATGCGCTTTAAGTGGTTATAACTAACGTCGATGCCTTGCATGGGACTTCCGGAAGGTCTGGGGCCCTTCGCCGTTGAGTACAGCCAACGCGCAATCAGGCTCATTTAAAAATGTAGGATACGTACGCCAACGCTCACCGTGTTGGCTCTTCAGGCTAGCGAATCAGCCCGTGTTGGTGGAAGTAGTCTTTCTTTTCGGGCAGCATGTTACAGAATGAAACGTTAGATTCTATGCTCAAGTAGTAGTCATTGCGGCCAGGACAGAATTGAGGGCGGGGCATTAAGAGCGGGGGCTCGGGTAATCATGAAAGTAGCTTAAGGCTCCCTCAGGCCGCGCCGGCCTCCAACACGATAGTTTGCATGTCGGTGGATTTCCAGAATCACCCTAAGGATTTTCAAGGCAGATTGGATGGTGGCCACGGAGAGGGCTTCGTGTGGTGTACATCCGGTGGCCAGCAAAGTCACAAAGAGCCAAGAGAGTTCTAAGTGACAATCCGCTAATTTTAAGAGATGACGGGAGTCCGCAATTTACCTCGACCGCCTCCGGCACCGTCTGACCTATGTCATTGCCCTGTTTTAGTAAGTGCCCCCAAGGGTACAATAGACTTTTACAATGAGCAGAGTGTTATTCATTTAGCAATACGACTCCCTAAATAGTGTTGCTTCTCATCTGTCCCTTGCGCTACGAGGGGCGAAGTCGTGTTGAGGAATTAAAACAGCCATCTAAAACATTATGGTCGTTTTCCGATTTTTAGTGCTATGGGACTACCGCTTTCAAAGGCGGCGTGCCGAGAGCGCTGGTGTATTCATTATACGAGATGTGACGCTTTAAGGGCGAGAGGAGCCTCTGCCCGATTGACACTCTTACGCTTGATAAACCCACTAAACCAGACTACGAACGAATTGCAATCAATACCTGAAGCGGTGGGAATCAGCGGCCTCTCCCGTGCAATCTTTCTACATGTAATTAGCAGATATTTTTCACTAAACCGCAGACCAATGCACGCGAGAACGGCCCCAAAATGGCTTTTGGTTCCTATCTGCTTATCCTGTCGGAAGGCAAATTACCATCTCACGGTGTGATGGAGGCGGATCGCACGCCGTTTTAGCGAATCTGATTCCTGCCTATGCCAGTCGTGTGTCTTCCGTCCGAGGGGATAGGGGGTTGTTTCCCAGGCCTCGTACGCAGGCTGAGTAAACCTCCAGTAACTCGCATAATCCGCGCACTAGTCTGAACCTCCATCTAAACGAGTGGAAGGTGGCCTGCAGTCAATTGCACGGCAAACCGGTCGGAGACAATTAGTCAGCTAATTACGCAGGCAGCGTATAACTAAAACGAAACCGCTAGCGCTTGTATTCAACCAACTACTATGGGCACCGGAGTGGGTTATTCCATACACAGTTGTGCAACGCGACCCTGGCAAACGTGGCTACCCAGGAGTGTGGGGATCTATAATTCTGGCTGAGAACCCATCTTTTTAGACAGCGCAAGGGAGAGCTTCTGCTCATACGGTCCGGGTGATTCCTCTCCGTGAATTAGGTGCAAAGGTGGTACAGTCCGCAGGGGACGGGTAAAAGACAAAATTAACTGTGGGGTTATGGGGCACCATCTTAGTTGTAGACGGCTCTGGCTGCAAAGGCTGCTAGCCAGCCTTTTAGTGATAAAACAGTGATCGGAGTAAGTCCTAGAGGCAATGGTGATTCAGCATTTAGACGCGTGTGTCGCGTCACTTACCCTCGGACTGCACCCATTTTTTGTGTCCCCACTAGACTGATCCTTGAAGGGGAGCTTCCGCCCAACCGTCATGGCTCCGGGGCTGCATTATACCCCCTGTCGTCGCCGCCCGTCGTCGTCGCAGCGATGACTTTACTCGGAGTTTGCGTCGGTCTCAGGCATCTTAATTTTCGCACCCGGCGGATAAAATTATTAAGAGTCAAAAAGCACGTGTCGTCCGTTACGAGAAAATCGAGTACACAATAGGCCGTGGTTCCGCGGCGAGAGCGACCGGTTTATTCTTTGTCGGGCAGACGCTAAGAGGGGTCCATGAAGGGTTGGCGCGTTCGAAATTCGTGGCGAATAGTATCCGACTCAACGTAGACTTACGCGTGATTGTCGGCGGAAGTTGAAGTAGGTTAAGGGTTCGATATGTACAGAATCGGGGGAGGGCGGAGGAGTCAGAACTGCGCAAGGAATACGGTACTACCGCCCTCATATAGGTCAAAACCCGTCTGCGCACGGGAATCCAAAGGGCGTGGGCCCTCCAGGTCAGTAAAGTAAAGCGGAGAGTGGAGAAAGATGAAGTGCGGTTTATAGAAGATTTCGAAGGCCTGAGACGAATTCCCTTGTGTGCACGGCGGTGGGGGCCAGCGCATATCCTCCCCTGGCTAGTTGCGAATGATTTTTTAATGTGGATCTGCCACGCGAGTCATTTCACCCCCAGATGAAAGGGCATGAGAGTAGGGACTAACTCTCTACAGCTGCAGCAGATCGCTGTTTAAGGTAGACACGGGTGGGACATGTAAGCAGAGCTGTGTGCGAGCCACTTTGCGACTCAAGCTTCCTAGCTCCGACTTATCAAGCCCCGGATAGTCCTCGTCAGCAAACAAGATCGTACAGCGGCCTTGCACGGCGCAACCTGGCGCGACACCCCACTGTTTCCTGGTTTGTCCTTTGGTAGGAAGAGGGATGACACGACTGAACAACGCGGTCGTTGGTCGTTAAGTATAACTAGAGTTGCTTCACTTCGCCCGCGTCCAGTCCATCTCCAGGCCGTCCTGTAACACACCCTGGATCCGGCGTTCGGCGCCAAATTGTTATCGGGGTGGATGCCGTATCGCCACAACTTACAAGCGCGCTTGGCGGACCAGCACTGTCATACAGAATTTGGCGGGGCCGGGGAGCCCAGAGCATTATAAACGGTGAGGTAGCGTGGAGCCCGTTAGGTGAGCCGCGCTTGGTCCATTTATGGACGGCGATTGAAGACAGCCAGGTAGACTCTAGCAATGGGTGACCGACAGTGCCTGTGCTGCCAGGTCCTGTAATCGAGCAGAGTTCCGAGCGTCGTCCCTTTAGAGTTATCGCACAGTTTGCACTCAGCAGGTTCGGGCTCGATAGGTTTCGGTAGCCGAGCTTCTTCTAGACGAATGTGGATGCGCCTAAATATCTATTTCCCCGTACTGCGAGTCTTACCTTTAAGTTTTTCGACGAACGTATGAAGGGCTCTGGGCTCGGAAGAAAACACAAGTTTCCCGAGCGATATGTGTTCCCTTCTAGGGCTCCTCATGAGTGCAGACGCGAAACAATCAGTACAACGCGGTATGTACAATGTGTCCGGATCACGCGAGGTCTACTTTTGGAATACGGGATGCTATGGCCTTTCCCACTCCCTTCCGGTGAGCATCGGGTAACCGAATTTAAGTTTTGATAAGAACTGTCATTTTAGCAAGGCGTCTTCCTCTTGGACAGTTTGGAGACTATTGGACCGAGGATTTGTTTCTAGACTCAAAAGAGCCTTTCTGCCAGAGCGTTCGTCTTAGCCTATCCATCTTGGTACCGGGAGTCGGGGATGCCTGTAATAGCAAACGGCAGGCAGCGATACACTCGATCGCTAAATGCTGCAGTCCTCAATTTTGCTTTTGTTCGAGGCTCTGTTTAGGCCGTCTCAGAGGTCATATGTGGTTGCAGATTTGAACTCGCCAGCTCTCTTTAGGGGGGGATGTGACACGAGATCACGCGTGAGACCCTTTCTGACTGTATTACTCAAGTCGCGAGTTGGAAATTGTTATGACCTTGCTCCCGTTTCCTACTAATTTACCGATCCTCCCGACTATAGCGTGACAGGGTGAGAGTCCAGCTTCCCTCGACACACAATTTTATCGTGCCTGATTTTGCTGCGCCCGCGTCAGTGCTGTGCCGGGGGAGGGCCAGCGAGATAAAGTGGGCAAATGCCTTTGAGATGGGCAAACGCAAGAAGTTATCGAAGGGACGAAATTGCGGGGTTGATGCGACACACTGCGATATCGGTATACGGAATTTTGGGACCATAACGCCCGAAGATAGGATCTCTACCTGGTCCCATGTTTTGCTTGCAGGCGTTTTGACGTTCTTTGCGTGGAATAACACTCTGAGCAAGAGGTTCCTAGCGGGGCTGAAGTCGGCCGGTCGCGGGGCCGTGATCGAGGGGGTTCTCGTCAAGAGGAGGCAAGAGGGCAGCCACCCCTTAGCTATCGCAAAGATGGCTCTCTTGGTCCTTGCTGAACGACAAATATCAACTGCACAAAAAGCGTGACGCGTATTGTAGTTTCGTTTGAGCCCCAGCCTGACATAATTATTCTCTTTACGCTCCGGGTTCACCGAATATTACCGGCCATATACGCGTTGCCACTGCGGGGGCAATGTATCATCTTGCGGTGCATAGTTGTTCACCAGGCCGAGGACTCTGGGGTTGGGCTGGTACGAGGTGCCAAAATCGCTAAGGCCCCTGGATCACTTCTTTGTGGTACCCCTGACACTTCGATGGCATTTCGGACGGGAGACGGCCCCTCGCACTCCTTTAATTGGGCCAATCTTCATCTTAACGGGATATAATAATAGTTTGCTATTCTTGTTTCTTGTTCCCGCCTCGCAGTACTCCGGCCCCCATAGTTGCCGGACGAGGAAAGATACGTTTCAGGTGTTGCAGTGCCCATTCTTCAATTCGAAAGTCTCATTTAGGCGCTATCACGCGGGATAGAGGTCCTATAGCAATACGGTATGGGATAAAATGGAGACGGTGCGCTGCGCAAGGAGGAAGTAACCGCTAAATGGCGCCTCAAAAGCACTACCTCGGTCGCCAAAAGAGCAATTCGCGGACACACCATTATCGGGCATAGCCTCTTAGAACCGATCCCTTGGAAGCGCCCCTAGTAGCTTCTCCCCCTAGGGGGCGGCGTTCGCAGGTTGGAAACCGCCCAGCGGTAGCAGTGCGTACGGAACTTTGTAGAAATTGCTGTCTTCCTGGACTTCCACGTACCATGTGTGTAGTGTAAGGGCGACATCCTGGTCTTAATTGTCTTAGCGACTACTAGCCTCCAAATAACCAAGGCAGACTCACCGGCCAGAAACTGTCGGAAAGGAATCAAGTAGTGTTATGTGCTCAATTACCGGTTCATTTTCCGAATTGTTAGTGGACAAGGGTTTCTCCTCGCTCCCGCACATCATATTGCAAACTCGTTCAACTAGTCGTTCTGCTACTCTATTCAATATAACGAGGCTCAATTAGCCTCTATGACTTCGATCAGGGGGGATCCTTTTACAGAAAACCTAGTGCGGTCAAGGTGCTGCCCTCAGTACATTCAAGGTTTAGTTCAAACCTACGTGACTAGTCCGATCCTTCGTGGCCAACCCTTACGCTCTGGTTGATTACTCGCGACTGGAGTGCTCGCTGGGGTTTGAGAACCTGCTTGTTATTCAACCTGTTACCCACGAAACCCCTTACTGCTCTGGTTCGGTAGAAGGATTTTCAGTACCACGAGTAGCGTAATGACATACTGCTTTCACGGCGGTAATCTCGTGCCGACAACTAGATTCTCCAGAATAGTTCTGAAACATCTGTAGCGGAGACTCTAGCCTTTTCTCGTGATCGCCGGCGACGGCGGAGGTCATTTAACATTAAAAAAACTAGGTACACTGATCTCTGTAGGGCCTAAGACTTTGGTGCAATACAGCTTAGTTTTCAGCTCCCGACTTGGGGACCTACTAGCTGCTCGTGGAATGTTCAACGTAGGAGTTGCCACGTTAGGCGTCTTGAGCAGGGACTATCCAGACCTCGGGGACGACGTGGGGGGATGGCTAAATTCCGGCTCCGGCGCTGGACCCCCTCCACTCACATGCTTCCATGGCGCACAAGTGCCGTGTCAATCCCTGCACCATGAGCATTATCTACGTATACACTCCAAACACTGGCGACAAGCTCTCACTCCCTTCCTGTTCGCGCAAGAAACCTCCTAAAGTCTCCGCTCGACCACGTAGCTTGCCGCTCGAAACTTCAGTTTTCCCTGGTCCAGTCTGCGCCCAGGACACGGGATCTCCCGACGATGTGGCCGCCTGGTCATGGACTTTCCTAGCTCCTTCGGAGCGAATCCCCTTGCCGCGGCTTTCCTTACCACTGTGCACGTCCAATCTCGACCCGCTGGCGGTTTTCGGTTCAGACCTTACCCAAATTAACTGAAAGACGCAGCATGCCCCGCGCCGGGTCACCGCTTGCTCAGGCCACTTCTATGTTGGCGCCACGGATCATCGAACATCCTAACCACATATGTCGCTATGAATAAGCTGCCCAGGTAAGCTTGGATCTGACGTCTTCGATCCGCAGTTGACAGCGTTCCCTGCCTCGCGAAAAGCCGGCTTCGACCGCCCCACCTTATTAGTCTGGTATTCATTGCTATATTGAAACGGTCTTTAAAACTCTTTAGCGTTCCATTTTTCCCTCATGATTTTTATGATACCAATACGATACTACTTGGATCTCGGCGAATCAATTTTCCCTCGGCTTGATTGGCCTGTGATTTAGTCTGCACGACGACCTAAGGAGGTGAGTCCGCTTGTAGCGAAACAGAAGCTCTTTCGCAAGGCTAGGGTGGGAGAGCCGTTGTAAGCTGGCCGAAAGCCGGGTCGACGTCAGCGTTTTACCGGACTCTGCGGTGCATTTACCGAGGTTAGCAAGAGGCGAGCCGCGTAGCGAGAAATCTACCCATCACATTCGGAACCTTTGGACCGGGGCAGTGGTGCGCAAGGCCCACCCTCGCGCCAAATTGATTGCGGCGGATCTAGTCCGTACGTAAAGGCAACACAAAGTTTCGGGAATTGCAGCTGTTCCGCTCAGAGCTAGAAAGGTGACCCCCAGGGGGCGGCCGATACATCATTTGCGGTCAGAACCGGAGTGGTGGGACTCGGGGAGGCTGGAGGAGAGGCACGGAGGCTGGTCACCTGGCGCTCGAGTTGGCCGGAACCAGATCAGCGGTGCT
>Amomum villosa var. xanthioides_Y17088 MH161417
TCGTCGGACTGCAAGTTAATACAGACTAACTTGGGTCTTAGCACCTTACGGAATACGGCACATCTGTTGCTGAGGGCTGCGGCACAACTTAAAAGGCTGCGCACACGTCAGCATTCAATTGCACCGAGCCGATTCGATCTCGACCTGGGCCGTCTGCCCCGTTTGACGGCTAATCAGCGGCCTCCGGAAGGCCTCCGGGCGGGATTGCCACCCCGACCCCAGTGGCGCTGCGTTCCCCGGCCTGACGGAGCGTTGTGGGGCGCCAACGCGTACAGGCCGTGCTACAGTGGAGCAGGGAACGTGGACCGCACAGCGCCCCACCTCAACCCTTCACGAACGCGCCTGCAAGCGACGCCCGGCTGTCAAGGATAGGGGGGCCGTAGCCGTCAGGACCTGCTCCCCGAGGGAACAGCCAAGGTCCAGCCGGGGGTGAAGCAGATGCTGCGCGTGAAATAACCGGCAAGCCCGCATGGTACTAAATCCCGTCCGTTTCGCCCATGAGACAGGCAATCAAGCCTCTTTGGCCACCTATTCCTGTACATATCTAAAATCCATTTACGCCTGTTCACCGTTGTGACCTCGGCAGCGCTGAGGGAGAATCAACAATGGTACAGACGAAGCTGGCAAATCGAATGGCTCTTGACATTCGGTATTGATCTCTTTCTGAAGGGTTCTTTGCGCAATAACGATGAATCAAATAGCCCTTAATCCTCACATCTTAGAGGGAGTGAGCGTCTGTGCTGCGATTAGTAGGATGGGAAGCACCGACGATTGTCAATAAGTCGGCGTAGCAGCTGAGCAAAACTATTGGATGCGGTAGGAAGGGCGTATTTAAATGGCGCGCGTGAATCAAAGAAACCCGGGGCGTTGAAGACAGAGCGAGGGCGCATGAGCTTAAAGAAGTGGGGTCGAAGTGTGAGGTCATCGGAGACTTCACTTCGTCCCTATTCCTAAGGGTTTATGATGTTCGCGTAACCTTTTTCCGGAGAGTCTCAAAACGAGTGCATACTAATCCGCGTCGACTGTTCGGCCCCGCGGCTTAGCGCATGTCAAACTTAACGGAAACAGAGTCAAACTTCTAATAAGATCCCGCGCAAAAGGGCGTAACGCAGGATGCATCTCGCCTTAGCCTAACGAAGTGCTAAACCAAGTGAGCGTGGGGGAAATGGATTGAACTTGAGTGGATTACGTCGGAGGCTCCCGAAGCTTTAAGAAGCGGGGAAATCGGCAGTATCCGGGACTTGTGGGACAGGGGTTAATCCTGGAACCGCTCTAGCCGCCACAAACGGAGGCGAGTTATTATACGGGTTGCTCTGGGATGGGAAGCGAACCCTTAAACCCGGCGAGACATGATGGTCCGAAATTGAGGCGTACGTGGAGCACTGAGCTGTGTTTCCCACCGTATCACTAAAGTGGAAGTTACTCCAGCGGGTTTCCCAGCTTGATCGGTGCTGCCATCTGGGGTTCTAGACGCAGTTTGAGGAGGTACACCGTCGGCGATGATTTTAACCAACTTATTATATTGTTGATTTCTTTTACGTTGTCTGTAAGTTAGGCGTATGACGAGAGCAGTTACTAATCTTAACGCACCAGGCGAAACATCAATTACGCGCTATAGTCTTCCCGTTGACTTTTTGCAAACCTTGAGCAAATGACGCCGATCCCCAGTGGAGGCCAGTCAAAGCGGGCTCCGCAAGGATGTTAGGGCAGGTAGATTAATGTCAGTCCAATGAAATGCGGGACCCCCTTATTCTTTGGGATTCTCCATCTCCCAGTGTTAATCCTTCCCCGTGCCTACTTAAGGCTTGCCTTTGTGAGGTATTTTCGATTCACCCGCCCGGCGAATTTAAGAGTTCGTCTAGCCTCAAGTCTCTTTTCGGGCGCTCGCGCTTCGTCTTTCGGCACTTTGATCGCTACTTAGTAGAGAGTACTTGAGCCGAACTCGAAGAAGCAACCCTAGCCACCTCGATTGGTACGGGCCCGAATAGGAGGCAAATCCGAGACGATTCAGCTCTGAGATTGGGTTCCGCTCTCTCACTTAGCTGAGACCATCCCTCCAGCTAATTACTCGCCTCGCCTGTTTCTAATCACCGTTAAGACATATGGCTGGGAACTCTCAGTAGCTGCTGCTGGCCTCCTAACAGGTCCAACGAATGCCAAGTTATCGTAATTTCCGCCCTTCCCAAGATTTCCATAAATTTATCTAACTTCCCTCCGCCTCGATTATGTTCCATGCCGGTCCCCGGGTCATACTTGGCTGGAAGGCGACGTTTCGTCGGGCTTTCCGATAAGCTCCGTGCAGAGTATGCCCCGGCTTTGTCGCTGCTACTGCCCCCGTTCCTTAGATTTAGATAAGGGCTTATGCTTGTCTCCCGAAACCGAACTTATGTTGCTCTTAGGCGCCTTCCTAAGGCTAGACTCCACAACTGCGTTCTGATCAAAAGTGCTCATCGTCTTATAGTTGACATCACCTCATCAAGGAGTCGTTTGTTTCATTCCTCCCGCGCTTATAGCCGTAATGTGACGAATTGTTGAGAAATTCTAACGGGGGATTATGCGCGTTGATACACATACGACTCTTTTGGCGCATCCTCTACCCCCAAAGCAGTTCCTAGTAAGGCCTGGTATCGTGGTCAGGGAAGTGCCCCAGTCGCGTCCGCGCAGTCGTGCGGTTAAATTCACCGTATCCTACCGTGCTGTCGGACGTAGCATCATCCCGTCAGAGAGCTCTACGCCTATAGGATGCTGCTCACTTTCAAGATTATCGTTTACCTGCGTAAAACTAAATGCTAAATGAGACTTTTGCCTGAGATTCCCCCTGGCGGCAGGCAAGACGTTAAATCATTTGAGAGCAGAGTCGCATGCCGTACTAAACGCGCCGAAATTTAGAAAACGCCCAGGAAAGCAGATACGCATACTAGGTTCCAGTCATACGCTCGCGTACTGGAAGGTATGCATAAGCAGAGTGCCCGAAGGTCGGGGTCTTAACCCCGGCCCGGTCGCTCCTTAGTGTGAATACGCCAGTGGTGGCGAGTTTGCGGGAGCGCACCAGGGAGCGCAAACCCGTTTCCGTCCGACACGGCCATATCGAAACGGGCGATACGGGCCCCGGTGAGAGGGTACACGTCCTGAAGTGATTCGCTATTTCTGGTGAAGGGTGTGTGCGGCGTGATGCTACGCAACTAAAAGGGGACCGACCTGACAGTATCACGAGACGTTGCTTTGCGGCAGGTAGCAATTGAATGCTGGTCGTGCAGCAGCTTTTAGGTGCGCAGCCTCAGACAGATGGCGTATCCGTAGGTACAAGTAGTTGTAAACAGTCGCACCGCACGGGCCATCGCATCAAGGTGACCAGCCCCGTTGCCAGCCCCCGAGTCCCACCACTACCAGGTTCTTGACGGAAAAATGTATCGGCCTCCCGGGGTCACCTTTATTACTACGCAAAGCTGCAATTCCCGAATGGGCCTTTACGTCACGGGACTGTCGCACAACCCACAGAGTCGAGACCTAATCAGTTTGGCCGAGGGTGGGGTTCCTTCCAACACGAGGACCCACGGTCAGCAAAGGGTCGCAAGGAGGGTATGATTCTCGCTACGCGGCTCGCCGTCGTCTGCTAACCTCGGTAAAGCACCGGACAGATCGGTAACGCGACTCCAACGGCTTTGCGGCTATTAATGGTAAACGCGGGCTCTCCCTACCCACCTAGACCCCCTGCAGATGCAATGATCTATCTGGTTTCGCACAAGCGGACTCAGCCTGGCTCGTGGTTCCGATTCTCGTGTCGCCTAGTTATCTGATAAACTTTTCAAGGGCGCTGCAATCAATGCACGAGGGTAATTGACGCGAGATCGTTAGCTATCGTATTGTATTCGGCAGTGACTCCAAGCGAGCGCGCTATTTATCAATCCGCACAGAGAGACGCGGATTCGCGGTCTCTGCATCGTCACCTTCTTCGTCGGCAGCCCTCATTAATCGCCTACCTAAGTGGGGTAAGCAGGCTTCTAGATAACGCCATTGTATCGCGTATGGTGCTATAATTTTTCTACCCCGGCATCTCGCGGCGAGGAATAATCCTACAACCGGTCTTCGTTAGAGCTCAATTTCCATGATGCGCTTTAAGTGGTTATAACTAACGTCGATGCCTTGCATGGGACTTCCGGAAGGTCTGGGGCCCTTCGCCGTTGAGTACAGCCAACGCGCAATCAGGCTCATTTAAAAATGTAGGATACGTACGCCAACGCTCACCGTGTTGGCTCTTCAGGCTAGCGAATCAGCCCGTGTTGGTGGAAGTAGTCTTTCTTTTCGGGCAGCATGTTACAGAATGAAACGTTAGATTCTATGCTCAAGTAGTAGTCATTGCGGCCAGGACAGAATTGAGGGCGGGGCATTAAGAGCGGGGGCTCGGGTAATCATGAAAGTAGCTTAAGGCTCCCTCAGGCCGCGCCGGCCTCCAACACGATAGTTTGCATGTCGGTGGATTTCCAGAATCACCCTAAGGATTTTCAAGGCAGATTGGATGGTGGCCACGGAGAGGGCTTCGTGTGGTGTACATCCGGTGGCCAGCAAAGTCACAAAGAGCCAAGAGAGTTCTAAGTGACAATCCGCTAATTTTAAGAGATGACGGGAGTCCGCAATTTACCTCGACCGCCTCCGGCACCGTCTGACCTATGTCATTGCCCTGTTTTAGTAAGTGCCCCCAAGGGTACAATAGACTTTTACAATGAGCAGAGTGTTATTCATTTAGCAATACGACTCCCTAAATAGTGTTGCTTCTCATCTGTCCCTTGCGCTACGAGGGGCGAAGTCGTGTTGAGGAATTAAAACAGCCATCTAAAACATTATGGTCGTTTTCCGATTTTTAGTGCTATGGGACTACCGCTTTCAAAGGCGGCGTGCCGAGAGCGCTGGTGTATTCATCATACGAGATGTGACGCTTTAAGGGCGAGAGGAGCCTCCGCCCGATTGACACTCTTACGCTTGATAAACCCACTAAACCAGACTACGAACGAATTGCAATCAATACCTGAAGCGGTGGGAATCAGCGGCCTCTCCCGTGCAATCTTTCTACATGTAATTAGCAGATATTTTTCACTAAACCGCAGACCAATGCACGCGAGAACGGCCCCAAAATGGCTTTTGGTTCCTATCTGCTTATCCTGTCGGAAGGCAAATTACCATCTCACGGTGTGATGGAGGCGGATCGCACGCCGTTTTAGCGAATCTGATTCCTGCCTATGCCAGTCGTGTGTCTTCCGTCCGAGGGGATAGGGGGTTGTTTCCCAGGCCTCGTACGCAGGCTGAGTAAACCTCCAGTAACTCGCATAATCCGCGCACTAGTCTGAACCTCCATCTAAACGAGTGGAAGGTGTCCTGCAGTCAATTGCACGGCAAACCGGTCGGAGACAATTAGTCAGCTAATTACGCAGGCAGCGTATAACTAAAACGAAACCGCTAGCGCTTGTATTCAACCAACTACTATGGGCACCGGAGTGGGTTATTCCATACACAGTTGTGCAACGCGACCCTGGCAAACGTGGCTACCCAGGAGTGTGGGGATCTATAATTCTGGCTGAGAACCCATCTTTTTAGACAGCGCAAGGGAGAGCTTCTGCTCATACGGTCCGGGTGATTCCTCTCCGTGAATTAGGTGCAAAGGTGGTACAGTCCGCAGGGGACGGGTAAAAGACAAAATTAACTGTGGGGTTATGGGGCACCATCTTAGTTGTAGACGGCTCTGGCTGCAAAGGCTGCTAGCCAGCCTTTTAGTGATAAAACAGTGATCGGAGTAAGTCCTGGAGGCAATGGTGATTCAGCATTTAGACGCGTGTGTCGCGTCACTTACCCTCGGACTGCACCCATTTTTTGTGTCCCCACTAGACTGATCCTTGAAGGGGAGCTTCCGCCCAACCGTCATGGCTCCGGGGCTGCATGATACCCCCTGTCGTCGCCGCCCGTCGTCGTCGCAGCGATGACTTTACTCGGAGTTTGCGTCGGTCTCAGGCATCTTAATTTTCGCACCCGGCGGATAAAATTATTAAGAGTCAAAAAGCACGTGTCGTCCGTTACGAGAAAATCGAGTACACAATAGGCCGTGGTTCCGCGGCGAGAGCGACCGGTTTATTCTTTGTCGGGCAGACGCTAAGAGGGGTCCATGAAGGGTTGGCGCGTTCGAAATTCGTGGCGAATAGTATCCGACTCAACGTAGACTTACGCATGATTGTCGGCGGAAGTTGAAGTAGGTTAAGGGTTCGATATGTACAGAATCGGGGGAGGGCGGAGGAGTCAGAACTGCGCAAGGAATACGGTACTACCGCCCTCATATAGGTCAAAACCCGTCTGCGCACGGGAATCCAAAGGGCATGGACCCTCCAGGTCAGTAAAGTAAAGCGGAGAGTGGAGAAAGATGAAGTGCGGTTTATAGAAGATTTCGAAGGTCTGAGACGAATTCCCCTGTGTGCACGGCGGTGGGGGCCAGCGCATATCCTCCCCTGGCTAGTTGCGAATGATTTTTTAATGTGGATCTGCCACGCGAGTCATTTCACCCCCAGATGAAAGGGCATGAGAGTAGGGACTAACTCTCTACAGCTGCAGCAGATCGCTGTTTAAGGTAGACACGGGTGGGACATGTAAGCAGAGCTGTGTGCGAGCCACTTTGCGACTCAAGCTTCCTAGCTCCGACTTATCAAGCCCCGGATAGTCCTCGTCAGCAAACAAGATCGTACAGCGGCCTTGCACGGCGCAACCTGGCGCGACACCCCACTGTTTCCTGGTTTGTCCTTTGGTAGGAAGAGGGATGACACGACTGAACAACGCGGTCGTTGGTCGTTAAGTATAACTAGAGTTGCTTCACTTCGCCCGCGTCCAGTCCATCTCCAGGCCGTCCTGTAACACACCCTGGATCCGGCGTTCGGCGCCAAATTGTTATCGGGGTGGATGCCGTATCGCCACAACTTACAAGTGCGCTTGGCGGACCAGCACTGTCATACAGAATTTGGCGGGGCCGGGGAGCCCAGAGCATTATAAACGGTGAGGGAGCGTGGAGCCCGTTAGGTGAGCCGCGCTTGGTCCATTTATGGACGGCGATTGAAGACAGCCAGGTAGACTCTAGCAATGGGTGACCGACAGTGCCTGTGCTGCCAGGTCCTGTAATCGAGCAGAGTTCCGAGCGTCGTCCCTTTAGAGGTCTCGCACAGTTTGCACTCAGCAGGTTCGGGCTCGATAGGTTTCGGTAGCCGAGCTTCTTCTAGACGAATGTGGATGCGCCTAAATATCTATTTCCCCGTACTGCAAGTCTTACCTTTAAGTTTTTTGACGAACGTATGAAGGGCTCTGGGCTCGGAAGAAAACACAAGTTTCCCGAGCGATATGTGTTCCCTTCTAGGGCTCCTCATGAGTGCAGACGCGAAACAATCAGTACAACGCGGTATGTACAATGTGTCCGGATCACGCGAGGTCTACTTTTGGAATACGGGATGCTATGGCCTTTCCCACTCCCTTCCGGTGAGCATCGGGTAACCGAATTTAAGTTTTGATAAGAACTGTCATTTTAGCAAGGCGTCTTCCTCTTGGACAGTTTGGAGACTGTTGGACCGAGGATTTGTTTCTAGACTCAAAAGAGCCTTTCTGCCAGAGCGTTCGTCTTAGCCTATCCATCTTGGTACCGGGAGTCGGGGATGCCTGTAATAGCAAACGGCAGGCAGCGATACACTCGATCGCTAAATGCTGCAGTCCTCAATTTTGCTTTTGTTCGAGGCTCTGTTTAGGCCGTCTCAGAGGTCATATGTGGTTACAGATTTGAACCCGCCAGCTCTCTTTAGGGGGGGATGTGACACGCGATCACGCGTGAGACCCTTTCTGACTGTATTACTCAAGTCGCGAGTTAGAAATTGTTATGACCTTGCTCCCGTTTCCTACTAATTTACCGATCCTCCCGACTATAGCGTGACAGGGTGAGAGTCCAACTTCCCTCGACACACAATTTTATCGTGCCTGATTTTGCTGCGCCCGCGTCAGTGCTGTGCCGGGGGAGGGCCAGCGAGATAAAGTGGGCAAATGCCTTTGAGATGGGCAAACGCAAGAAGTTATCGAAGGGACGAAATTGCGGGGTTGATGCGACACACTGCGATATCGGTATACGGAATTTTGGGACCATAACGCCCGAAGATAGGATCTCTACCTGGTCCCATGTTTTGCTTGCAGGCGTTTTGACGTTCTTTGCGTGGAATAACACTCTGAGCAAGAGGTTCCTAGCGGGGCTGAAGTCGGCCGGTCGCGGGGCCGTGATCGAGGGGGTTCTCGTCAAGAGGAGGCAAGAGGGCAGCCACCCCTTAGCTATCGCAAAGATGGCTCTCTTGGTCCTTGCTGAACGACAAATATCAACTGCACAAAAAGCGTGACGCGTATTGTAGTTTCGTTTGAGCCCCAGCCTGACATAATTATTCTCTTTACGCTCCGGGTTCACCGAATATTACCGGCCATATACGCGTTGCCACTGCGGGGGCAATGTATCATCTTGCGTTGCATAGTTGTTCACCAGGCCGAGGACTCTGGGGTTGGGCTGGTACGAGGTGCCAAAATCGCTAAGGCCCCTGGATCACTTCTTTGTGGTACCCCTGACACTTCGATGGCATTTCGGACGGGAGACGGCCCCTCGCACTCCTTTCATTGGGCCAATCTTCATCTTAACGGGATATAATAATAGTTTGCTATTCTTGTTTCTTGTTCCCGCCTCGCAGTACTCCGGCCCCCATAGTTGCCGGACGAGGAAAGATACGTTTCAGGTGTTGCAGTGCCCATTCTTCAGTTCGAAAGTCTCATTTAGGCGCTATCACGCGGGATAGAGGTCCTATAGCAATACGGTATGGGATAAAATGGAGACGGTGCGCTGCGCAAGGAGGAAGTAACCGCTAAATGGCGCCTCAAAAGCACTACCTCGGTCGCCAAAAGAGCAATTCGCGGACACACCATTATCGGGCATAGCCTCTTAGAACCGATCCCTTGGAAGCGCCCCTAGTAGCTTCTCCCCCTAGGGGGCGGCGTTCGCAGGTTGGAAACCGCCCAGCGGTAGCAGTGCGTACGGAACTTTGTAGAAATTGCTGTCTTCCTGGACTTCCACGTACCATGTGTGTAGTGTAAGGGCGACATCCTGGTCTTAATTGTCTTAGCGACTACTAGCCTCCAAATATCTAAGGCAGACTCACCGGCCAGAAACTGTCGGAAAGGAATCAAGTAGTGTTATGTGCTCAATTACCGGTTCATTTTCCGAATTGTTAGTGGACAAGGGTTTCTCCTCGCTCCCGCACATCATATTGCAAACTCGTTCAACTAGTCGTTCTGCTACTCTATTCAATATAACGAGGCTCAATTAGCCTCTATGACTTCGATCAGGGGGGATCCTTTTACAGAAAACCTAGTGCGGTCAAGGTGCTGCCCTCAGTACATTCAAGGTTTAGTTCAGACCTACGTGACGAGTCCGATCCTTCGTGGCCAACCCTTACGCTCTGGTTGATTACTCGCGACTGGAGTGCTCGCTGGGGTTTGAGAACCTGCTTGTTATTCAACCTGTTACCCACGAAACCCCTTACTGCTCTGGTTCGGTAGAAGGATTTTCAGTACCACGAGTAGCGTAATGACATACTGCTTTCACGGCGGTAATCTCGTGCCGACAACTAGATGCTCCAGAATAGTTCTGAAACATCTGTAGCGGAGACTCTAGCCTTTTCTCGTGATCGCCGGCGACGGCGGAGGTCATTTAACATTAAAAAAACTAGGTACACTGATCTCTGTAGGGCCTAAGACTTTGGTGCAATACAGCTTAGTTTTCAGCTCCCGACTTGGGGACCTACTAGCTGCTCGTGGAATGTTCAACGTAGGAGTTGCCACGTTAGGCGTCTTGAGCAGGGACTATCCAGACCTCGGGGACGACGTGGGGGGATGGCTAAATTCCGGCTCCGGCGCTGGACCCCCTCCACTCACATGCTTCCATGGCGCACAAGTGCCGTGTCAATCCCTGCACCATGAGCATTATCTACGTATACACTCCAAACACTGGCGACAAGCTCTCACTCCCTTCCTGTTCGCGCAAGAAACCTCCTAAACTCTCCGCTCGACCACGTAGCTTGCCGCTCGAAACTTCAGTTTTCCCTGGTCCAGTCTGCGCCCAGGACACGGGATCTCCCGACGATGTGGCCGCCTGGTCATGGACTTTCCTAGCTCCTTCGGAGCGAATCCCCTTGCCGCGGCTTTCCTTACCACTGTGCACGTCCAATCTCGACCCGCTGGCGGTTTTCGGTTCAGACCTTACCCAAATTAACTGAAAGACGCAGCATGCCCCGCGCCGAGTCACCGCTTGCTCAGGCCACTCCTATGTTGGCGCCACGGATCATCGAACATCCTGACCACATATGTCGCTATGAATAAGCTGCCCAGGTAAGCTTGGATCTGACGTCTTCGATCCGCAGTTGACAGCGTTCCCTGCCTCGCGAAAAGCCGGCTTCGACCGCCCCACCTTATTAGTCTGATATTCATTGCTATATTGAAACGGTCTTTAAAACTCTTTAGCGTTCCATTTTTCCCTCATGATTTTTATGATACCAATACGATACTACTTGGATCTCGGCGAATCAATTTTCCCTCGGCTTGATTGGCCTGTGATTTAGTCTGCACGACGACCTAAGGAGGTGAGTCCGCTTGTAGCGAAACAGAAGATCTTTCGCAAGGCTAGGGTGGGAGAGCCGTTGTAAGCTGGCCGAAAGCCGGGTGGACGTCAGCGTTTTACCGGATTCTGCGGTGCGTTTACCGAGGTTAGCAAGAGGCGAGCCGCGTAGCGAGAAATCTACCCATCACATTCGGAACCTTTGGACCGGGGCAGTGGTGCGCAAGGCCCACCCTCGCGCCAAATTGATTGCGGCGGATCTAGTCCGTACGTAAAGGCAACACAAAGTTTCGGGAATTGCAGCTGTTCCGCTAAGAGCTAGAAAGGTGACCCCCAGGGGGCGGCCGATACATCATTTGCGGTCAGAACCGGAGTGGTGGGACTCGGGGAGGCTGGAGGAGAGGCACGGAGGCTGGTCACCTGGCGCTCGAGTTGGCCGGAACCCGATCAGCGGTGCT
>Amomum villosa_Y17089 MH161418
TCGTCGGACTGCAAGTTAATACAGACTAACTTGGGTCTTAGCACCTTACGGAATACGGCACATCTGTTGCTGAGGACTGCGGCACAACTTAAAAGGCTGCGCACACGTCAGCATTCAATTGCACCGAGCCGATTCGATCTCGACCTGGGCCGTCTGCCCCGTTTGACGGCTAACCAGCGGCCTCCGGAAGGCCTCCGGGCGGGATTGCCACCCCGGCCCCAGTGGCGCTGCGTTCCCCGGCCTGACGGAGCGTTGTGGGGCGCCAACGCGTACAGGCCGTGCTACAGTGGAGCAGGGAACGTGGAGCGCACAGCGCCCCACCTCAACCCTTCACGAACGCGCCTGCAAGCGACGCCCGGCTATCAAGGATAGGGGGGCCGTAGCCGTCAGGCCCTGCTCCCCGAGGGAACAGCCAAGGTCCAGCCGGGGGTGAAGCAGATGCGGCGCGTGAAATAACCGGCAAGCCCGCATGGTACTAAATCCCGTCCTTTTCGCCCATGAGGCAGGCAATCAAGCCTCTTTGGCCACCTATTCCTGTACATATCTAAAATCCATTTACGCCTGTTCACCGTTGTGACCTCGGCAGCGCTGAGGGAGAATCAACAATGGTACAGACGAAGCTGGCAAATCGAATGGCTCTTGACATTCGGTATTGATCTCTTTCTGAAGGGTTCTTTGCGCAATAACGATGAATCAAACAGCCCTTAATCCTCACATCTTAGAGGGAGTGAGCGTCTGTGCTGCGATTAGTAGGATGGGAAGCACCGACGATTGTCAATAAGTCGGCGTAGCAGCTGAGCAAAACTATTGGATGCGGTAGGAAGGGCGTATTTAAATGGCGCGCGTGAAGCAAAGAAACCCGGGGCGTTGAAGACAGAGCGAGGGCGCATGAGCTTAAAGAAGTGGGGTCGAAGTGTGAGGTCATCGGAGACTTCACTTCGTCCCTATTCCTAAGGGTTTATGATGTTCGCGTAACCTTTTTCCGGAGAGCCTCAAAACGAGTGCATACTAATCCGCGTCGACTGTTCGGCCCCGCGGCTTAGCGCATGTCAAACTTAACGGAAACAGAGTCAAACTTCTAATAAGATCCCGCGCAAAAGGGCGTAACGCAGGATGCATCTCGCCTTAGCCTAACGAAGTGCTAAACCAAGTGAGCGTGGGGGAAATGGATTGAACTTGAGTGGATTACGTCGGAGGCTCCCGAAGCTTTAAGAAGCGGGGAAATCGGCAGTATCCGGGACTTGTGGGACAGGGGTTAATCCTGGAACCGCTCTAGCCGCCACAAACGGAGGCGAGTTATTATACGGGTTGCTCTGGGATGGGAAGCGAACCCTTAAACCCGGCGAGACATGATGGTCCGAAATTGAGGCGTACGTGGAGCACTGAGCTGTGTTTCCCACCGTATCACTAAAGTGGAAGTTACTCCAGCGGGTTTCCCAGCTTGATCGGTGCTGCCATCTGGGGTTCTAGACGCAGTTTGAGGAGGTACACCGTCGGCGATGATTTTAACCAACTTATTATATTGTTGATTTCTTTTACGTTGTCTGTAAGTTAGGCGTATGACGAGAGCAGTTACTAATCTTAACGCACCAGGCGAAACATCAATTACGCGCTATAGTCTTCCCGTTGACTTTTTGCAAACCTTGAGCAAATGACGCCGATCCCCAGTGGAGGCCAGTCAAAGCGGGCTCCGCAAGGATGTTAGGGCAGTTTTATTAATGTCAGTCCAATGAAATGCGGGACCCCCTTATTCTTTGGGATTCTCCATCTCCCAGTGTTAATCCTTCCCCGTGCCTACTTAAGGCTTGCCTTTGTGAGGTATTTTCGATTCACCCGCCCGGCGAATTTAAGAGTTCGTCTAGCCTCAAGTCTCTTTTCGGGCGCTCGCGCTTCGTCTTTCGGCACTTTGATCGCTACTTAGTAGAGAGTACTTGAGCCGAACTCGAAGAAGCAACCCTAGCCACCTCTATTGGTACGGGCCCGAATAGGAGGCAAATCCGAGACGATTCAGCTCTGAGATTGGGTTCCGCTCTCTCACTTAGCTGAGACCATCCCTCCGGCTAATTACTCGCCTCTCCTGTTTCTAATCACCGTTAAGACATATGGCTGGGAACTCTCAGTAGCTGCTGCTGGCCTCCTAACAGGTCCAACGAATGCCAAGTTATCGCAATTTCCGCCCTTCCCAAGATTTCCATAAATTTATCTAACTTCCCTCCGCCTCGATTATGTTCCATGCCGGTCCCCGGGTCATACTTGGCTGGAAGGCGACGTTTCGTCGGGCTTTCCGATAAGCTCCGTGCAGAGTATGCCCCGGCTTTGTCGCTGCTACTGCCCCCGTTCCTTAGATTTAGATAAGGGCTTATGCTTGTCTCCCGAAACCGAACTTATGTTGCTCTTAGGCGCCTTCCTAAGGCTAGACTCCACAACTGCGTTCTGATCAAAAGTGCTCATCGTCTTATAGTTGACATCACCTCATCAAGGAGTCGTTTGTTTCACTCCTCCCGCGCTTATAGCCGTAATGTGACGAATTGTTGAGAAATTCTAACGGGGGATTATGCGCGTTGATACACATACGACTCTTTTGGCGCATCCTCTACCCCCAAAGCAGTTCCTAGTAAGGCCTGGTATCGTGGTCAGGGAAGTGCCCCAGTCGCGTCCGCGCAGTCGTGCGGTTAAATTCACCGTATCCTACCGTGCTGTCGGACGTCGCATCATCCCGTCAGAGAGCTCTACGCCTATAGGATGCTGCTCACTTTCAAGATTATCGTTTACCTGCGTAAAACTAAATGCTAAATGAGACTTTTGCCTGAGATTCCCCCTGGCGGCAGGCAAGACGGTAAATCATTTGAGAGCAGAGTCGCATGCCGTACTAAACGCGCCGAAATTTAGAAAATGCCCAGGAAAGCAGATACGCATACTAGGTTCCAGTCATACGCTCGCGTACTGGAAGGTATGCATAAGCAGAGTGCCCGAAGGTCGGGGTCTTAACCCCGCCCCGGTCGCTCCTTAGTGTGAATACGCCAGTGGTGGCGAGTTTGCGGGAGCGCACCAGGGAGCGCAAACCCGTTTCCGTCCGACACGGCCATATCGAAACGGGCGATACGGGCCCCGGTGAGAGGGTACACGTCCTGAAGTGATTCGCTATTTCTGGTGAAGGGTGTGTGCGGCGTGGTGCTACGCAACTAAAAGGGGACCGACCTGACAGTATCACGAGACGTTGCTTTGCGGCAGGTAGCAATTGAATGCTGGTCGTGCAGCAGCTTTTAGGTGCGCAGCCTCAGACAGATGGCGTATCCGTAGGTACAAGTAGTTGTAAACAGTCGCACCGCACTGGCCATCGCATCAAGGTGACCAGCCCCGTTGCCAGCCCCCGAGTCCCACCACTACCAGGTTCTTGACGGAAAAATGTATCGGCCTCCCGGGGTCACCTTTATTACGACGCAAAGCTGCAATTCCCGAATGGGCCTTTACGTCACGGGACTGTCGCACAACCCACAGAGTCGAGACCTAATCAGTTTGGCCGAGGGTGGGGTTCCTTCCAACACGAGGACCCACGGTCAGCAAAGGGTCGCAAGGAGGGTATGATTCTCGCTACGCGGCTCGCCGTCGTCTGCTAACCTCGGTAAAGCACCGGACAGGTCGGTAACGCGACTGCAACGGCTTTGCGGCTATTAATGGTAAACGCGGGCTCTCCCTACCCGCCTAGACCCCCTGCAGATGCAATGAGCTATCTGGTTTCGCACAAGCGGACTCAGCCTGGCTCGTGGTTCCGATTCTCGTGTCGCCTAGTTATCTGATAAACTTTTCAAGGGCGCTGCAATCAATGCACGAGGGTAATTGACGCGAGATCGTTAGCTATCGTATTGTATTCGGCAGTGACTCCGAGCGAGCGCGCTATTTATCAATCCGCACAGAGAGACGCGGATTCGCGGTCTCTGCATCGTCACCTTCTTCGTCGGCAGCCCTCATTAATCGCCTACCTAAGTGGGGTAAGCAGGCTTCTAGATAACGCCATTGTATCGCGTATGGTGCTATAATTTTTCTACCCCGGCATCTCGCGGCGAGGAATAATCCTACAACCGGTCTTCGTTAGAGCTCAATTTCCATGATGCGCTTTAAGTGGTTATAACTAACGTCGATGCCTTGCATGGGACTTCCGGAAGGTCTGGGGCCCTTCGCCGTTGAGTACAGCCAACGCGCAATCAGGCTCATTTAAAAATGTAGGATACGTACGCCAACGCTCACCGTGTTGGCTCTTCAGGCTAGCGAATCAGCCCGTGTTGGTGGAAGTAGTCTTTCTTTTCGGGCAGCATGTTACAGAATGAAACGTTAGATTCTATGCTCAAGTAGTAGTCATTGCGGCCAGGACAGAATTGAGGGCGGGGCATTAAGAGCGGGGGCTCGGGTAATCATGAAAGTAGCTTAAGGCTCCCTCAGGCCGCGCCGGCCTCCAACACGATAGTTTGCATGTCGGTGGATTTCCAGAATCACCCTAAGGATTTTCAAGGCAGATTGGATGGTGGCCACGGAGAGGGCTTCGTGTGGTGTACATCCGGTGGCCAGCAAAGTCACAAAGAGCCAAGAGAGTTCTAAGTGACAATCCGCTAATTTTAAGAGATGACGGGAGTCCGCAATTTACCTCGACCGCCTCCGGCACCGTCTGACCTATGTCATTGCCCTGTTTTAGTAAGTGCCCCCAAGGGTACAATAGACTTTTACAATGAGCAGAGTGTTATTCATTTAGCAATACGACTCCCTAAATAGTGTTGCTTCTCATCTGTCCCTTGCGCTACGAGGGGCGAAGTCGTGTTGAGGAATTAAAACAGCCATCTAAAACATTATGGTCGTTTTCCGATTTTTAGTGCTATGGGACTACCGCTTTCAAAGGCGGCGTGCCGAGAGCGCTGGTGTATTCATTATACGAGATGTGACGCTTTAAGGGCGAGAGGAGCCTCTGCCCGATTGACACTCTTACGCTTGATAAACCCACTAAACCAGACTACGAACGAATTGCAATCAATACCTGAAGCGGTGGGAATCAGCGGCCTCTCCCGTGCAATCTTTCTACATGTAATTAGCAGATATTTTTCACTAAACCGCAGACCAATGCACGCGAGAACGGCCCCAAAATGGCTTTTGGTTCCTATCTGCTTATCCTGTCGGAAGGCAAATTACCATCTCACGGTGTGATGGAGGCGGATCGCACGCCGTTTTAGCGAATCTGATTCCTGCCTATGCCAGTCGTGTGTCTTCCGTCCGAGGGGATAGGGGGTTGTTTCCCAGGCCTCGTACGCAGGCTGAGTAAACCTCCAGTAACTCGCATAATCCGCGCACTAGTCTGAACCTCCATCTAAACGAGTGGAAGGTGGCCTGCAGTCAATTGCACGGCAAACCGGTCGGAGACAATTAGTCAGCTAATTACGCAGGCAGCGTATAACTAAAACGAAACCGCTAGCGCTTGTATTCAACCAACTACTATGGGCACCGGAGTGGGTTATTCCATACACAGTTGTGCAACGCGACCCTGGCAAACGTGGCTACCCAGGAGTGTGGGGATCTATAATTCTGGCTGAGAACCCATCTTTTTAGACAGCGCAAGGGAGAGCTTCTGCTCATACGGTCCGGGTGATTCCTCTCCGTGAATTAGGTGCAAAGGTGGTACAGTCCGCAGGGGACGGGTAAAAGACAAAATTAACTGTGGGGTTATGGGGCACCATCTTAGTTGTAGACGGCTCTGGCTGCAAAGGCTGCTAGCCAGCCTTTTAGTGATAAAACAGTGATCGGAGTAAGTCCTAGAGGCAATGGTGATTCAGCATTTAGACGCGTGTGTCGCGTCACTTACCCTCGGACTGCACCCATTTTTTGTGTCCCCACTAGACTGATCCTTGAAGGGGAGCTTCCGCCCAACCGTCATGGCTCCGGGGCTGCATTATACCCCCTGTCGTCGCCGCCCGTCGTCGTCGCAGCGATGACTTTACTCGGAGTTTGCGTCGGTCTCAGGCATCTTAATTTTCGCACCCGGCGGATAAAATTATTAAGAGTCAAAAAGCACGTGTCGTCCGTTACGAGAAAATCGAGTACACAATAGGCCGTGGTTCCGCGGCGAGAGCGACCGGTTTATTCTTTGTCGGGCAGACGCTAAGAGGGGTCCATGAAGGGTTGGCGCGTTCGAAATTCGTGGCGAATAGTATCCGACTCAACGTAGACTTACGCGTGATTGTCGGCGGAAGTTGAAGTAGGTTAAGGGTTCGATATGTACAGAATCGGGGGAGGGCGGAGGAGTCAGAACTGCGCAAGGAATACGGTACTACCGCCCTCATATAGGTCAAAACCCGTCTGCGCACGGGAATCCAAAGGGCGTGGGCCCTCCAGGTCAGTAAAGTAAAGCGGAGAGTGGAGAAAGATGAAGTGCGGTTTATAGAAGATTTCGAAGGCCTGAGACGAATTCCCTTGTGTGCACGGCGGTGGGGGCCAGCGCATATCCTCCCCTGGCTAGTTGCGAATGATTTTTTAATGTGGATCTGCCACGCGAGTCATTTCACCCCCAGATGAAAGGGCATGAGAGTAGGGACTAACTCTCTACAGCTGCAGCAGATCGCTGTTTAAGGTAGACACGGGTGGGACATGTAAGCAGAGCTGTGTGCGAGCCACTTTGCGACTCAAGCTTCCTAGCTCCGACTTATCAAGCCCCGGATAGTCCTCGTCAGCAAACAAGATCGTACAGCGGCCTTGCACGGCGCAACCTGGCGCGACACCCCACTGTTTCCTGGTTTGTCCTTTGGTAGGAAGAGGGATGACACGACTGAACAACGCGGTCGTTGGTCGTTAAGTATAACTAGAGTTGCTTCACTTCGCCCGCGTCCAGTCCATCTCCAGGCCGTCCTGTAACACACCCTGGATCCGGCGTTCGGCGCCAAATTGTTATCGGGGTGGATGCCGTATCGCCACAACTTACAAGCGCGCTTGGCGGACCAGCACTGTCATACAGAATTTGGCGGGGCCGGGGAGCCCAGAGCATTATAAACGGTGAGGTAGCGTGGAGCCCGTTAGGTGAGCCGCGCTTGGTCCATTTATGGACGGCGATTGAAGACAGCCAGGTAGACTCTAGCAATGGGTGACCGACAGTGCCTGTGCTGCCAGGTCCTGTAATCGAGCAGAGTTCCGAGCGTCGTCCCTTTAGAGTTATCGCACAGTTTGCACTCAGCAGGTTCGGGCTCGATAGGTTTCGGTAGCCGAGCTTCTTCTAGACGAATGTGGATGCGCCTAAATATCTATTTCCCCGTACTGCGAGTCTTACCTTTAAGTTTTTCGACGAACGTATGAAGGGCTCTGGGCTCGGAAGAAAACACAAGTTTCCCGAGCGATATGTGTTCCCTTCTAGGGCTCCTCATGAGTGCAGACGCGAAACAATCAGTACAACGCGGTATGTACAATGTGTCCGGATCACGCGAGGTCTACTTTTGGAATACGGGATGCTATGGCCTTTCCCACTCCCTTCCGGTGAGCATCGGGTAACCGAATTTAAGTTTTGATAAGAACTGTCATTTTAGCAAGGCGTCTTCCTCTTGGACAGTTTGGAGACTATTGGACCGAGGATTTGTTTCTAGACTCAAAAGAGCCTTTCTGCCAGAGCGTTCGTCTTAGCCTATCCATCTTGGTACCGGGAGTCGGGGATGCCTGTAATAGCAAACGGCAGGCAGCGATACACTCGATCGCTAAATGCTGCAGTCCTCAATTTTGCTTTTGTTCGAGGCTCTGTTTAGGCCGTCTCAGAGGTCATATGTGGTTGCAGATTTGAACTCGCCAGCTCTCTTTAGGGGGGGATGTGACACGAGATCACGCGTGAGACCCTTTCTGACTGTATTACTCAAGTCGCGAGTTGGAAATTGTTATGACCTTGCTCCCGTTTCCTACTAATTTACCGATCCTCCCGACTATAGCGTGACAGGGTGAGAGTCCAGCTTCCCTCGACACACAATTTTATCGTGCCTGATTTTGCTGCGCCCGCGTCAGTGCTGTGCCGGGGGAGGGCCAGCGAGATAAAGTGGGCAAATGCCTTTGAGATGGGCAAACGCAAGAAGTTATCGAAGGGACGAAATTGCGGGGTTGATGCGACACACTGCGATATCGGTATACGGAATTTTGGGACCATAACGCCCGAAGATAGGATCTCTACCTGGTCCCATGTTTTGCTTGCAGGCGTTTTGACGTTCTTTGCGTGGAATAACACTCTGAGCAAGAGGTTCCTAGCGGGGCTGAAGTCGGCCGGTCGCGGGGCCGTGATCGAGGGGGTTCTCGTCAAGAGGAGGCAAGAGGGCAGCCACCCCTTAGCTATCGCAAAGATGGCTCTCTTGGTCCTTGCTGAACGACAAATATCAACTGCACAAAAAGCGTGACGCGTATTGTAGTTTCGTTTGAGCCCCAGCCTGACATAATTATTCTCTTTACGCTCCGGGTTCACCGAATATTACCGGCCATATACGCGTTGCCACTGCGGGGGCAATGTATCATCTTGCGGTGCATAGTTGTTCACCAGGCCGAGGACTCTGGGGTTGGGCTGGTACGAGGTGCCAAAATCGCTAAGGCCCCTGGATCACTTCTTTGTGGTACCCCTGACACTTCGATGGCATTTCGGACGGGAGACGGCCCCTCGCACTCCTTTAATTGGGCCAATCTTCATCTTAACGGGATATAATAATAGTTTGCTATTCTTGTTTCTTGTTCCCGCCTCGCAGTACTCCGGCCCCCATAGTTGCCGGACGAGGAAAGATACGTTTCAGGTGTTGCAGTGCCCATTCTTCAATTCGAAAGTCTCATTTAGGCGCTATCACGCGGGATAGAGGTCCTATAGCAATACGGTATGGGATAAAATGGAGACGGTGCGCTGCGCAAGGAGGAAGTAACCGCTAAATGGCGCCTCAAAAGCACTACCTCGGTCGCCAAAAGAGCAATTCGCGGACACACCATTATCGGGCATAGCCTCTTAGAACCGATCCCTTGGAAGCGCCCCTAGTAGCTTCTCCCCCTAGGGGGCGGCGTTCGCAGGTTGGAAACCGCCCAGCGGTAGCAGTGCGTACGGAACTTTGTAGAAATTGCTGTCTTCCTGGACTTCCACGTACCATGTGTGTAGTGTAAGGGCGACATCCTGGTCTTAATTGTCTTAGCGACTACTAGCCTCCAAATAACCAAGGCAGACTCACCGGCCAGAAACTGTCGGAAAGGAATCAAGTAGTGTTATGTGCTCAATTACCGGTTCATTTTCCGAATTGTTAGTGGACAAGGGTTTCTCCTCGCTCCCGCACATCATATTGCAAACTCGTTCAACTAGTCGTTCTGCTACTCTATTCAATATAACGAGGCTCAATTAGCCTCTATGACTTCGATCAGGGGGGATCCTTTTACAGAAAACCTAGTGCGGTCAAGGTGCTGCCCTCAGTACATTCAAGGTTTAGTTCAAACCTACGTGACTAGTCCGATCCTTCGTGGCCAACCCTTACGCTCTGGTTGATTACTCGCGACTGGAGTGCTCGCTGGGGTTTGAGAACCTGCTTGTTATTCAACCTGTTACCCACGAAACCCCTTACTGCTCTGGTTCGGTAGAAGGATTTTCAGTACCACGAGTAGCGTAATGACATACTGCTTTCACGGCGGTAATCTCGTGCCGACAACTAGATTCTCCAGAATAGTTCTGAAACATCTGTAGCGGAGACTCTAGCCTTTTCTCGTGATCGCCGGCGACGGCGGAGGTCATTTAACATTAAAAAAACTAGGTACACTGATCTCTGTAGGGCCTAAGACTTTGGTGCAATACAGCTTAGTTTTCAGCTCCCGACTTGGGGACCTACTAGCTGCTCGTGGAATGTTCAACGTAGGAGTTGCCACGTTAGGCGTCTTGAGCAGGGACTATCCAGACCTCGGGGACGACGTGGGGGGATGGCTAAATTCCGGCTCCGGCGCTGGACCCCCTCCACTCACATGCTTCCATGGCGCACAAGTGCCGTGTCAATCCCTGCACCATGAGCATTATCTACGTATACACTCCAAACACTGGCGACAAGCTCTCACTCCCTTCCTGTTCGCGCAAGAAACCTCCTAAAGTCTCCGCTCGACCACGTAGCTTGCCGCTCGAAACTTCAGTTTTCCCTGGTCCAGTCTGCGCCCAGGACACGGGATCTCCCGACGATGTGGCCGCCTGGTCATGGACTTTCCTAGCTCCTTCGGAGCGAATCCCCTTGCCGCGGCTTTCCTTACCACTGTGCACGTCCAATCTCGACCCGCTGGCGGTTTTCGGTTCAGACCTTACCCAAATTAACTGAAAGACGCAGCATGCCCCGCGCCGGGTCACCGCTTGCTCAGGCCACTTCTATGTTGGCGCCACGGATCATCGAACATCCTAACCACATATGTCGCTATGAATAAGCTGCCCAGGTAAGCTTGGATCTGACGTCTTCGATCCGCAGTTGACAGCGTTCCCTGCCTCGCGAAAAGCCGGCTTCGACCGCCCCACCTTATTAGTCTGGTATTCATTGCTATATTGAAACGGTCTTTAAAACTCTTTAGCGTTCCATTTTTCCCTCATGATTTTTATGATACCAATACGATACTACTTGGATCTCGGCGAATCAATTTTCCCTCGGCTTGATTGGCCTGTGATTTAGTCTGCACGACGACCTAAGGAGGTGAGTCCGCTTGTAGCGAAACAGAAGCTCTTTCGCAAGGCTAGGGTGGGAGAGCCGTTGTAAGCTGGCCGAAAGCCGGGTCGACGTCAGCGTTTTACCGGACTCTGCGGTGCATTTACCGAGGTTAGCAAGAGGCGAGCCGCGTAGCGAGAAATCTACCCATCACATTCGGAACCTTTGGACCGGGGCAGTGGTGCGCAAGGCCCACCCTCGCGCCAAATTGATTGCGGCGGATCTAGTCCGTACGTAAAGGCAACACAAAGTTTCGGGAATTGCAGCTGTTCCGCTCAGAGCTAGAAAGGTGACCCCCAGGGGGCGGCCGATACATCATTTGCGGTCAGAACCGGAGTGGTGGGACTCGGGGAGGCTGGAGGAGAGGCACGGAGGCTGGTCACCTGGCGCTCGAGTTGGCCGGAACCAGATCAGCGGTGCT
>Amomum villosa_Y19017 MN067431
TCGTCGGACTGCAAGTTAATACAGACTAACTTGGGTCTTAGCACCTTACGGAATACGGCACATCTGTTGCTGAGGACTGCGGCACAACTTAAAAGGCTGCGCACACGTCAGCATTCAATTGCACCGAGCCGATTCGATCTCGACCTGGGCCGTCTGCCCCGTTTGACGGCTAACCAGCGGCCTCCGGAAGGCCTCCGGGCGGGATTGCCACCCCGGCCCCAGTGGCGCTGCGTTCCCCGGCCTGACGGAGCGTTGTGGGGCGCCAACGCGTACAGGCCGTGCTACAGTGGAGCAGGGAACGTGGAGCGCACAGCGCCCCACCTCAACCCTTCACGAACGCGCCTGCAAGCGACGCCCGGCTATCAAGGATAGGGGGGCCGTAGCCGTCAGGCCCTGCTCCCCGAGGGAACAGCCAAGGTCCAGCCGGGGGTGAAGCAGATGCGGCGCGTGAAATAACCGGCAAGCCCGCATGGTACTAAATCCCGTCCTTTTCGCCCATGAGGCAGGCAATCAAGCCTCTTTGGCCACCTATTCCTGTACATATCTAAAATCCATTTACGCCTGTTCACCGTTGTGACCTCGGCAGCGCTGAGGGAGAATCAACAATGGTACAGACGAAGCTGGCAAATCGAATGGCTCTTGACATTCGGTATTGATCTCTTTCTGAAGGGTTCTTTGCGCAATAACGATGAATCAAACAGCCCTTAATCCTCACATCTTAGAGGGAGTGAGCGTCTGTGCTGCGATTAGTAGGATGGGAAGCACCGACGATTGTCAATAAGTCGGCGTAGCAGCTGAGCAAAACTATTGGATGCGGTAGGAAGGGCGTATTTAAATGGCGCGCGTGAAGCAAAGAAACCCGGGGCGTTGAAGACAGAGCGAGGGCGCATGAGCTTAAAGAAGTGGGGTCGAAGTGTGAGGTCATCGGAGACTTCACTTCGTCCCTATTCCTAAGGGTTTATGATGTTCGCGTAACCTTTTTCCGGAGAGCCTCAAAACGAGTGCATACTAATCCGCGTCGACTGTTCGGCCCCGCGGCTTAGCGCATGTCAAACTTAACGGAAACAGAGTCAAACTTCTAATAAGATCCCGCGCAAAAGGGCGTAACGCAGGATGCATCTCGCCTTAGCCTAACGAAGTGCTAAACCAAGTGAGCGTGGGGGAAATGGATTGAACTTGAGTGGATTACGTCGGAGGCTCCCGAAGCTTTAAGAAGCGGGGAAATCGGCAGTATCCGGGACTTGTGGGACAGGGGTTAATCCTGGAACCGCTCTAGCCGCCACAAACGGAGGCGAGTTATTATACGGGTTGCTCTGGGATGGGAAGCGAACCCTTAAACCCGGCGAGACATGATGGTCCGAAATTGAGGCGTACGTGGAGCACTGAGCTGTGTTTCCCACCGTATCACTAAAGTGGAAGTTACTCCAGCGGGTTTCCCAGCTTGATCGGTGCTGCCATCTGGGGTTCTAGACGCAGTTTGAGGAGGTACACCGTCGGCGATGATTTTAACCAACTTATTATATTGTTGATTTCTTTTACGTTGTCTGTAAGTTAGGCGTATGACGAGAGCAGTTACTAATCTTAACGCACCAGGCGAAACATCAATTACGCGCTATAGTCTTCCCGTTGACTTTTTGCAAACCTTGAGCAAATGACGCCGATCCCCAGTGGAGGCCAGTCAAAGCGGGCTCCGCAAGGATGTTAGGGCAGTTTTATTAATGTCAGTCCAATGAAATGCGGGACCCCCTTATTCTTTGGGATTCTCCATCTCCCAGTGTTAATCCTTCCCCGTGCCTACTTAAGGCTTGCCTTTGTGAGGTATTTTCGATTCACCCGCCCGGCGAATTTAAGAGTTCGTCTAGCCTCAAGTCTCTTTTCGGGCGCTCGCGCTTCGTCTTTCGGCACTTTGATCGCTACTTAGTAGAGAGTACTTGAGCCGAACTCGAAGAAGCAACCCTAGCCACCTCTATTGGTACGGGCCCGAATAGGAGGCAAATCCGAGACGATTCAGCTCTGAGATTGGGTTCCGCTCTCTCACTTAGCTGAGACCATCCCTCCGGCTAATTACTCGCCTCTCCTGTTTCTAATCACCGTTAAGACATATGGCTGGGAACTCTCAGTAGCTGCTGCTGGCCTCCTAACAGGTCCAACGAATGCCAAGTTATCGCAATTTCCGCCCTTCCCAAGATTTCCATAAATTTATCTAACTTCCCTCCGCCTCGATTATGTTCCATGCCGGTCCCCGGGTCATACTTGGCTGGAAGGCGACGTTTCGTCGGGCTTTCCGATAAGCTCCGTGCAGAGTATGCCCCGGCTTTGTCGCTGCTACTGCCCCCGTTCCTTAGATTTAGATAAGGGCTTATGCTTGTCTCCCGAAACCGAACTTATGTTGCTCTTAGGCGCCTTCCTAAGGCTAGACTCCACAACTGCGTTCTGATCAAAAGTGCTCATCGTCTTATAGTTGACATCACCTCATCAAGGAGTCGTTTGTTTCACTCCTCCCGCGCTTATAGCCGTAATGTGACGAATTGTTGAGAAATTCTAACGGGGGATTATGCGCGTTGATACACATACGACTCTTTTGGCGCATCCTCTACCCCCAAAGCAGTTCCTAGTAAGGCCTGGTATCGTGGTCAGGGAAGTGCCCCAGTCGCGTCCGCGCAGTCGTGCGGTTAAATTCACCGTATCCTACCGTGCTGTCGGACGTCGCATCATCCCGTCAGAGAGCTCTACGCCTATAGGATGCTGCTCACTTTCAAGATTATCGTTTACCTGCGTAAAACTAAATGCTAAATGAGACTTTTGCCTGAGATTCCCCCTGGCGGCAGGCAAGACGGTAAATCATTTGAGAGCAGAGTCGCATGCCGTACTAAACGCGCCGAAATTTAGAAAATGCCCAGGAAAGCAGATACGCATACTAGGTTCCAGTCATACGCTCGCGTACTGGAAGGTATGCATAAGCAGAGTGCCCGAAGGTCGGGGTCTTAACCCCGCCCCGGTCGCTCCTTAGTGTGAATACGCCAGTGGTGGCGAGTTTGCGGGAGCGCACCAGGGAGCGCAAACCCGTTTCCGTCCGACACGGCCATATCGAAACGGGCGATACGGGCCCCGGTGAGAGGGTACACGTCCTGAAGTGATTCGCTATTTCTGGTGAAGGGTGTGTGCGGCGTGGTGCTACGCAACTAAAAGGGGACCGACCTGACAGTATCACGAGACGTTGCTTTGCGGCAGGTAGCAATTGAATGCTGGTCGTGCAGCAGCTTTTAGGTGCGCAGCCTCAGACAGATGGCGTATCCGTAGGTACAAGTAGTTGTAAACAGTCGCACCGCACTGGCCATCGCATCAAGGTGACCAGCCCCGTTGCCAGCCCCCGAGTCCCACCACTACCAGGTTCTTGACGGAAAAATGTATCGGCCTCCCGGGGTCACCTTTATTACGACGCAAAGCTGCAATTCCCGAATGGGCCTTTACGTCACGGGACTGTCGCACAACCCACAGAGTCGAGACCTAATCAGTTTGGCCGAGGGTGGGGTTCCTTCCAACACGAGGACCCACGGTCAGCAAAGGGTCGCAAGGAGGGTATGATTCTCGCTACGCGGCTCGCCGTCGTCTGCTAACCTCGGTAAAGCACCGGACAGGTCGGTAACGCGACTGCAACGGCTTTGCGGCTATTAATGGTAAACGCGGGCTCTCCCTACCCGCCTAGACCCCCTGCAGATGCAATGAGCTATCTGGTTTCGCACAAGCGGACTCAGCCTGGCTCGTGGTTCCGATTCTCGTGTCGCCTAGTTATCTGATAAACTTTTCAAGGGCGCTGCAATCAATGCACGAGGGTAATTGACGCGAGATCGTTAGCTATCGTATTGTATTCGGCAGTGACTCCGAGCGAGCGCGCTATTTATCAATCCGCACAGAGAGACGCGGATTCGCGGTCTCTGCATCGTCACCTTCTTCGTCGGCAGCCCTCATTAATCGCCTACCTAAGTGGGGTAAGCAGGCTTCTAGATAACGCCATTGTATCGCGTATGGTGCTATAATTTTTCTACCCCGGCATCTCGCGGCGAGGAATAATCCTACAACCGGTCTTCGTTAGAGCTCAATTTCCATGATGCGCTTTAAGTGGTTATAACTAACGTCGATGCCTTGCATGGGACTTCCGGAAGGTCTGGGGCCCTTCGCCGTTGAGTACAGCCAACGCGCAATCAGGCTCATTTAAAAATGTAGGATACGTACGCCAACGCTCACCGTGTTGGCTCTTCAGGCTAGCGAATCAGCCCGTGTTGGTGGAAGTAGTCTTTCTTTTCGGGCAGCATGTTACAGAATGAAACGTTAGATTCTATGCTCAAGTAGTAGTCATTGCGGCCAGGACAGAATTGAGGGCGGGGCATTAAGAGCGGGGGCTCGGGTAATCATGAAAGTAGCTTAAGGCTCCCTCAGGCCGCGCCGGCCTCCAACACGATAGTTTGCATGTCGGTGGATTTCCAGAATCACCCTAAGGATTTTCAAGGCAGATTGGATGGTGGCCACGGAGAGGGCTTCGTGTGGTGTACATCCGGTGGCCAGCAAAGTCACAAAGAGCCAAGAGAGTTCTAAGTGACAATCCGCTAATTTTAAGAGATGACGGGAGTCCGCAATTTACCTCGACCGCCTCCGGCACCGTCTGACCTATGTCATTGCCCTGTTTTAGTAAGTGCCCCCAAGGGTACAATAGACTTTTACAATGAGCAGAGTGTTATTCATTTAGCAATACGACTCCCTAAATAGTGTTGCTTCTCATCTGTCCCTTGCGCTACGAGGGGCGAAGTCGTGTTGAGGAATTAAAACAGCCATCTAAAACATTATGGTCGTTTTCCGATTTTTAGTGCTATGGGACTACCGCTTTCAAAGGCGGCGTGCCGAGAGCGCTGGTGTATTCATTATACGAGATGTGACGCTTTAAGGGCGAGAGGAGCCTCTGCCCGATTGACACTCTTACGCTTGATAAACCCACTAAACCAGACTACGAACGAATTGCAATCAATACCTGAAGCGGTGGGAATCAGCGGCCTCTCCCGTGCAATCTTTCTACATGTAATTAGCAGATATTTTTCACTAAACCGCAGACCAATGCACGCGAGAACGGCCCCAAAATGGCTTTTGGTTCCTATCTGCTTATCCTGTCGGAAGGCAAATTACCATCTCACGGTGTGATGGAGGCGGATCGCACGCCGTTTTAGCGAATCTGATTCCTGCCTATGCCAGTCGTGTGTCTTCCGTCCGAGGGGATAGGGGGTTGTTTCCCAGGCCTCGTACGCAGGCTGAGTAAACCTCCAGTAACTCGCATAATCCGCGCACTAGTCTGAACCTCCATCTAAACGAGTGGAAGGTGGCCTGCAGTCAATTGCACGGCAAACCGGTCGGAGACAATTAGTCAGCTAATTACGCAGGCAGCGTATAACTAAAACGAAACCGCTAGCGCTTGTATTCAACCAACTACTATGGGCACCGGAGTGGGTTATTCCATACACAGTTGTGCAACGCGACCCTGGCAAACGTGGCTACCCAGGAGTGTGGGGATCTATAATTCTGGCTGAGAACCCATCTTTTTAGACAGCGCAAGGGAGAGCTTCTGCTCATACGGTCCGGGTGATTCCTCTCCGTGAATTAGGTGCAAAGGTGGTACAGTCCGCAGGGGACGGGTAAAAGACAAAATTAACTGTGGGGTTATGGGGCACCATCTTAGTTGTAGACGGCTCTGGCTGCAAAGGCTGCTAGCCAGCCTTTTAGTGATAAAACAGTGATCGGAGTAAGTCCTAGAGGCAATGGTGATTCAGCATTTAGACGCGTGTGTCGCGTCACTTACCCTCGGACTGCACCCATTTTTTGTGTCCCCACTAGACTGATCCTTGAAGGGGAGCTTCCGCCCAACCGTCATGGCTCCGGGGCTGCATTATACCCCCTGTCGTCGCCGCCCGTCGTCGTCGCAGCGATGACTTTACTCGGAGTTTGCGTCGGTCTCAGGCATCTTAATTTTCGCACCCGGCGGATAAAATTATTAAGAGTCAAAAAGCACGTGTCGTCCGTTACGAGAAAATCGAGTACACAATAGGCCGTGGTTCCGCGGCGAGAGCGACCGGTTTATTCTTTGTCGGGCAGACGCTAAGAGGGGTCCATGAAGGGTTGGCGCGTTCGAAATTCGTGGCGAATAGTATCCGACTCAACGTAGACTTACGCGTGATTGTCGGCGGAAGTTGAAGTAGGTTAAGGGTTCGATATGTACAGAATCGGGGGAGGGCGGAGGAGTCAGAACTGCGCAAGGAATACGGTACTACCGCCCTCATATAGGTCAAAACCCGTCTGCGCACGGGAATCCAAAGGGCGTGGGCCCTCCAGGTCAGTAAAGTAAAGCGGAGAGTGGAGAAAGATGAAGTGCGGTTTATAGAAGATTTCGAAGGCCTGAGACGAATTCCCTTGTGTGCACGGCGGTGGGGGCCAGCGCATATCCTCCCCTGGCTAGTTGCGAATGATTTTTTAATGTGGATCTGCCACGCGAGTCATTTCACCCCCAGATGAAAGGGCATGAGAGTAGGGACTAACTCTCTACAGCTGCAGCAGATCGCTGTTTAAGGTAGACACGGGTGGGACATGTAAGCAGAGCTGTGTGCGAGCCACTTTGCGACTCAAGCTTCCTAGCTCCGACTTATCAAGCCCCGGATAGTCCTCGTCAGCAAACAAGATCGTACAGCGGCCTTGCACGGCGCAACCTGGCGCGACACCCCACTGTTTCCTGGTTTGTCCTTTGGTAGGAAGAGGGATGACACGACTGAACAACGCGGTCGTTGGTCGTTAAGTATAACTAGAGTTGCTTCACTTCGCCCGCGTCCAGTCCATCTCCAGGCCGTCCTGTAACACACCCTGGATCCGGCGTTCGGCGCCAAATTGTTATCGGGGTGGATGCCGTATCGCCACAACTTACAAGCGCGCTTGGCGGACCAGCACTGTCATACAGAATTTGGCGGGGCCGGGGAGCCCAGAGCATTATAAACGGTGAGGTAGCGTGGAGCCCGTTAGGTGAGCCGCGCTTGGTCCATTTATGGACGGCGATTGAAGACAGCCAGGTAGACTCTAGCAATGGGTGACCGACAGTGCCTGTGCTGCCAGGTCCTGTAATCGAGCAGAGTTCCGAGCGTCGTCCCTTTAGAGTTATCGCACAGTTTGCACTCAGCAGGTTCGGGCTCGATAGGTTTCGGTAGCCGAGCTTCTTCTAGACGAATGTGGATGCGCCTAAATATCTATTTCCCCGTACTGCGAGTCTTACCTTTAAGTTTTTCGACGAACGTATGAAGGGCTCTGGGCTCGGAAGAAAACACAAGTTTCCCGAGCGATATGTGTTCCCTTCTAGGGCTCCTCATGAGTGCAGACGCGAAACAATCAGTACAACGCGGTATGTACAATGTGTCCGGATCACGCGAGGTCTACTTTTGGAATACGGGATGCTATGGCCTTTCCCACTCCCTTCCGGTGAGCATCGGGTAACCGAATTTAAGTTTTGATAAGAACTGTCATTTTAGCAAGGCGTCTTCCTCTTGGACAGTTTGGAGACTATTGGACCGAGGATTTGTTTCTAGACTCAAAAGAGCCTTTCTGCCAGAGCGTTCGTCTTAGCCTATCCATCTTGGTACCGGGAGTCGGGGATGCCTGTAATAGCAAACGGCAGGCAGCGATACACTCGATCGCTAAATGCTGCAGTCCTCAATTTTGCTTTTGTTCGAGGCTCTGTTTAGGCCGTCTCAGAGGTCATATGTGGTTGCAGATTTGAACTCGCCAGCTCTCTTTAGGGGGGGATGTGACACGAGATCACGCGTGAGACCCTTTCTGACTGTATTACTCAAGTCGCGAGTTGGAAATTGTTATGACCTTGCTCCCGTTTCCTACTAATTTACCGATCCTCCCGACTATAGCGTGACAGGGTGAGAGTCCAGCTTCCCTCGACACACAATTTTATCGTGCCTGATTTTGCTGCGCCCGCGTCAGTGCTGTGCCGGGGGAGGGCCAGCGAGATAAAGTGGGCAAATGCCTTTGAGATGGGCAAACGCAAGAAGTTATCGAAGGGACGAAATTGCGGGGTTGATGCGACACACTGCGATATCGGTATACGGAATTTTGGGACCATAACGCCCGAAGATAGGATCTCTACCTGGTCCCATGTTTTGCTTGCAGGCGTTTTGACGTTCTTTGCGTGGAATAACACTCTGAGCAAGAGGTTCCTAGCGGGGCTGAAGTCGGCCGGTCGCGGGGCCGTGATCGAGGGGGTTCTCGTCAAGAGGAGGCAAGAGGGCAGCCACCCCTTAGCTATCGCAAAGATGGCTCTCTTGGTCCTTGCTGAACGACAAATATCAACTGCACAAAAAGCGTGACGCGTATTGTAGTTTCGTTTGAGCCCCAGCCTGACATAATTATTCTCTTTACGCTCCGGGTTCACCGAATATTACCGGCCATATACGCGTTGCCACTGCGGGGGCAATGTATCATCTTGCGGTGCATAGTTGTTCACCAGGCCGAGGACTCTGGGGTTGGGCTGGTACGAGGTGCCAAAATCGCTAAGGCCCCTGGATCACTTCTTTGTGGTACCCCTGACACTTCGATGGCATTTCGGACGGGAGACGGCCCCTCGCACTCCTTTAATTGGGCCAATCTTCATCTTAACGGGATATAATAATAGTTTGCTATTCTTGTTTCTTGTTCCCGCCTCGCAGTACTCCGGCCCCCATAGTTGCCGGACGAGGAAAGATACGTTTCAGGTGTTGCAGTGCCCATTCTTCAATTCGAAAGTCTCATTTAGGCGCTATCACGCGGGATAGAGGTCCTATAGCAATACGGTATGGGATAAAATGGAGACGGTGCGCTGCGCAAGGAGGAAGTAACCGCTAAATGGCGCCTCAAAAGCACTACCTCGGTCGCCAAAAGAGCAATTCGCGGACACACCATTATCGGGCATAGCCTCTTAGAACCGATCCCTTGGAAGCGCCCCTAGTAGCTTCTCCCCCTAGGGGGCGGCGTTCGCAGGTTGGAAACCGCCCAGCGGTAGCAGTGCGTACGGAACTTTGTAGAAATTGCTGTCTTCCTGGACTTCCACGTACCATGTGTGTAGTGTAAGGGCGACATCCTGGTCTTAATTGTCTTAGCGACTACTAGCCTCCAAATAACCAAGGCAGACTCACCGGCCAGAAACTGTCGGAAAGGAATCAAGTAGTGTTATGTGCTCAATTACCGGTTCATTTTCCGAATTGTTAGTGGACAAGGGTTTCTCCTCGCTCCCGCACATCATATTGCAAACTCGTTCAACTAGTCGTTCTGCTACTCTATTCAATATAACGAGGCTCAATTAGCCTCTATGACTTCGATCAGGGGGGATCCTTTTACAGAAAACCTAGTGCGGTCAAGGTGCTGCCCTCAGTACATTCAAGGTTTAGTTCAAACCTACGTGACTAGTCCGATCCTTCGTGGCCAACCCTTACGCTCTGGTTGATTACTCGCGACTGGAGTGCTCGCTGGGGTTTGAGAACCTGCTTGTTATTCAACCTGTTACCCACGAAACCCCTTACTGCTCTGGTTCGGTAGAAGGATTTTCAGTACCACGAGTAGCGTAATGACATACTGCTTTCACGGCGGTAATCTCGTGCCGACAACTAGATTCTCCAGAATAGTTCTGAAACATCTGTAGCGGAGACTCTAGCCTTTTCTCGTGATCGCCGGCGACGGCGGAGGTCATTTAACATTAAAAAAACTAGGTACACTGATCTCTGTAGGGCCTAAGACTTTGGTGCAATACAGCTTAGTTTTCAGCTCCCGACTTGGGGACCTACTAGCTGCTCGTGGAATGTTCAACGTAGGAGTTGCCACGTTAGGCGTCTTGAGCAGGGACTATCCAGACCTCGGGGACGACGTGGGGGGATGGCTAAATTCCGGCTCCGGCGCTGGACCCCCTCCACTCACATGCTTCCATGGCGCACAAGTGCCGTGTCAATCCCTGCACCATGAGCATTATCTACGTATACACTCCAAACACTGGCGACAAGCTCTCACTCCCTTCCTGTTCGCGCAAGAAACCTCCTAAAGTCTCCGCTCGACCACGTAGCTTGCCGCTCGAAACTTCAGTTTTCCCTGGTCCAGTCTGCGCCCAGGACACGGGATCTCCCGACGATGTGGCCGCCTGGTCATGGACTTTCCTAGCTCCTTCGGAGCGAATCCCCTTGCCGCGGCTTTCCTTACCACTGTGCACGTCCAATCTCGACCCGCTGGCGGTTTTCGGTTCAGACCTTACCCAAATTAACTGAAAGACGCAGCATGCCCCGCGCCGGGTCACCGCTTGCTCAGGCCACTTCTATGTTGGCGCCACGGATCATCGAACATCCTAACCACATATGTCGCTATGAATAAGCTGCCCAGGTAAGCTTGGATCTGACGTCTTCGATCCGCAGTTGACAGCGTTCCCTGCCTCGCGAAAAGCCGGCTTCGACCGCCCCACCTTATTAGTCTGGTATTCATTGCTATATTGAAACGGTCTTTAAAACTCTTTAGCGTTCCATTTTTCCCTCATGATTTTTATGATACCAATACGATACTACTTGGATCTCGGCGAATCAATTTTCCCTCGGCTTGATTGGCCTGTGATTTAGTCTGCACGACGACCTAAGGAGGTGAGTCCGCTTGTAGCGAAACAGAAGCTCTTTCGCAAGGCTAGGGTGGGAGAGCCGTTGTAAGCTGGCCGAAAGCCGGGTCGACGTCAGCGTTTTACCGGACTCTGCGGTGCATTTACCGAGGTTAGCAAGAGGCGAGCCGCGTAGCGAGAAATCTACCCATCACATTCGGAACCTTTGGACCGGGGCAGTGGTGCGCAAGGCCCACCCTCGCGCCAAATTGATTGCGGCGGATCTAGTCCGTACGTAAAGGCAACACAAAGTTTCGGGAATTGCAGCTGTTCCGCTCAGAGCTAGAAAGGTGACCCCCAGGGGGCGGCCGATACATCATTTGCGGTCAGAACCGGAGTGGTGGGACTCGGGGAGGCTGGAGGAGAGGCACGGAGGCTGGTCACCTGGCGCTCGAGTTGGCCGGAACCAGATCAGCGGTGCT
>Amomum villosa_Y19021 MN067432
TCGTCGGACTGCAAGTTAATACAGACTAACTTGGGTCTTAGCACCTTACGGAATACGGCACATCTGTTGCTGAGGACTGCGGCACAACTTAAAAGGCTGCGCACACGTCAGCATTCAATTGCACCGAGCCGATTCGATCTCGACCTGGGCCGTCTGCCCCGTTTGACGGCTAACCAGCGGCCTCCGGAAGGCCTCCGGGCGGGATTGCCACCCCGGCCCCAGTGGCGCTGCGTTCCCCGGCCTGACGGAGCGTTGTGGGGCGCCAACGCGTACAGGCCGTGCTACAGTGGAGCAGGGAACGTGGAGCGCACAGCGCCCCACCTCAACCCTTCACGAACGCGCCTGCAAGCGACGCCCGGCTATCAAGGATAGGGGGGCCGTAGCCGTCAGGCCCTGCTCCCCGAGGGAACAGCCAAGGTCCAGCCGGGGGTGAAGCAGATGCGGCGCGTGAAATAACCGGCAAGCCCGCATGGTACTAAATCCCGTCCTTTTCGCCCATGAGGCAGGCAATCAAGCCTCTTTGGCCACCTATTCCTGTACATATCTAAAATCCATTTACGCCTGTTCACCGTTGTGACCTCGGCAGCGCTGAGGGAGAATCAACAATGGTACAGACGAAGCTGGCAAATCGAATGGCTCTTGACATTCGGTATTGATCTCTTTCTGAAGGGTTCTTTGCGCAATAACGATGAATCAAACAGCCCTTAATCCTCACATCTTAGAGGGAGTGAGCGTCTGTGCTGCGATTAGTAGGATGGGAAGCACCGACGATTGTCAATAAGTCGGCGTAGCAGCTGAGCAAAACTATTGGATGCGGTAGGAAGGGCGTATTTAAATGGCGCGCGTGAAGCAAAGAAACCCGGGGCGTTGAAGACAGAGCGAGGGCGCATGAGCTTAAAGAAGTGGGGTCGAAGTGTGAGGTCATCGGAGACTTCACTTCGTCCCTATTCCTAAGGGTTTATGATGTTCGCGTAACCTTTTTCCGGAGAGCCTCAAAACGAGTGCATACTAATCCGCGTCGACTGTTCGGCCCCGCGGCTTAGCGCATGTCAAACTTAACGGAAACAGAGTCAAACTTCTAATAAGATCCCGCGCAAAAGGGCGTAACGCAGGATGCATCTCGCCTTAGCCTAACGAAGTGCTAAACCAAGTGAGCGTGGGGGAAATGGATTGAACTTGAGTGGATTACGTCGGAGGCTCCCGAAGCTTTAAGAAGCGGGGAAATCGGCAGTATCCGGGACTTGTGGGACAGGGGTTAATCCTGGAACCGCTCTAGCCGCCACAAACGGAGGCGAGTTATTATACGGGTTGCTCTGGGATGGGAAGCGAACCCTTAAACCCGGCGAGACATGATGGTCCGAAATTGAGGCGTACGTGGAGCACTGAGCTGTGTTTCCCACCGTATCACTAAAGTGGAAGTTACTCCAGCGGGTTTCCCAGCTTGATCGGTGCTGCCATCTGGGGTTCTAGACGCAGTTTGAGGAGGTACACCGTCGGCGATGATTTTAACCAACTTATTATATTGTTGATTTCTTTTACGTTGTCTGTAAGTTAGGCGTATGACGAGAGCAGTTACTAATCTTAACGCACCAGGCGAAACATCAATTACGCGCTATAGTCTTCCCGTTGACTTTTTGCAAACCTTGAGCAAATGACGCCGATCCCCAGTGGAGGCCAGTCAAAGCGGGCTCCGCAAGGATGTTAGGGCAGTTTTATTAATGTCAGTCCAATGAAATGCGGGACCCCCTTATTCTTTGGGATTCTCCATCTCCCAGTGTTAATCCTTCCCCGTGCCTACTTAAGGCTTGCCTTTGTGAGGTATTTTCGATTCACCCGCCCGGCGAATTTAAGAGTTCGTCTAGCCTCAAGTCTCTTTTCGGGCGCTCGCGCTTCGTCTTTCGGCACTTTGATCGCTACTTAGTAGAGAGTACTTGAGCCGAACTCGAAGAAGCAACCCTAGCCACCTCTATTGGTACGGGCCCGAATAGGAGGCAAATCCGAGACGATTCAGCTCTGAGATTGGGTTCCGCTCTCTCACTTAGCTGAGACCATCCCTCCGGCTAATTACTCGCCTCTCCTGTTTCTAATCACCGTTAAGACATATGGCTGGGAACTCTCAGTAGCTGCTGCTGGCCTCCTAACAGGTCCAACGAATGCCAAGTTATCGCAATTTCCGCCCTTCCCAAGATTTCCATAAATTTATCTAACTTCCCTCCGCCTCGATTATGTTCCATGCCGGTCCCCGGGTCATACTTGGCTGGAAGGCGACGTTTCGTCGGGCTTTCCGATAAGCTCCGTGCAGAGTATGCCCCGGCTTTGTCGCTGCTACTGCCCCCGTTCCTTAGATTTAGATAAGGGCTTATGCTTGTCTCCCGAAACCGAACTTATGTTGCTCTTAGGCGCCTTCCTAAGGCTAGACTCCACAACTGCGTTCTGATCAAAAGTGCTCATCGTCTTATAGTTGACATCACCTCATCAAGGAGTCGTTTGTTTCACTCCTCCCGCGCTTATAGCCGTAATGTGACGAATTGTTGAGAAATTCTAACGGGGGATTATGCGCGTTGATACACATACGACTCTTTTGGCGCATCCTCTACCCCCAAAGCAGTTCCTAGTAAGGCCTGGTATCGTGGTCAGGGAAGTGCCCCAGTCGCGTCCGCGCAGTCGTGCGGTTAAATTCACCGTATCCTACCGTGCTGTCGGACGTCGCATCATCCCGTCAGAGAGCTCTACGCCTATAGGATGCTGCTCACTTTCAAGATTATCGTTTACCTGCGTAAAACTAAATGCTAAATGAGACTTTTGCCTGAGATTCCCCCTGGCGGCAGGCAAGACGGTAAATCATTTGAGAGCAGAGTCGCATGCCGTACTAAACGCGCCGAAATTTAGAAAATGCCCAGGAAAGCAGATACGCATACTAGGTTCCAGTCATACGCTCGCGTACTGGAAGGTATGCATAAGCAGAGTGCCCGAAGGTCGGGGTCTTAACCCCGCCCCGGTCGCTCCTTAGTGTGAATACGCCAGTGGTGGCGAGTTTGCGGGAGCGCACCAGGGAGCGCAAACCCGTTTCCGTCCGACACGGCCATATCGAAACGGGCGATACGGGCCCCGGTGAGAGGGTACACGTCCTGAAGTGATTCGCTATTTCTGGTGAAGGGTGTGTGCGGCGTGGTGCTACGCAACTAAAAGGGGACCGACCTGACAGTATCACGAGACGTTGCTTTGCGGCAGGTAGCAATTGAATGCTGGTCGTGCAGCAGCTTTTAGGTGCGCAGCCTCAGACAGATGGCGTATCCGTAGGTACAAGTAGTTGTAAACAGTCGCACCGCACTGGCCATCGCATCAAGGTGACCAGCCCCGTTGCCAGCCCCCGAGTCCCACCACTACCAGGTTCTTGACGGAAAAATGTATCGGCCTCCCGGGGTCACCTTTATTACGACGCAAAGCTGCAATTCCCGAATGGGCCTTTACGTCACGGGACTGTCGCACAACCCACAGAGTCGAGACCTAATCAGTTTGGCCGAGGGTGGGGTTCCTTCCAACACGAGGACCCACGGTCAGCAAAGGGTCGCAAGGAGGGTATGATTCTCGCTACGCGGCTCGCCGTCGTCTGCTAACCTCGGTAAAGCACCGGACAGGTCGGTAACGCGACTGCAACGGCTTTGCGGCTATTAATGGTAAACGCGGGCTCTCCCTACCCGCCTAGACCCCCTGCAGATGCAATGAGCTATCTGGTTTCGCACAAGCGGACTCAGCCTGGCTCGTGGTTCCGATTCTCGTGTCGCCTAGTTATCTGATAAACTTTTCAAGGGCGCTGCAATCAATGCACGAGGGTAATTGACGCGAGATCGTTAGCTATCGTATTGTATTCGGCAGTGACTCCGAGCGAGCGCGCTATTTATCAATCCGCACAGAGAGACGCGGATTCGCGGTCTCTGCATCGTCACCTTCTTCGTCGGCAGCCCTCATTAATCGCCTACCTAAGTGGGGTAAGCAGGCTTCTAGATAACGCCATTGTATCGCGTATGGTGCTATAATTTTTCTACCCCGGCATCTCGCGGCGAGGAATAATCCTACAACCGGTCTTCGTTAGAGCTCAATTTCCATGATGCGCTTTAAGTGGTTATAACTAACGTCGATGCCTTGCATGGGACTTCCGGAAGGTCTGGGGCCCTTCGCCGTTGAGTACAGCCAACGCGCAATCAGGCTCATTTAAAAATGTAGGATACGTACGCCAACGCTCACCGTGTTGGCTCTTCAGGCTAGCGAATCAGCCCGTGTTGGTGGAAGTAGTCTTTCTTTTCGGGCAGCATGTTACAGAATGAAACGTTAGATTCTATGCTCAAGTAGTAGTCATTGCGGCCAGGACAGAATTGAGGGCGGGGCATTAAGAGCGGGGGCTCGGGTAATCATGAAAGTAGCTTAAGGCTCCCTCAGGCCGCGCCGGCCTCCAACACGATAGTTTGCATGTCGGTGGATTTCCAGAATCACCCTAAGGATTTTCAAGGCAGATTGGATGGTGGCCACGGAGAGGGCTTCGTGTGGTGTACATCCGGTGGCCAGCAAAGTCACAAAGAGCCAAGAGAGTTCTAAGTGACAATCCGCTAATTTTAAGAGATGACGGGAGTCCGCAATTTACCTCGACCGCCTCCGGCACCGTCTGACCTATGTCATTGCCCTGTTTTAGTAAGTGCCCCCAAGGGTACAATAGACTTTTACAATGAGCAGAGTGTTATTCATTTAGCAATACGACTCCCTAAATAGTGTTGCTTCTCATCTGTCCCTTGCGCTACGAGGGGCGAAGTCGTGTTGAGGAATTAAAACAGCCATCTAAAACATTATGGTCGTTTTCCGATTTTTAGTGCTATGGGACTACCGCTTTCAAAGGCGGCGTGCCGAGAGCGCTGGTGTATTCATTATACGAGATGTGACGCTTTAAGGGCGAGAGGAGCCTCTGCCCGATTGACACTCTTACGCTTGATAAACCCACTAAACCAGACTACGAACGAATTGCAATCAATACCTGAAGCGGTGGGAATCAGCGGCCTCTCCCGTGCAATCTTTCTACATGTAATTAGCAGATATTTTTCACTAAACCGCAGACCAATGCACGCGAGAACGGCCCCAAAATGGCTTTTGGTTCCTATCTGCTTATCCTGTCGGAAGGCAAATTACCATCTCACGGTGTGATGGAGGCGGATCGCACGCCGTTTTAGCGAATCTGATTCCTGCCTATGCCAGTCGTGTGTCTTCCGTCCGAGGGGATAGGGGGTTGTTTCCCAGGCCTCGTACGCAGGCTGAGTAAACCTCCAGTAACTCGCATAATCCGCGCACTAGTCTGAACCTCCATCTAAACGAGTGGAAGGTGGCCTGCAGTCAATTGCACGGCAAACCGGTCGGAGACAATTAGTCAGCTAATTACGCAGGCAGCGTATAACTAAAACGAAACCGCTAGCGCTTGTATTCAACCAACTACTATGGGCACCGGAGTGGGTTATTCCATACACAGTTGTGCAACGCGACCCTGGCAAACGTGGCTACCCAGGAGTGTGGGGATCTATAATTCTGGCTGAGAACCCATCTTTTTAGACAGCGCAAGGGAGAGCTTCTGCTCATACGGTCCGGGTGATTCCTCTCCGTGAATTAGGTGCAAAGGTGGTACAGTCCGCAGGGGACGGGTAAAAGACAAAATTAACTGTGGGGTTATGGGGCACCATCTTAGTTGTAGACGGCTCTGGCTGCAAAGGCTGCTAGCCAGCCTTTTAGTGATAAAACAGTGATCGGAGTAAGTCCTAGAGGCAATGGTGATTCAGCATTTAGACGCGTGTGTCGCGTCACTTACCCTCGGACTGCACCCATTTTTTGTGTCCCCACTAGACTGATCCTTGAAGGGGAGCTTCCGCCCAACCGTCATGGCTCCGGGGCTGCATTATACCCCCTGTCGTCGCCGCCCGTCGTCGTCGCAGCGATGACTTTACTCGGAGTTTGCGTCGGTCTCAGGCATCTTAATTTTCGCACCCGGCGGATAAAATTATTAAGAGTCAAAAAGCACGTGTCGTCCGTTACGAGAAAATCGAGTACACAATAGGCCGTGGTTCCGCGGCGAGAGCGACCGGTTTATTCTTTGTCGGGCAGACGCTAAGAGGGGTCCATGAAGGGTTGGCGCGTTCGAAATTCGTGGCGAATAGTATCCGACTCAACGTAGACTTACGCGTGATTGTCGGCGGAAGTTGAAGTAGGTTAAGGGTTCGATATGTACAGAATCGGGGGAGGGCGGAGGAGTCAGAACTGCGCAAGGAATACGGTACTACCGCCCTCATATAGGTCAAAACCCGTCTGCGCACGGGAATCCAAAGGGCGTGGGCCCTCCAGGTCAGTAAAGTAAAGCGGAGAGTGGAGAAAGATGAAGTGCGGTTTATAGAAGATTTCGAAGGCCTGAGACGAATTCCCTTGTGTGCACGGCGGTGGGGGCCAGCGCATATCCTCCCCTGGCTAGTTGCGAATGATTTTTTAATGTGGATCTGCCACGCGAGTCATTTCACCCCCAGATGAAAGGGCATGAGAGTAGGGACTAACTCTCTACAGCTGCAGCAGATCGCTGTTTAAGGTAGACACGGGTGGGACATGTAAGCAGAGCTGTGTGCGAGCCACTTTGCGACTCAAGCTTCCTAGCTCCGACTTATCAAGCCCCGGATAGTCCTCGTCAGCAAACAAGATCGTACAGCGGCCTTGCACGGCGCAACCTGGCGCGACACCCCACTGTTTCCTGGTTTGTCCTTTGGTAGGAAGAGGGATGACACGACTGAACAACGCGGTCGTTGGTCGTTAAGTATAACTAGAGTTGCTTCACTTCGCCCGCGTCCAGTCCATCTCCAGGCCGTCCTGTAACACACCCTGGATCCGGCGTTCGGCGCCAAATTGTTATCGGGGTGGATGCCGTATCGCCACAACTTACAAGCGCGCTTGGCGGACCAGCACTGTCATACAGAATTTGGCGGGGCCGGGGAGCCCAGAGCATTATAAACGGTGAGGTAGCGTGGAGCCCGTTAGGTGAGCCGCGCTTGGTCCATTTATGGACGGCGATTGAAGACAGCCAGGTAGACTCTAGCAATGGGTGACCGACAGTGCCTGTGCTGCCAGGTCCTGTAATCGAGCAGAGTTCCGAGCGTCGTCCCTTTAGAGTTATCGCACAGTTTGCACTCAGCAGGTTCGGGCTCGATAGGTTTCGGTAGCCGAGCTTCTTCTAGACGAATGTGGATGCGCCTAAATATCTATTTCCCCGTACTGCGAGTCTTACCTTTAAGTTTTTCGACGAACGTATGAAGGGCTCTGGGCTCGGAAGAAAACACAAGTTTCCCGAGCGATATGTGTTCCCTTCTAGGGCTCCTCATGAGTGCAGACGCGAAACAATCAGTACAACGCGGTATGTACAATGTGTCCGGATCACGCGAGGTCTACTTTTGGAATACGGGATGCTATGGCCTTTCCCACTCCCTTCCGGTGAGCATCGGGTAACCGAATTTAAGTTTTGATAAGAACTGTCATTTTAGCAAGGCGTCTTCCTCTTGGACAGTTTGGAGACTATTGGACCGAGGATTTGTTTCTAGACTCAAAAGAGCCTTTCTGCCAGAGCGTTCGTCTTAGCCTATCCATCTTGGTACCGGGAGTCGGGGATGCCTGTAATAGCAAACGGCAGGCAGCGATACACTCGATCGCTAAATGCTGCAGTCCTCAATTTTGCTTTTGTTCGAGGCTCTGTTTAGGCCGTCTCAGAGGTCATATGTGGTTGCAGATTTGAACTCGCCAGCTCTCTTTAGGGGGGGATGTGACACGAGATCACGCGTGAGACCCTTTCTGACTGTATTACTCAAGTCGCGAGTTGGAAATTGTTATGACCTTGCTCCCGTTTCCTACTAATTTACCGATCCTCCCGACTATAGCGTGACAGGGTGAGAGTCCAGCTTCCCTCGACACACAATTTTATCGTGCCTGATTTTGCTGCGCCCGCGTCAGTGCTGTGCCGGGGGAGGGCCAGCGAGATAAAGTGGGCAAATGCCTTTGAGATGGGCAAACGCAAGAAGTTATCGAAGGGACGAAATTGCGGGGTTGATGCGACACACTGCGATATCGGTATACGGAATTTTGGGACCATAACGCCCGAAGATAGGATCTCTACCTGGTCCCATGTTTTGCTTGCAGGCGTTTTGACGTTCTTTGCGTGGAATAACACTCTGAGCAAGAGGTTCCTAGCGGGGCTGAAGTCGGCCGGTCGCGGGGCCGTGATCGAGGGGGTTCTCGTCAAGAGGAGGCAAGAGGGCAGCCACCCCTTAGCTATCGCAAAGATGGCTCTCTTGGTCCTTGCTGAACGACAAATATCAACTGCACAAAAAGCGTGACGCGTATTGTAGTTTCGTTTGAGCCCCAGCCTGACATAATTATTCTCTTTACGCTCCGGGTTCACCGAATATTACCGGCCATATACGCGTTGCCACTGCGGGGGCAATGTATCATCTTGCGGTGCATAGTTGTTCACCAGGCCGAGGACTCTGGGGTTGGGCTGGTACGAGGTGCCAAAATCGCTAAGGCCCCTGGATCACTTCTTTGTGGTACCCCTGACACTTCGATGGCATTTCGGACGGGAGACGGCCCCTCGCACTCCTTTAATTGGGCCAATCTTCATCTTAACGGGATATAATAATAGTTTGCTATTCTTGTTTCTTGTTCCCGCCTCGCAGTACTCCGGCCCCCATAGTTGCCGGACGAGGAAAGATACGTTTCAGGTGTTGCAGTGCCCATTCTTCAATTCGAAAGTCTCATTTAGGCGCTATCACGCGGGATAGAGGTCCTATAGCAATACGGTATGGGATAAAATGGAGACGGTGCGCTGCGCAAGGAGGAAGTAACCGCTAAATGGCGCCTCAAAAGCACTACCTCGGTCGCCAAAAGAGCAATTCGCGGACACACCATTATCGGGCATAGCCTCTTAGAACCGATCCCTTGGAAGCGCCCCTAGTAGCTTCTCCCCCTAGGGGGCGGCGTTCGCAGGTTGGAAACCGCCCAGCGGTAGCAGTGCGTACGGAACTTTGTAGAAATTGCTGTCTTCCTGGACTTCCACGTACCATGTGTGTAGTGTAAGGGCGACATCCTGGTCTTAATTGTCTTAGCGACTACTAGCCTCCAAATAACCAAGGCAGACTCACCGGCCAGAAACTGTCGGAAAGGAATCAAGTAGTGTTATGTGCTCAATTACCGGTTCATTTTCCGAATTGTTAGTGGACAAGGGTTTCTCCTCGCTCCCGCACATCATATTGCAAACTCGTTCAACTAGTCGTTCTGCTACTCTATTCAATATAACGAGGCTCAATTAGCCTCTATGACTTCGATCAGGGGGGATCCTTTTACAGAAAACCTAGTGCGGTCAAGGTGCTGCCCTCAGTACATTCAAGGTTTAGTTCAAACCTACGTGACTAGTCCGATCCTTCGTGGCCAACCCTTACGCTCTGGTTGATTACTCGCGACTGGAGTGCTCGCTGGGGTTTGAGAACCTGCTTGTTATTCAACCTGTTACCCACGAAACCCCTTACTGCTCTGGTTCGGTAGAAGGATTTTCAGTACCACGAGTAGCGTAATGACATACTGCTTTCACGGCGGTAATCTCGTGCCGACAACTAGATTCTCCAGAATAGTTCTGAAACATCTGTAGCGGAGACTCTAGCCTTTTCTCGTGATCGCCGGCGACGGCGGAGGTCATTTAACATTAAAAAAACTAGGTACACTGATCTCTGTAGGGCCTAAGACTTTGGTGCAATACAGCTTAGTTTTCAGCTCCCGACTTGGGGACCTACTAGCTGCTCGTGGAATGTTCAACGTAGGAGTTGCCACGTTAGGCGTCTTGAGCAGGGACTATCCAGACCTCGGGGACGACGTGGGGGGATGGCTAAATTCCGGCTCCGGCGCTGGACCCCCTCCACTCACATGCTTCCATGGCGCACAAGTGCCGTGTCAATCCCTGCACCATGAGCATTATCTACGTATACACTCCAAACACTGGCGACAAGCTCTCACTCCCTTCCTGTTCGCGCAAGAAACCTCCTAAAGTCTCCGCTCGACCACGTAGCTTGCCGCTCGAAACTTCAGTTTTCCCTGGTCCAGTCTGCGCCCAGGACACGGGATCTCCCGACGATGTGGCCGCCTGGTCATGGACTTTCCTAGCTCCTTCGGAGCGAATCCCCTTGCCGCGGCTTTCCTTACCACTGTGCACGTCCAATCTCGACCCGCTGGCGGTTTTCGGTTCAGACCTTACCCAAATTAACTGAAAGACGCAGCATGCCCCGCGCCGGGTCACCGCTTGCTCAGGCCACTTCTATGTTGGCGCCACGGATCATCGAACATCCTAACCACATATGTCGCTATGAATAAGCTGCCCAGGTAAGCTTGGATCTGACGTCTTCGATCCGCAGTTGACAGCGTTCCCTGCCTCGCGAAAAGCCGGCTTCGACCGCCCCACCTTATTAGTCTGGTATTCATTGCTATATTGAAACGGTCTTTAAAACTCTTTAGCGTTCCATTTTTCCCTCATGATTTTTATGATACCAATACGATACTACTTGGATCTCGGCGAATCAATTTTCCCTCGGCTTGATTGGCCTGTGATTTAGTCTGCACGACGACCTAAGGAGGTGAGTCCGCTTGTAGCGAAACAGAAGCTCTTTCGCAAGGCTAGGGTGGGAGAGCCGTTGTAAGCTGGCCGAAAGCCGGGTCGACGTCAGCGTTTTACCGGACTCTGCGGTGCATTTACCGAGGTTAGCAAGAGGCGAGCCGCGTAGCGAGAAATCTACCCATCACATTCGGAACCTTTGGACCGGGGCAGTGGTGCGCAAGGCCCACCCTCGCGCCAAATTGATTGCGGCGGATCTAGTCCGTACGTAAAGGCAACACAAAGTTTCGGGAATTGCAGCTGTTCCGCTCAGAGCTAGAAAGGTGACCCCCAGGGGGCGGCCGATACATCATTTGCGGTCAGAACCGGAGTGGTGGGACTCGGGGAGGCTGGAGGAGAGGCACGGAGGCTGGTCACCTGGCGCTCGAGTTGGCCGGAACCAGATCAGCGGTGCT
>Amomum villosa var. xanthioides_Y19018 MN067433
TCGTCGGACTGCAAGTTAATACAGACTAACTTGGGTCTTAGCACCTTACGGAATACGGCACATCTGTTGCTGAGGACTGCGGCACAACTTAAAAGGCTGCGCACACGTCAGCATTCAATTGCACCGAGCCGATTCGATCTCGACCTGGGCCGTCTGCCCCGTTTGACGGCTAACCAGCTGCCTCCGGAAGGCCTCCGGGCGGGATTGCCACCCCGGCCCCAGTGGCGCTGCGTTCCCCGGCCTGACGGAGCGTTGTGGGGCGCCAACGCGTACAGGCCGTGCTACAGTGGAGCAGGGAACGTGGAGCGCACAGCGCCCCACCTCAACCCTTCACGAACGCGCCTGCAAGCGACGCCCGGCTATCAAGGATAGGGGGGCCGTAGCCGTCAGGCCCTGCTCCCCGAGGGAACAGCCAAGGTCCAGCCGGGGGTGAAGCAGATGCGGCGCGTGAAATAACCGGCAAGCCCGCATGGTACTAAATCCCGTCCGTTTCGCCCATGAGGCAGGCAATCAAGCCTCTTTGGCCACCTATTCCTGTACATATCTAAAATCCATTTACGCCTGTTCACCGTTGTGACCTCGGCAGCGCTGAGGGAGAATCAACAATGGTACAGACGAAGCTGGCAAATCGAATGGCTCTTGACATTCGGTATTGATCTCTTTCTGAAGGGTTCTTTGCGCAATAACGATGAATCAAACAGCCCTTAATCCTCACATCTTAGAGGGAGTGAGCGTCTGTGCTGCGATTAGTAGGATGGGAAGCACCGACGATTGTCAATAAGTCGGCGTAGCAGCTGAGCAAAACTATTGGATGCGGTAGGAAGGGCGTATTTAAATGGCGCGCGTGAAGCAAAGAAACCCGGGGCGTTGAAGACAGAGCGAGGGCGCATGAGCTTAAAGAAGTGGGGTCGAAGTGTGAGGTCATCGGAGACTTCACTTCGTCCTCGTTCCTAAGGGTTTATGATGTTCGCGTAACCTTTTTCCGGAGAGCCTCAAAACGAGTGCATACTAATCCGCGTCGACTGTTCGGCCCCGCGGCTTAGCGCATGTCAAACTTAACGGAAACAGAGTCAAACTTCTAATAAGATCCCGCGCAAAAGGGCGTAACGCAGGATGCATCTCGCCTTAGCCTAACGAAGTGCTAAACCAAGTGAGCGTGGGGGAAATGGATTGAACTTGAGTGGATTACGTCGGAGGCTCCCGAAGCTTTAAGAAGCGGGGAAATCGGCAGTATCCGGGACTTGTGGGACAGGGGTTAATCCTGGAACCGCTCTAGCCGCCACAAACGGAGGCGAGTTATTATACGGGTTGCTCTGGGATGGGAAGCGAACCCTTAAACCCGGCGAGACATGATGGTCCGAAATTGAGGCGTACGTGGAGCACTGAGCTGTGTTTCCCACCGTATCACTAAAGTGGAAGTTACTCCAGCGGGTTTCCCAGCTTGATCGGTGCTGCCATCTGGGGTTCTAGACGCAGTTTGAGGAGGTACACCGTCGGCGATGATTTTAACCAACTTATTATATTGTTGATTTCTTTTACGTTGTCTGTAAGTTAGGCGTATGACGAGAGCAGTTACTAATCTTAACGCACCAGGCGAAACATCAATTACGCGCTATAGTCTTCCCGTTGACTTTTTGCAAACCTTGAGCAAATGACGCCGATCCCCAGTGGAGGCCAGTCAAAGCGGGCTCCGCAAGGATGTTAGGGCAGTTTTATTAATGTCAGTCCAATGAAATGCGGGACCCCCTTATTCTTTGGGATTCTCCATCTCCCAGTGTTAATCCTTCCCCGTGCCTACTTAAGGCTTGCCTTTGTGAGGTATTTTCGATTCACCCGCCCGGCGAATTTAAGAGTTCGTCTAGCCTCAAGTCTCTTTTCGGGCGCTCGCGCTTCGTCTTTCGGCACTTTGATCGCTACTTAGTAGAGAGTACTTGAGCCGAACTCGAAGAAGCAACCCTAGCCACCTCTATTGGTACGGGCCCGAATAGGAGGCAAATCCGAGACGATTCAGCTCTGAGATTGGGTTCCGCTCTCTCACTTAGCTGAGACCATCCCTCCGGCTAATTACTCGCCTCTCCTGTTTCTAATCACCGTTAAGACATATGGCTGGGAACTCTCAGTAGCTGCTGCTGGCCTCCTAACAGGTCCAACGAATGCCAAGTTATCGCAATTTCCGCCCTTCCCAAGATTTCCATAAATTTATCTAACTTCCCTCCGCCTCGATTATGTTCCATGCCGGTCCCCGGGTCATACTTGGCTGGAAGGCGACGTTTCGTCGGGCTTTCCGATAAGCTCCGTGCAGAGTATGCCCCGGCTTTGTCGCTGCTACTGCCCCCGTTCCTTAGATTTAGATAAGGGCTTATGCTTGTCTCCCGAAACCGAACTTATGTTGCTCTTAGGCGCCTTCCTAAGGCTAGACTCCACAACTGCGTTCTGATCAAAAGTGCTCATCGTCTTATAGTTGACATCACCTCATCAAGGAGTCGTTTGTTTCACTCCTCCCGCGCTTATAGCCGTAATGTGACGAATTGTTGAGAAATTCTAACGGGGGATTATGCGCGTTGATACACATACGACTCTTTTGGCGCATCCTCTACCCCCAAAGCAGTTCCTAGTAAGGCCTGGTATCGTGGTCAGGGAAGTGCCCCAGTCGCGTCCGCGCAGTCGTGCGGTTAAATTCACCGTATCCTACCGTGCTGTCGGACGTCGCATCATCCCGTCAGAGAGCTCTACGCCTATAGGATGCTGCTCACTTTCAAGATTATCGTTTACCTGCGTAAAACTAAATGCTAAATGAGACTTTTGCCTGAGATTCCCCCTGGCGGCAGGCAAGACGGTAAATCATTTGAGAGCAGAGTCGCATGCCGTACTAAACGCGCCGAAATTTAGAAAATGCCCAGGAAAGCAGATACGCATACTAGGTTCCAGTCATACGCTCGCGTACTGGAAGGTATGCATAAGCAGAGTGCCCGAAGGTCGGGGTCTTAACCCCGCCCCGGTCGCTCCTTAGTGTGAATACGCCAGTGGTGGCGAGTTTGCGGGAGCGCACCAGGGAGCGCAAACCCGTTTCCGTCCGACACGGCCATATCGAAACGGGCGATACGGGCCCCGGTGAGAGGGTACACGTCCTGAAGTGATTCGCTATTTCTGGTGAAGGGTGTGTGCGGCGTGGTGCTACGCAACTAAAAGGGGACCGACCTGACAGTATCACGAGACGTTGCTTTGCGGCAGGTAGCAATTGAATGCTGGTCGTGCAGCAGCTTTTAGGTGCGCAGCCTCAGACAGATGGCGTATCCGTAGGTACAAGTAGTTGTAAACAGTCGCACCGCACTGGCCATCGCATCAAGGTGACCAGCCCCGTTGCCAGCCCCCGAGTCCCACCACTACCAGGTTCTTGACGGAAAAATGTATCGGCCTCCCGGGGTCACCTTTATTACGACGCAAAGCTGCAATTCCCGAATGGGCCTTTACGTCACGGGACTGTCGCACAACCCACAGAGTCGAGACCTAATCAGTTTGGCCGAGGGTGGGGTTCCTTCCAACACGAGGACCCACGGTCAGCAAAGGGTCGCAAGGAGGGTATGATTCTCGCTACGCGGCTCGCCGTCGTCTGCTAACCTCGGTAAAGCACCGGACAGATCGGTAACGCGACTGCAACGGCTTTGCGGCTATTAATGGTAAACGCGGGCTCTCCCTACCCGCCTAGACCCCCTGCAGATGCAATGAGCTATCTGGTTTCGCACAAGCGGACTCAGCCTGGCTCGTGGTTCCGATTCTCGTGTCGCCTAGTTATCTGATAAACTTTTCAAGGGCGCTGCAATCAATGCACGAGGGTAATTGACGCGAGATCGTTAGCTATCGTATTGTATTCGGCAGTGACTCCGAGCGAGCGCGCTATTTATCAATCCGCACAGAGAGACGCGGATTCGCGGTCTCTGCATCGTCACCTTCTTCGTCGGCAGCCCTCATTAATCGCCTACCTAAGTGGGGTAAGCAGGCTTCTAGATAACGCCATTGTATCGCGTATGGTGCTATAATTTTTCTACCCCGGCATCTCGCGGCGAGGAATAATCCTACAACCGGTCTTCGTTAGAGCTCAATTTCCATGATGCGCTTTAAGTGGTTATAACTAACGTCGATGCCTTGCATGGGACTTCCGGAAGGTCTGGGGCCCTTCGCCGTTGAGTACAGCCAACGCGCAATCAGGCTCATTTAAAAATGTAGGATACGTACGCCAACGCTCACCGTGTTGGCTCTTCAGGCTAGCGAATCAGCCCGTGTTGGTGGAAGTAGTCTTTCTTTTCGGGCAGCATGTTACAGAATGAAACGTTAGATTCTATGCTCAAGTAGTAGTCATTGCGGCCAGGACAGAATTGAGGGCGGGGCATTAAGAGCGGGGGCTCGGGTAATCATGAAAGTAGCTTAAGGCTCCCTCAGGCCGCGCCGGCCTCCAACACGATAGTTTGCATGTCGGTGGATTTCCAGAATCACCCTAAGGATTTTCAAGGCAGATTGGATGGTGGCCACGGAGAGGGCTTCGTGTGGTGTACATCCGGTGGCCAGCAAAGTCACAAAGAGCCAAGAGAGTTCTAAGTGACAATCCGCTAATTTTAAGAGATGACGGGAGTCCGCAATTTACCTCGACCGCCTCCGGCACCGTCTGACCTATGTCATTGCCCTGTTTTAGTAAGTGCCCCCAAGGGTACAATAGACTTTTACAATGAGCAGAGTGTTATTCATTTAGCAATACGACTCCCTAAATAGTGTTGCTTCTCATCTGTCCCTTGCGCTACGAGGGGCGAAGTCGTGTTGAGGAATTAAAACAGCCATCTAAAACATTATGGTCGTTTTCCGATTTTTAGTGCTATGGGACTACCGCTTTCAAAGGCGGCGTGCCGAGAGCGCTGGTGTATTCATCATACGAGATGTGACGCTTTAAGGGCGAGAGGAGCCTCTGCCCGATTGACACTCTTACGCTTGATAAACCCACTAAACCAGACTACGAACGAATTGCAATCAATACCTGAAGCGGTGGGAATCAGCGGCCTCTCCCGTGCAATCTTTCTACATGTAATTAGCAGATATTTTTCACTAAACCGCAGACCAATGCACGCGAGAACGGCCCCAAAATGGCTTTTGGTTCCTATCTGCTTATCCTGTCGGAAGGCAAATTACCATCTCACGGTGTGATGGAGGCGGATCGCACGCCGTTTTAGCGAATCTGATTCCTGCCTATGCCAGTCGTGTGTCTTCCGTCCGAGGGGATAGGGGGTTGTTTCCCAGGCCTCGTACGCAGGCTGAGTAAACCTCCAGTAACTCGCATAATCCGCGCACTAGTCTGAACCTCCATCTAAACGAGTGGAAGGTGGCCTGCAGTCAATTGCACGGCAAACCGGTCGGAGACAATTAGTCAGCTAATTACGCAGGCAGCGTATAACTAAAACGAAACCGCTAGCGCTTGTATTCAACCAACTACTATGGGCACCGGAGTGGGTTATTCCATACACAGTTGTGCAACGCGACCCTGGCAAACGTGGCTACCCAGGAGTGTGGGGATCTATAATTCTGGCTGAGAACCCATCTTTTTAGACAGCGCAAGGGAGAGCTTCTGCTCATACGGTCCGGGTGATTCCTCTCCGTGAATTAGGTGCAAAGGTGGTACAGTCCGCAGGGGACGGGTAAAAGACAAAATTAACTGTGGGGTTATGGGGCACCATCTTAGTTGTAGACGGCTCTGGCTGCAAAGGCTGCTAGCCAGCCTTTTAGTGATAAAACAGTGATCGGAGTAAGTCCTAGAGGCAATGGTGATTCAGCATTTAGACGCGTGTGTCGCGTCACTTACCCTTGGACTGCACCCATTTTTTGTGTCCCCACTAGACTGATCCTTGAAGGGGAGCTTCCGCCCAACCGTCATGGCTCCGGGGCTGCATTATACCCCCTGTCGTCGCCGCCCGTCGTCGTCGCAGCGATGACTTTACTCGGAGTTTGCGTCGGTCTCAGGCATCTTAATTTTCGCACCCGGCGGATAAAATTATTAAGAGTCAAAAAGCACGTGTCGTCCGTTACGAGAAAATCGAGTACACAATAGGCCGTGGTTCCGCGGCGAGAGCGACCGGTTTATTCTTTGTCGGGCAGACGCTAAGAGGGGTCCATGAAGGGTTGGCGCGTTCGAAATTCGTGGCGAATAGTATCCGACTCAACGTAGACTTACGCGTGATTGTCGGCGGAAGTTGAAGTAGGTTAAGGGTTCGATATGTACAGAATCGGGGGAGGGCGGAGGAGTCAGAACTGCGCAAGGAATACGGTACTACCGCCCTCATATAGGTCAAAACCCGTCTGCGCACGGGAATCCAAAGGGCGTGGGCCCTCCAGGTCAGTAAAGTAAAGCGGAGAGTGGAGAAAGATGAAGTGCGGTTTATAGAAGATTTCGAAGGCCTGAGACGAATTCCCTTGTGTGCACGGCGGTGGGGGCCAGCGCATATCCTCCCCTGGCTAGTTGCGAATGATTTTTTAATGTGGATCTGCCACGCGAGTCATTTCACCCCCAGATGAAAGGGCATGAGAGTAGGGACTAACTCTCTACAGCTGCAGCAGATCGCTGTTTAAGGTAGACACGGGTGGGACATGTAAGCAGAGCTGTGTGCGAGCCACTTTGCGACTCAAGCTTCCTAGCTCCGACTTATCAAGCCCCGGATAGTCCTCGTCAGCAAACAAGATCGTACAGCGGCCTTGCACGGCGCAACCTGGCGCGACACCCCACTGTTTCCTGGTTTGTCCTTTGGTAGGAAGAGGGATGACACGACTGAACAACGCGGTCGTTGGTCGTTAAGTATAACTAGAGTTGCTTCACTTCGCCCGCGTCCAGTCCATCTCCAGGCCGTCCTGTAACACACCCTGGATCCGGCGTTCGGCGCCAAATTGTTATCGGGGTGGATGCCGTATCGCCACAACTTACAAGCGCGCTTGGCGGACCAGCACTGTCATACAGAATTTGGCGGGGCCGGGGAGCCCAGAGCATTATAAACGGTGAGGTAGCGTGGAGCCCGTTAGGTGAGCCGCGCTTGGTCCATTTATGGACGGCGATTGAAGACAGCCAGGTAGACTCTAGCAATGGGTGACCGACAGTGCCTGTGCTGCCAGGTCCTGTAATCGAGCAGAGTTCCGAGCGTCGTCCCTTTAGAGTTATCGCACAGTTTTCACTCAGCAGGTTCGGGCTCGATAGGTTTCGGTAGCCGAGCTTCTTCTAGACGAATGTGGATGCGCCTAAATATCTATTTCCCCGTACTGCGAGTCTTACCTTTAAGTTTTTCGACGAACGTATGAAGGGCTCTGGGCTCGGAAGAAAACACAAGTTTCCCGAGCGATATGTGTTCCCTTCTAGGGCTCCTCATGAGTGCAGACGCGAAACAATCAGTACAACGCGGTATGTACAATGTGTCCGGATCACGCGAGGTCTACTTTTGGAATACGGGATGCTATGGCCTTTCCCACTCCCTTCCGGTGAGCATCGGGTAACCGAATTTAAGTTTTGATAAGAACTGTCATTTTAGCAAGGCGTCTTCCTCTTGGACAGTTTGGAGACTATTGGACCGAGGATTTGTTTCTAGACTCAAAAGAGCCTTTCTGCCAGAGCGTTCGTCTTAGCCTATCCATCTTGGTACCGGGAGTCGGGGATGCCTGTAATAGCAAACGGCAGGCAGCGATACACTCGATCGCTAAATGCTGCAGTCCTCAATTTTGCTTTTGTTCGAGGCTCTGTTTAGGCCGTCTCAGAGGTCATATGTGGTTGCAGATTTGAACTCGCCAGCTCTCTTTAGGGGGGGATGTGACACGAGATCACGCGTGAGACCCTTTCTGACTGTATTACTCAAGTCGCGAGTTGGAAATTGTTATGACCTTGCTCCCGTTTCCTACTAATTTACCGATCCTCCCGACTATAGCGTGACAGGGTGAGAGTCCAGCTTCCCTCGACACACAATTTTATCGTGCCTGATTTTGCTGCGCCCGCGTCAGTGCTGTGCCGGGGGAGGGCCAGCGAGATAAAGTGGGCAAATGCCTTTGAGATGGGCAAACGCAAGAAGTTATCGAAGGGACGAAATTGCGGGGTTGATGCGACACACTGCGATATCGGTATACGGAATTTTGGGACCATAACGCCCGAAGATAGGATCTCTACCTGGTCCCATGTTTTGCTTGCAGGCGTTTTGACGTTCTTTGCGTGGAATAACACTCTGAGCAAGAGGTTCCTAGCGGGGCTGAAGTCGGCCGGTCGCGGGGCCGTGATCGAGGGGGTTCTCGTCAAGAGGAGGCAAGAGGGCAGCCACCCCTTAGCTATCGCAAAGATGGCTCTCTTGGTCCTTGCTGAACGACAAATATCAACTGCACAAAAAGCGTGACGCGTATTGTAGTTTCGTTTGAGCCCCAGCCTGACATAATTATTCTCTTTACGCTCCGGGTTCACCGAATATTACCGGCCATATACGCGTTGCCACTGCGGGGGCAATGTATCATCTTGCGGTGCATAGTTGTTCACCAGGCCGAGGACTCTGGGGTTGGGCTGGTACGAGGTGCCAAAATCGCTAAGGCCCCTGGATCACTTCTTTGTGGTACCCCTGACACTTCGATGGCATTTCGGACGGGAGACGGCCCCTCGCACTCCTTTAATTGGGCCAATCTTCATCTTAACGGGATATAATAATAGTTTGCTATTCTTGTTTCTTGTTCCCGCCTCGCAGTACTCCGGCCCCCATAGTTGCCGGACGAGGAAAGATACGTTTCAGGTGTTGCAGTGCCCATTCTTCAATTCGAAAGTCTCATTTAGGCGCTATCACGCGGGATAGAGGTCCTATAGCAATACGGTATGGGATAAAATGGAGACGGTGCGCTGCGCAAGGAGGAAGTAACCGCTAAATGGCGCCTCAAAAGCACTACCTCGGTCGCCAAAAGAGCAATTCGCGGACACACCATTATCGGGCATAGCCTCTTAGAACCGATCCCTTGGAAGCGCCCCTAGTAGCTTCTCCCCCTAGGGGGCGGCGTTCGCAGGTTGGAAACCGCCCAGCGGTAGCAGTGCGTACGGAACTTTGTAGAAATTGCTGTCTTCCTGGACTTCCACGTACCATGTGTGTAGTGTAAGGGCGACATCCTGGTCTTAATTGTCTTAGCGACTACTAGCCTCCAAATAACCAAGGCAGACTCACCGGCCAGAAACTGTCGGAAAGGAATCAAGTAGTGTTATGTGCTCAATTACCGGTTCATTTTCCGAATTGTTAGTGGACAAGGGTTTCTCCTCGCTCCCGCACATCATATTGCAAACTCGTTCAACTAGTCGTTCTGCTACTCTATTCAATATAACGAGGCTCAATTAGCCTCTATGACTTCGATCAGGGGGGATCCTTTTACAGAAAACCTAGTGCGGTCAAGGTGCTGCCCTCAGTACATTCAAGGTTTAGTTCAAACCTACGTGACTAGTCCGATCCTTCGTGGCCAACCCTTACGCTCTGGTTGATTACTCGCGACTGGAGTGCTCGCTGGGGTTTGAGAACCTGCTTGTTATTCAACCTGTTACCCACGAAACCCCTTACTGCTCTGGTTCGGTAGAAGGATTTTCAGTACCACGAGTAGCGTAATGACATACTGCTTTCACGGCGGTAATCTCGTGCCGACAACTAGATTCTCCAGAATAGTTCTGAAACATCTGTAGCGGAGACTCTAGCCTTTTCTCGTGATCGCCGGCGACGGCGGAGGTCATTTAACATTAAAAAAACTAGGTACACTGATCTCTGTAGGGCCTAAGACTTTGGTGCAATACAGCTTAGTTTTCAGCTCCCGACTTGGGGACCCACTAGCTGCTCGTGGAATGTTCAACGTAGGAGTTGCCACGTTAGGCGTCTTGAGCAGGGACTATCCAGACCTCGGGGACGACGTGGGGGGATGGCTAAATTCCGGCTCCGGCGCTGGACCCCCTCCACTCACATGCTTCCATGGCGCACAAGTGCCGTGTCAATCCCTGCACCATGAGCATTATCTACGTATACACTCCAAACACTGGCGACAAGCTCTCACTCCCTTCCTGTTCGCGCAAGAAACCTCCTAAAGTCTCCGCTCGACCACGTAGCTTGCCGCTCGAAACTTCAGTTTTCCCTGGTCCAGTCTGCGCCCAGGACACGGGATCTCCCGACGATGTGGCCGCCTGGTCATGGACTTTCCTAGCTCCTTCGGAGCGAATCCCCTTGCCGCGGCTTTCCTTACCACTGTGCACGTCCAATCTCGACCCGCTGGCGGTTTTCGGTTCAGACCTTACCCAAATTAACTGAAAGACGCAGCATGCCCCGCGCCGAGTCACCGCTTGCTCAGGCCACTTCTATGTTGGCGCCACGGATCATCGAACATCCTAACCACATATGTCGCTATGAATAAGCTGCCCAGGTAAGCTTGGATCTGACGTCTTCGATCCGCAGTTGACAGCGTTCCCTGCCTCGCGAAAAGCCGGCTTCGACCGCCCCACCTTATTAGTCTGGTATTCATTGCTATATTGAAACGGTCTTTAAAACTCTTTAGCGTTCCATTTTTCCCTCATGATTTTTATGATACCAATACGATACTACTTGGATCTCGGCGAATCAATTTTCCCTCGGCTTGATTGGCCTGTGATTTAGTCTGCACGACGACCTAAGGAGGTGAGTCCGCTTGTAGCGAAACAGAAGCTCTTTCGCAAGGCTAGGGTGGGAGAGCCGTTGTAAGCTGGCCGAAAGCCGGGTCGACGTCAGCGTTTTACCGGATTCTGCGGTGCGTTTACCGAGGTTAGCAAGAGGCGAGCCGCGTAGCGAGAAATCTACCCATCACATTCGGAACCTTTGGACCGGGGCAGTGGTGCGCAAGGCCCACCCTCGCGCCAAATTGATTGCGGCGGATCTAGTCCGTACGTAAAGGCAACACAAAGTTTCGGGAATTGCAGCTGTTCCGCTCAGAGATAGAAAGGTGACCCCCAGGGGGCGGCCGATACATCATTTGCGGTCAGAACCGGAGTGGTGGGACTCGGGGAGGCTGGAGGAGAGGCACGGAGGCTGGTCACCTGGCGCTCGAGTTGGCCGGAACCAGATCAGCGATGCT
>Amomum longiligulare _Y19019 MN067434
TCGTCGGACTGCAAGTTAATACAGACTAACTTGGGTCTTAGCACCTTACGGAATACGACACATCTGTTGCTGAGGGCTGCGGCACAACTTAAAAGGCTGCGCACACGTCAGCATTCAATTGCACCGAGTCGATTCGATCTCGACCTGGGCCGTCTGCCCCGTTTGACGGCTAATCAGCGGCCTCCGGAAGGCCTCCGGGCGGGATTGCCACCCCGACCCCAGTGGCGCTGCGTTCCCCGGCCTGACGGAGCGTTGTGGGGCGCCAACGCGTACAGGCCGTGCTACAGTGGAGCAGGGAACGTGGAGCGCAGAGCGCCCCACCTCAACCCTTCACGAACGCGCCTGGAAGCGACGCCCGGCTGTCAAGGATGGGGGGGCCGTAGCCGCCAGGCCCTGCTCCCCGAGGGAACAGCCAAGGTCCAGCCGGGGGTGAAGCAGATGCGGCGCGTGAAATAACCGGCAAGCCCGCATGGTACTAAATCCCGTCCGTTTCGCCCATGAGGCAGGCAATCAAGCCTCTTTGGCCACCTATTCCTGTACATATCTAAAATCCATTTACGCCTGTTCACCGTTGTGACCTCGGCAGCGCTGAGGGAGAATCAACAATGGTACAGACGAAGCTGGCAAATCGAATGGCTCTTGACATTCGGTATTGATCTCTTTCTGAAGGGTTCTTTGCGCAATAACGATGAATCAAATAGCCCTTAATCCTCACATCTTAGAGGGAGGGAGCGTCTGTGCTGCGATTAGTAGGATGGGAAGCACCGACGATTGTCAATAAGTCGGCGTAGCAGCTGAGCAAAACTATTGGATGCGGTAGGAAGGGCGTATTTAAATGGCGCGCGTGAAGCAAAGAAACCCGGGGCGTTGAAGACAGAGCGAGGGCGCATGAGCTTAAAGAAGTGGGGTCGAAGTGTGAGGTCATCGGAGACTTCACTTCGTCCCTATTCCTAAGGGTTTATGATGTTCGCGTAACCTTTTTCCGGAGAGCCTCAAAACGAGTACATACTAATCCGTGTCGACTGTTCGGCCCCGCGGCTTAGCGCATGTCAAACTTAACGGAGACAGAGTTAAACTTCTAATAAGATCCTGCGCAAAAGGGCGTAACGCAGGATGCATCTCGCCTTAGCCTAACGAAGTGCTAAACCAAGTGAGCGTGGGGGAAATGGATTGAACTTGAGTGGATTACGTCGGAGGCTCCCGAAGCTTTAAGAAGCGGGGAAATCGGCAGTATCCGGGACTTGTGGGACAGGGGTTAATCCTGGAACCGCTCTAGCCGCCACAAACGGAGGCGAGTTATTATACGGGTTGCTCTGGGATGGGAAGCGAACCCTTAAACCCGGCGAGACATGATGGTCCGAAATTGAGGCGTACGTGGAGCACTGAGCTGTGTTTCCCACCGTATCACTAAAGTGGAAGTTACTCCAGCGGGTTTCCCAGCTTGATCGGTGCTGCCATCTGGGGTTCTAGACGCAGTTTGAGGAGGTACACCGTCGGCGATGATTTTAACCAACTTATTATATTGTTGATTTCTTTTACGTTGTCTGTAAGTTAGGCGTATGACGAGAGCAGTTACTAATCTTAACGCACCAGGCGAAACATCAATTACGCGCTATAGTCTTCCCGTTGACTTTTTGCAAACCTTGAGCAAATGACGCCGATCCCCAGTGGAGGCCAGTCAAAGCGGGCTCCGCAAGGATGTTAGGGCAGTTTTATTAATGTCAGTCCAATGAACTGCGGGACCCCCTTATTCTTTGGGATTCTCCATCTCCCAGTGTTAATCCTTCCCCGTGCATACTTACGGCTTGCCTTTGTGAGGTTTTTTCGATTCACCCGCCCGGCGAATTTAAGAGTTCGTCTAGCCTCAAGTCTCTTTTCGGGCGCTCGCGCTTCGTCTTTCGGCACTTTGATCGCTACTTAGTAGAGAGTACTTGAGCCGAACTCGAAGAAGCAACCCTAGCCACCTCTATTGGTACGGGCCCGAATAGGAGGCAAATCCGAGACGATTCAGCTTTGAGATTGGGTTCCGCTCTCTCACTTAGCTGAGACCATCCCTCCAGCTAATTACTCGCCTCGCCTGTTTCTAATCACCGTTAAGACATATGGCTGGGAACTCTCAGTAGCTGCTGCTGGCCTCCTAACAGGTCCAACGAATGCCAAGTTATCGCAATTTCCGCCCTTCCCAAGATTTCCATAAATTTATCTAACTTCCCTCCGCCTCGATTATGTTCCATGCCGGTCCCCGGGTCATCCTTGGTTGGAAGGCGACGTTTCGTCGGGCTTTCCGATAAGCTCCGTGCAGAGTATGCCCCGGCTTTGTCGCTGCTACTGCCCCCGTTCCTTAGATCTAGATAAGGGCTTATGCTTGTCGCCCGAAACCGAACTTATGTTGCTCTTAGGCGCCTTCCTACGGCTAGACTCCACAACTGCGTTCTGATCAAAAGTGCTCATCGTCTTATAGTTGACATCACCTCATCAAGGAGTCGTTTGTTTCACTCCTCCCGCGCTTATAGCCGTAATGTGACGAATTGTTGAGAAATTCTAACGGGGGATTATGCGCGTTGATACACATACGACTCTTTTGGCGCATCCTCTACCCCCAAAGCAGTTCCTAGTAAGGCCTGGTATCGTGGTCAGGGAAGTGCCCCAGTCGCGTCCGCGCAGTCGTGCGGTTAAATTCACCGTATCCTACCGTGCTGTCGGACGTCGCATCATCCCGTCAGAGAGCTCTACGCCTATAGGATGCTGCTCACTTTCAAGATTATCGTTTACCTGCGTAAAACTAAATGCTAAATGAGACTTTTGCCTGAGATTCCCCCTGGCGGCAGGCAAGACGGTAAATCATTTGAGGGCAGAGCCGCATGCCGTACTAAACGCGCCGAAATTTAGAAAACGCCCAGGAAAGCAGATACGCATACTAGCTTCCAGTCATACGCTCGCGTACTGGAAGGTATGCATAAGCAGAGTGCCCGAAGGTCGGGGTCTTAACCCCGCCCCGGTCGCTCCTTAGTGTGAATACGCCAGTGGTGGCGAGTTTGCGGGAGCGCACCAGGGAGCGCAAACCCGTTTCCGTCCGACACGGCCATATCGAAACGGGCGATACGGGCCCCGGTGAGAGGGTACACGTCCTGAAGTGATTCGCTATTTCTGGTGAAGGGTGTGTGCGGCGTGATGCTACGCAACTAAAAGGGGACCGACCTGACAGTATCACGAGACGTTACTTTGCGGCAGGTAGCAATTGAATGCTGGTCGTGCAGCAGCTTTTAGGTGCGCAGCCTCAGACAGATGGTGTATCCGTAGGTACAAGTAGTTGTAAACAGTCGCACCGCACTGGCCATCGCATCAAGGTGACCAGCCCCGTTGCCAGCCCCCGAGTCCCACCACTACCAGGTTCTTGACGGAAAAATGTATCGGCCTCCCGGGGTCACCTTTATTACGACGCAAAGCTGCAATTCCCGAATGGGCCTTTACGTCACGGGACTGTCGCACAACCCACAGAGTCGAGACCTAATCAGTTTGGCCGAGGGTGGGGTTCCTTCCAACACGAGGACCCACGGTCAGCAAAGGGTCGCAAGGAGGGTATGATTCTCGCTACGCGGCTCGCCGTCGTCTGCTAACCTCGGTAAAGCACCGGACAGATCGGTAACGCGACTCCAACGGCTTTGCGGCTATTAATGGTAACCGCGGGCTTTCCCTACCCGCCTAGACCCCCTGCAGATGCAATGAGCTATCTGGTTTCGCACAAGCGGACTCAGCCTGGCTCGTGGTTCCGATTCTCGTGTCGCCTAGTTATCTGATAAACTTTTCAAGGGCGCTGCAATCAATGCACGAGGGTAATTGACGCGAGATCGTTAGCTATCGTATTGTATTCGGCAGTGACTCCGAGCGAGCGCGCTATTTATCAATCCGCACAGAGAGACGCGGATTCGCAGTCTCTGCATCGTCACCTTCTTCGTCGGCAGCCCTCATTAATCGCCTACCTAAGTGGGGTAAGCAGGCTTCTAGATAACGCCATTGTATCGCGTATGGTGCTATAATTTTTCTACCCCGGCATCTCGCGGCGAGGAATAATCCTACAACCGGTCTTCGTTAGAGCTCAATTTCCATGATGCGCTTGAAGTGGTTATAACTAACGTCGATGCCTTGCCTGGGACTTCCGGAAGGTCTGGGGCCCTTCGCCGTTGAGTACAGCCAACGCGCAATCAGGCTCATTTAAAAATGTAGTATACGTACGCCAACGCTCACCGTGTTGGCTCTTCAGGCTAGCGAATCAGCCCGTGTTGGTGGAAGTAGTCTTTCTTTTCGGGCAGCATGTTACAGAATGAAACGTTAGATTCTATGCTCAAGTAGTAGTCATTGCGGCCAGGACAGAATTGAGGGCGGGGCATTAAGAGCGGGGGCTCGGGTAATCATGAAAGTAGCTTAAGGCTCCCTCAGGCCGCGCCGGCCTCCAACACGATAGTTTGCATGTCGGTGGATTTCCAGAATCACCCTAAGGATTTTCAAGGCAGATTGGATGGTGGCCACGGAGAGGGCTTCGTGTGGTGTACATCCGGTGGCCAGCAAAGTCACAAAGAGCCAAGAGAGTTCTAAGTGACAATCCGCTAATTTTAAGAGATGACGGGAGTCCGCAATTTACCTCGACCGCCTCCGGCACCGTCTGACCTATGTCATTGCCCTGTTTTAGTAAGTGCCCCCAAGGGTACAATAGGCTTTTACAATGAGCAGAGTGTTATTCATTTAGCAATACGACTCCCTAAATAGTGTTGCTTCTCATCTGTCCCTTGCGCTACGAGGGGCGAAGTCGTGTTGAGGAATTAAAACAGCCATCGTCTACATTATGGTCGTTTTCCGATTTTTAGTGCTATGGGACTACCGCTTTCAAAGGCGGTGTGCCGAGAGCGCTGGTGTATTCATCATACGAGATGTGACGCTTTAAGGGCGAGAGGAGCCTCTGCCCGATTGACACTCTTACGCTTGATAAACCCACTAAACCAGACTACGAACGAATTGCAATCAATACCTGAAGCGATGGGAATCAGCGGCCTCTCCCGTGCAATCTTTCTACATGTAATTAGCAGATATTTTTCACTAAACCGCAGACCAATGCACGCGAGAACGGCCCCAAAATGGCTTTTGGTTCCTATCTGCTTATCCCGTCGGAAGGCAAATTACCATCTCACGGTGTGATGGAGGCGGATCGCACGCCGTTTTAGCGAATCTGATTCCTGCCTATGCCAGTCGTGTGTCTTCCGTCCGAGGGGATAGGGGGTTGTTGCCCAGGCCTCGTACGCAGGCTGAGTAAACCTCCAGTAACTCGCATAATCCGCGCACTAGTCTGAACCTCCATCTAAACGAGTGGAAGGTGGCCTGCAGTCAATTGCACGGCAAACCGGTCGGAGACAATTAGTCAGCTAATTACGCAGGCAGCGTATAACTAAAACGAAACCGCTAGCGCTTGTATTCATCCAACTACTATGGGCACCGGAGTGGGTTATTCCATACACAATTGTGCAACGCGACCCTGGCAAACGTGGCTACCCAGGAGTGTGGGGATCTATAATTCCGGCTGAGAACCCATCTTTTTAGACAGCGCAAGGGAGAGCTTCTGCTCATACGGTCCGGGTGATTCCTCTCCGTGAATTAGGTGCAAAGGTGGTACAGACCGCAGGGGACGGGTAAAAGACAAAATGAACTGTGGGGTTATGGGGCACCATCTTAGTTGTAGACGGCCCTGGCTGCAAAGGCTGCTAGCCAGCCTCTTAGTGATAAAACAGTGATCGGAGTAAGTCCTGGAGGCAATGGTGGTTCAGCATTTAGACGCGTGTGTCGCGTCACTTACCCTCGGACTGCACCCATTTTTTGTGTCCCCACTAGACTGATCCTTGAAGGGGAGCTTCCGCCCAACCATCATGGCTCCGGGGCTGCATTATACCCCCTGTCGTCGCCGCCCGTCGTCGTCGCAGCGATGACTTTACTCGGAGTTTGCGTCGGTCTCAGGCATCTTAATTTTCGAACCCGGCGGATCCAATTATTAAGAGTCAAAAAGCACGTGTCGTCCGTTACGAGAAAATCGAGTACACAATAGGCCGTGGTTCCGCGGCGAGAGCGACCGGTTTATTCTTTGTCGGGCAGACGCTAAGAGGGGTCCATGAAGGGTTGGCGCGTTCGAAATTCGTGGCGAATAGTATCCGACTCAACGTAGACTTACATGTGATTGTCGGCGGAAGTTGAAGTAGGTTAAGGGTTCGATATGTACAGAATCGGGGGAGGGCGGAGGAGTCAGAACTGCCCAAGGAATACGGTACTACCGCCCTCATATAGGTCAAAACCCGTCTGCGCACGGGAATCCAAAGGGCGTGAGCCCTCCAGGTCAGTAAAGTAAAGCGGAGAGTGGAGAAAGATGAAGTGCGGTTTATAGAAGATTTCGAAGGCCTGAGACAAATTCCCTTGTGTGCACGGCGGTGGGGGCCAGCGCATATCCTCCCCTGGCTAGTTGCGAATGATTTTTTAATGTGGATCTGCCACGCAAGTCATTTCACCCCCAGATGAAAGGGCATGAGAGTAGGGACTAACTCTCTACAGCTGCAGCAGATCGCTGTTTAAGGTAGACACGGGTGGGACATGTAAGCAGAGCTGTGTGCGAGCCACTTTGCGACTCAAGCTTCCTAGCTCCGACTTATCAAGCCCCGGATGGTCCTCATCAGCAAACAAGATCGTACAGTGGCCTTGCACGGCGCAACCTGGCGCGACACCCCACTGTTTCCTGGTTCGTCCTTTGGTAGGAAAAGGGATGACACGACTGAACAACGCGGTCGTTGGTCGTTAAGTATAACTAGAGTTGCTTCACTTCGCCCGCGTCCAGTCCATCTCCAGGCCGTCCTGTAACACACCCTGGATCCGGCGTTCGGCGCCAAATTGTTATCGGGGTGGATGCCGTATCGCCACAACTTACAAGTGCACTTGGCGGACCAGCGCTGTCATACAGAATTTGGCGGGGCCGGGGAGCCCAGAGCATTATAAACGGTGAGGTAGCGTGGAGCCCGTTAGGTGAGCCGCGCTTGGTCCATTTATGGACGGCGATTGAAGACAGCCAGGTAGACTCTAGCAATGGGTGACCGACAGTGCCTGTGCTGCCAGGTCCTGTAATCGAGCAGAGTTCCGAGCGTCGTCCCTTTAGAGGTATCGCACAGTTTGCACTCAGCAGGTTCGGGCTCGATAGGTTTCGGTAGCCGAGCTTCTTCTAGACGAATGTGGATGCGCCTAGATATCTATTTCCCCGTACTGCGAGTCTTACCTTTAAGTTTTTCGACGAACGTATGAAGGGCTCTGGGCTCGGAAGAAAACACAAGTTTCCCGAGCGATATGTGTTCCCTTCTAGGGTTCCTCATGAGTGCAGACGCGAAACAATCAGTACAACGCGGTATGTACAATGTGTCCGGATCACGCGAGGTCTACTTTTGGAATACGGGATGCTGTGGCCTTTCCCACTCCCTTACAGTGAGCATCGGGTAACCGAATTTAAGTTTTGATAAGAACTGTCATTTTAGCAAGGCGTCTTCCTCTTGGACAGTTTGGAGACTATTGGACCGAGAATTTGTTTCTAGACTCAAAAGAGCCTTTCTGCCAGAGCGTTCGTCTTAGCCTGTCCATCTTGGTACCGGGAGTCGGGGATGCCTGTAATAGCAAACGGCAGGCAGCGATACACTCGATCGCTAAATGCTGCAGTCCTCAATTTTGCTTTTGTTCGAGGCTCTGTTTAGGCCGTCTCAGAGGTCATATGTGGTTGCAGATTTGAACCCGCCAGCTCTCTTTAGGGGGGGATGTGACACGAGATCACGCGTGAGACCCTTTCTGACTGTATTACTCAAGTCGCGAGTTGGAAATTGTTATTCCCTTGCTCCCGTTTCATACTAACTTGCCGATCCTCCCGACTACAGCGTGACAGGGTGAGAGTCCAGCTTCCCTCGACACACAATTTTATCGTGCCTGATTTTGCTGCGCCCGCGTCAGTGCTGTGCCGGGGGAGGGCCAGCGAGATAAAGTGGGCGAATGCCTTTGAGATGGGCAAACGCAAGAAGTGATCGAAGGGACGAAATTGCGGGGTTGATGCGACACACTGCGATATCGGTATACGGAATTTTGGGACCATAACGCCCGAAGATAGGATCTCTACCTGGTCCCATGTTTTGCTTGCAGGCGTTTTGACGTTCTTTGCGTGGAATAACACTCTGAACAAGAGGTTCCTAGCGGGGCTGAAGTCGGCCGGTCGCGGGGCCGTGATCGAGGGGGTTCTCGTCAAGAGGAGGCAAGAGGGCAGCCACCCCTTAGCTATCGCAAAGATTGCTCTCCTGGTCCTTGCTGAACGACAAATATCAACTGCACAAAAAGCGTGACGCGTATTGTAGTTTCGTTTGAGCCCCAGCCTGACATAATTATTCTCTTTACGCTCCGGGTTCACCGAATATTACCGGCCATATACGCGTTGCCACTGCGGGGGCAATGTATCATCTTGCGGTGCATAGTTGTTCACCAGGCCGGGGACTCTGGGGTTGGGCTGGTACGAGGTGCCAAAATCGCTAAGGCCCCTGGATTACTTCTTTGTGGTACCCCTGACACTTCGATGGCATTTCGGATGGGAGACGGCCCCTCGCACTCCTTTCATTGGGCCAATCTTCATCTTAACGGGATATAATAATAGTTTGCTATTCTTGTTTCTTGTTCCCGCCTCGCAGTACTCCGGCCCCCATAGTTGCCGGATGAGGAAAGATACGTTTCAGGTGTTGCAGTGCCCATTCTTCAATTCGAAAGTCTCATTTAGGCGCTATCACGCGGGATAGAGGTCCTATAGCAATACGGTATGGGATAAAATGGAGACGGTGCGCTGCGCAAGGAGGAAGTAACCGCTAAATGGCGCCTCAAAAGCACTACCTCGGTCGCCAAAAGAGCGATTCGCGGATGCACCATTATCGGGCATAGCCTCTTAGAACCGATCCCTTGGAAGCGCCCCTAGTAGCTTCTCCCCCTAGGGGGCGGCGTTCGCAGGTTGGAAACAGCCCAGCGGTAGCAGTGCGTACGGAACTTTGTAGAAATTGCTGTCTTCCTGGACTTCCACGTACCATGTGTGTAGTGTAAGGGCGACATCCTGGTCTTAATTGTCTTAGAGACTACTAGCCTCCAAATAACCAAGGCAGACTCACCGGCCAGAAACTGTCGGAAAGGAATCAAGTAGTGTTATGTGCTCAATTACCGGTTCATTTTCCGAATTGTTAGTGGACAAGGGTTTCTCCTCGCTCCCGCACATCATATTGCAAACTCGTTCAACTAGTCGTTCTGCTACTCTATTCAATATAACGAGGCTCAATTAGCCTCTATGACTTCGATCAGGGGGGATCCTTTTACAGAAAACCTAGTGCGGTCAAGGTGCTGCCCTCAGTACATTCAAGGTTTAGTTCAAACCTACGTGACGAGTCCGATCCTTCGTGGCCAACCCTTACGCTCTGGTTGATTACTCGCGACTGGAGTGCTCGCTGGGGTTTGAGAACCTGCTTGTTATTCAACCTGTTACCTACGAAACCCCTTACTGCTCTGGTTCGGTAGAAGAATTTTCAGTACCACGAGTAGCGTAATGGCATACTGCTTTCACGGCGGTAATCTCGTGCCGACAACTAGATTCTCCAGAATAGTTCTGAAACATCTGTAGCGGAGACTCTAGCCTTTTCTCGTGATCTCCGGCGACGGCGGAGGTCATTTAACATTAAAAAAACTAGGTACACTGATCTCTGTAGGGCCTGAGACTTTGGTGCAATACAACTTAGTTTTCAGCTCCCGACTTGGGGACCTACTAGCTGCTCGCGGAATGTTCAACGTAGGGGTTGCCACGTTAGGCGCCTTGAGCAGGGACTATCCAGACCTCGGGGACGACGTGGGGGAATGGCTAAATTCCGGCTCCGGCGCTGGACCCCCTCCACTCACATGCTTCCATGGCGCACAAGTGCCGTGTCAATCCCTGCACCATGAGCATTATCTACGTATACACTCCAAACACTGGCGACAAGCTCTCACTCCCCTCCTGTTCGCGCAAGAAGCCTCCTAAACTCTCCGCCCGACCACGTAGCTTGCCGCTCGAAACTTCAGTTTTCCCTGGTCCAGTCTGCGCCCAGGACACGGGATCTCCCGACGATGTGGCCGCCTGGTCATGGACTTTCCTAGCTCCTTCGGAGCGAATCCCCTTGCCGCGGCTTTCCTTACCACTGTGCACGTCCGATCTCGACCCACTGGCGGTTTTCGGTTCGGACCTTACCCAAATTAACTGAAAGACGCAGCATGTCCCGCGCCGAGTCACCGCTTGCTCAGGCCACTTCTATGTTGGCGCCACGGATCATCGAACATCCTGACCACATATGTCGCTATGAATAAGCTGCCCAGGTAAGCTTGGATCTGACGTCTTCGATCCGCGGTTGACAGCGTTCCCTGCCTCGCGAAAAGCCGGCTTCGACCGCCCCACCTTATTAGTCTGGTATTCATTGCTATATTGAGACGGTCTTTAAAACTCTTTAGCGTTCCATTTTTCCCTCATGATTTTTATGATACCAATACGATACTACTTGGATCTCGGCGAATCAATTTTCCCTCGGCTTGATTGGCCTGTGATTTAGTCTGCACGACGACCTAAGGAGGTGAGTCCGCTTGTAGCGAAACAGAAGCTCTTTCGCAAGGCTAGGGTGGGAAAGCCGGTGTAAGCTGGCCGAAAGCCGTGTGGACGTCAGCGTTTTACCGGATTCTGCGGTGCGTTTACCGAGGTTAGCAAGAGGCGAGCCGCGTAGCGAGAAATCTACCCATCACATTCGGAACCTTTGGACCGGGGCAGTGGTGCGCAAGGCCCACCCTCGCGCCAAATTGATTGCGGCGGATCTAGTCCGTACGTAAAGGCAACACAAAGTTTCGGGAATTGCAGCTGTTCCGCTCAGAGCTAGAAAGGTGACCCCCAGGGGGCGGCCGATACATCATTTGCGGTCAGAACCGGAGTGGTGGGACTCGGGGAGGCTGGAGGAGAGGCACGGAGGCTGGTCACCTGGCGCTCGAGTTGGCCGGAACCAGATCAGCGGTGCT
>Amomum longiligulare _Y19020 MN067435
TCGTCGGACTGCAAGTTAATACAGACTAACTTGGGTCTTAGCACCTTACGGAATACGACACATCTGTTGCTGAGGGCTGCGGCACAACTTAAAAGGCTGCGCACACGTCAGCATTCAATTGCACCGAGTCGATTCGATCTCGACCTGGGCCGTCTGCCCCGTTTGACGGCTAATCAGCGGCCTCCGGAAGGCCTCCGGGCGGGATTGCCACCCCGACCCCAGTGGCGCTGCGTTCCCCGGCCTGACGGAGCGTTGTGGGGCGCCAACGCGTACAGGCCGTGCTACAGTGGAGCAGGGAACGTGGAGCGCAGAGCGCCCCACCTCAACCCTTCACGAACGCGCCTGGAAGCGACGCCCGGCTGTCAAGGATGGGGGGGCCGTAGCCGCCAGGCCCTGCTCCCCGAGGGAACAGCCAAGGTCCAGCCGGGGGTGAAGCAGATGCGGCGCGTGAAATAACCGGCAAGCCCGCATGGTACTAAATCCCGTCCGTTTCGCCCATGAGGCAGGCAATCAAGCCTCTTTGGCCACCTATTCCTGTACATATCTAAAATCCATTTACGCCTGTTCACCGTTGTGACCTCGGCAGCGCTGAGGGAGAATCAACAATGGTACAGACGAAGCTGGCAAATCGAATGGCTCTTGACATTCGGTATTGATCTCTTTCTGAAGGGTTCTTTGCGCAATAACGATGAATCAAATAGCCCTTAATCCTCACATCTTAGAGGGAGGGAGCGTCTGTGCTGCGATTAGTAGGATGGGAAGCACCGACGATTGTCAATAAGTCGGCGTAGCAGCTGAGCAAAACTATTGGATGCGGTAGGAAGGGCGTATTTAAATGGCGCGCGTGAAGCAAAGAAACCCGGGGCGTTGAAGACAGAGCGAGGGCGCATGAGCTTAAAGAAGTGGGGTCGAAGTGTGAGGTCATCGGAGACTTCACTTCGTCCCTATTCCTAAGGGTTTATGATGTTCGCGTAACCTTTTTCCGGAGAGCCTCAAAACGAGTACATACTAATCCGTGTCGACTGTTCGGCCCCGCGGCTTAGCGCATGTCAAACTTAACGGAGACAGAGTTAAACTTCTAATAAGATCCTGCGCAAAAGGGCGTAACGCAGGATGCATCTCGCCTTAGCCTAACGAAGTGCTAAACCAAGTGAGCGTGGGGGAAATGGATTGAACTTGAGTGGATTACGTCGGAGGCTCCCGAAGCTTTAAGAAGCGGGGAAATCGGCAGTATCCGGGACTTGTGGGACAGGGGTTAATCCTGGAACCGCTCTAGCCGCCACAAACGGAGGCGAGTTATTATACGGGTTGCTCTGGGATGGGAAGCGAACCCTTAAACCCGGCGAGACATGATGGTCCGAAATTGAGGCGTACGTGGAGCACTGAGCTGTGTTTCCCACCGTATCACTAAAGTGGAAGTTACTCCAGCGGGTTTCCCAGCTTGATCGGTGCTGCCATCTGGGGTTCTAGACGCAGTTTGAGGAGGTACACCGTCGGCGATGATTTTAACCAACTTATTATATTGTTGATTTCTTTTACGTTGTCTGTAAGTTAGGCGTATGACGAGAGCAGTTACTAATCTTAACGCACCAGGCGAAACATCAATTACGCGCTATAGTCTTCCCGTTGACTTTTTGCAAACCTTGAGCAAATGACGCCGATCCCCAGTGGAGGCCAGTCAAAGCGGGCTCCGCAAGGATGTTAGGGCAGTTTTATTAATGTCAGTCCAATGAACTGCGGGACCCCCTTATTCTTTGGGATTCTCCATCTCCCAGTGTTAATCCTTCCCCGTGCATACTTACGGCTTGCCTTTGTGAGGTTTTTTCGATTCACCCGCCCGGCGAATTTAAGAGTTCGTCTAGCCTCAAGTCTCTTTTCGGGCGCTCGCGCTTCGTCTTTCGGCACTTTGATCGCTACTTAGTAGAGAGTACTTGAGCCGAACTCGAAGAAGCAACCCTAGCCACCTCTATTGGTACGGGCCCGAATAGGAGGCAAATCCGAGACGATTCAGCTTTGAGATTGGGTTCCGCTCTCTCACTTAGCTGAGACCATCCCTCCAGCTAATTACTCGCCTCGCCTGTTTCTAATCACCGTTAAGACATATGGCTGGGAACTCTCAGTAGCTGCTGCTGGCCTCCTAACAGGTCCAACGAATGCCAAGTTATCGCAATTTCCGCCCTTCCCAAGATTTCCATAAATTTATCTAACTTCCCTCCGCCTCGATTATGTTCCATGCCGGTCCCCGGGTCATCCTTGGTTGGAAGGCGACGTTTCGTCGGGCTTTCCGATAAGCTCCGTGCAGAGTATGCCCCGGCTTTGTCGCTGCTACTGCCCCCGTTCCTTAGATCTAGATAAGGGCTTATGCTTGTCGCCCGAAACCGAACTTATGTTGCTCTTAGGCGCCTTCCTACGGCTAGACTCCACAACTGCGTTCTGATCAAAAGTGCTCATCGTCTTATAGTTGACATCACCTCATCAAGGAGTCGTTTGTTTCACTCCTCCCGCGCTTATAGCCGTAATGTGACGAATTGTTGAGAAATTCTAACGGGGGATTATGCGCGTTGATACACATACGACTCTTTTGGCGCATCCTCTACCCCCAAAGCAGTTCCTAGTAAGGCCTGGTATCGTGGTCAGGGAAGTGCCCCAGTCGCGTCCGCGCAGTCGTGCGGTTAAATTCACCGTATCCTACCGTGCTGTCGGACGTCGCATCATCCCGTCAGAGAGCTCTACGCCTATAGGATGCTGCTCACTTTCAAGATTATCGTTTACCTGCGTAAAACTAAATGCTAAATGAGACTTTTGCCTGAGATTCCCCCTGGCGGCAGGCAAGACGGTAAATCATTTGAGGGCAGAGCCGCATGCCGTACTAAACGCGCCGAAATTTAGAAAACGCCCAGGAAAGCAGATACGCATACTAGCTTCCAGTCATACGCTCGCGTACTGGAAGGTATGCATAAGCAGAGTGCCCGAAGGTCGGGGTCTTAACCCCGCCCCGGTCGCTCCTTAGTGTGAATACGCCAGTGGTGGCGAGTTTGCGGGAGCGCACCAGGGAGCGCAAACCCGTTTCCGTCCGACACGGCCATATCGAAACGGGCGATACGGGCCCCGGTGAGAGGGTACACGTCCTGAAGTGATTCGCTATTTCTGGTGAAGGGTGTGTGCGGCGTGATGCTACGCAACTAAAAGGGGACCGACCTGACAGTATCACGAGACGTTACTTTGCGGCAGGTAGCAATTGAATGCTGGTCGTGCAGCAGCTTTTAGGTGCGCAGCCTCAGACAGATGGTGTATCCGTAGGTACAAGTAGTTGTAAACAGTCGCACCGCACTGGCCATCGCATCAAGGTGACCAGCCCCGTTGCCAGCCCCCGAGTCCCACCACTACCAGGTTCTTGACGGAAAAATGTATCGGCCTCCCGGGGTCACCTTTATTACGACGCAAAGCTGCAATTCCCGAATGGGCCTTTACGTCACGGGACTGTCGCACAACCCACAGAGTCGAGACCTAATCAGTTTGGCCGAGGGTGGGGTTCCTTCCAACACGAGGACCCACGGTCAGCAAAGGGTCGCAAGGAGGGTATGATTCTCGCTACGCGGCTCGCCGTCGTCTGCTAACCTCGGTAAAGCACCGGACAGATCGGTAACGCGACTCCAACGGCTTTGCGGCTATTAATGGTAACCGCGGGCTTTCCCTACCCGCCTAGACCCCCTGCAGATGCAATGAGCTATCTGGTTTCGCACAAGCGGACTCAGCCTGGCTCGTGGTTCCGATTCTCGTGTCGCCTAGTTATCTGATAAACTTTTCAAGGGCGCTGCAATCAATGCACGAGGGTAATTGACGCGAGATCGTTAGCTATCGTATTGTATTCGGCAGTGACTCCGAGCGAGCGCGCTATTTATCAATCCGCACAGAGAGACGCGGATTCGCAGTCTCTGCATCGTCACCTTCTTCGTCGGCAGCCCTCATTAATCGCCTACCTAAGTGGGGTAAGCAGGCTTCTAGATAACGCCATTGTATCGCGTATGGTGCTATAATTTTTCTACCCCGGCATCTCGCGGCGAGGAATAATCCTACAACCGGTCTTCGTTAGAGCTCAATTTCCATGATGCGCTTGAAGTGGTTATAACTAACGTCGATGCCTTGCCTGGGACTTCCGGAAGGTCTGGGGCCCTTCGCCGTTGAGTACAGCCAACGCGCAATCAGGCTCATTTAAAAATGTAGTATACGTACGCCAACGCTCACCGTGTTGGCTCTTCAGGCTAGCGAATCAGCCCGTGTTGGTGGAAGTAGTCTTTCTTTTCGGGCAGCATGTTACAGAATGAAACGTTAGATTCTATGCTCAAGTAGTAGTCATTGCGGCCAGGACAGAATTGAGGGCGGGGCATTAAGAGCGGGGGCTCGGGTAATCATGAAAGTAGCTTAAGGCTCCCTCAGGCCGCGCCGGCCTCCAACACGATAGTTTGCATGTCGGTGGATTTCCAGAATCACCCTAAGGATTTTCAAGGCAGATTGGATGGTGGCCACGGAGAGGGCTTCGTGTGGTGTACATCCGGTGGCCAGCAAAGTCACAAAGAGCCAAGAGAGTTCTAAGTGACAATCCGCTAATTTTAAGAGATGACGGGAGTCCGCAATTTACCTCGACCGCCTCCGGCACCGTCTGACCTATGTCATTGCCCTGTTTTAGTAAGTGCCCCCAAGGGTACAATAGGCTTTTACAATGAGCAGAGTGTTATTCATTTAGCAATACGACTCCCTAAATAGTGTTGCTTCTCATCTGTCCCTTGCGCTACGAGGGGCGAAGTCGTGTTGAGGAATTAAAACAGCCATCGTCTACATTATGGTCGTTTTCCGATTTTTAGTGCTATGGGACTACCGCTTTCAAAGGCGGTGTGCCGAGAGCGCTGGTGTATTCATCATACGAGATGTGACGCTTTAAGGGCGAGAGGAGCCTCTGCCCGATTGACACTCTTACGCTTGATAAACCCACTAAACCAGACTACGAACGAATTGCAATCAATACCTGAAGCGATGGGAATCAGCGGCCTCTCCCGTGCAATCTTTCTACATGTAATTAGCAGATATTTTTCACTAAACCGCAGACCAATGCACGCGAGAACGGCCCCAAAATGGCTTTTGGTTCCTATCTGCTTATCCCGTCGGAAGGCAAATTACCATCTCACGGTGTGATGGAGGCGGATCGCACGCCGTTTTAGCGAATCTGATTCCTGCCTATGCCAGTCGTGTGTCTTCCGTCCGAGGGGATAGGGGGTTGTTGCCCAGGCCTCGTACGCAGGCTGAGTAAACCTCCAGTAACTCGCATAATCCGCGCACTAGTCTGAACCTCCATCTAAACGAGTGGAAGGTGGCCTGCAGTCAATTGCACGGCAAACCGGTCGGAGACAATTAGTCAGCTAATTACGCAGGCAGCGTATAACTAAAACGAAACCGCTAGCGCTTGTATTCATCCAACTACTATGGGCACCGGAGTGGGTTATTCCATACACAATTGTGCAACGCGACCCTGGCAAACGTGGCTACCCAGGAGTGTGGGGATCTATAATTCCGGCTGAGAACCCATCTTTTTAGACAGCGCAAGGGAGAGCTTCTGCTCATACGGTCCGGGTGATTCCTCTCCGTGAATTAGGTGCAAAGGTGGTACAGACCGCAGGGGACGGGTAAAAGACAAAATGAACTGTGGGGTTATGGGGCACCATCTTAGTTGTAGACGGCCCTGGCTGCAAAGGCTGCTAGCCAGCCTCTTAGTGATAAAACAGTGATCGGAGTAAGTCCTGGAGGCAATGGTGGTTCAGCATTTAGACGCGTGTGTCGCGTCACTTACCCTCGGACTGCACCCATTTTTTGTGTCCCCACTAGACTGATCCTTGAAGGGGAGCTTCCGCCCAACCATCATGGCTCCGGGGCTGCATTATACCCCCTGTCGTCGCCGCCCGTCGTCGTCGCAGCGATGACTTTACTCGGAGTTTGCGTCGGTCTCAGGCATCTTAATTTTCGAACCCGGCGGATCCAATTATTAAGAGTCAAAAAGCACGTGTCGTCCGTTACGAGAAAATCGAGTACACAATAGGCCGTGGTTCCGCGGCGAGAGCGACCGGTTTATTCTTTGTCGGGCAGACGCTAAGAGGGGTCCATGAAGGGTTGGCGCGTTCGAAATTCGTGGCGAATAGTATCCGACTCAACGTAGACTTACATGTGATTGTCGGCGGAAGTTGAAGTAGGTTAAGGGTTCGATATGTACAGAATCGGGGGAGGGCGGAGGAGTCAGAACTGCCCAAGGAATACGGTACTACCGCCCTCATATAGGTCAAAACCCGTCTGCGCACGGGAATCCAAAGGGCGTGAGCCCTCCAGGTCAGTAAAGTAAAGCGGAGAGTGGAGAAAGATGAAGTGCGGTTTATAGAAGATTTCGAAGGCCTGAGACAAATTCCCTTGTGTGCACGGCGGTGGGGGCCAGCGCATATCCTCCCCTGGCTAGTTGCGAATGATTTTTTAATGTGGATCTGCCACGCAAGTCATTTCACCCCCAGATGAAAGGGCATGAGAGTAGGGACTAACTCTCTACAGCTGCAGCAGATCGCTGTTTAAGGTAGACACGGGTGGGACATGTAAGCAGAGCTGTGTGCGAGCCACTTTGCGACTCAAGCTTCCTAGCTCCGACTTATCAAGCCCCGGATGGTCCTCATCAGCAAACAAGATCGTACAGTGGCCTTGCACGGCGCAACCTGGCGCGACACCCCACTGTTTCCTGGTTCGTCCTTTGGTAGGAAAAGGGATGACACGACTGAACAACGCGGTCGTTGGTCGTTAAGTATAACTAGAGTTGCTTCACTTCGCCCGCGTCCAGTCCATCTCCAGGCCGTCCTGTAACACACCCTGGATCCGGCGTTCGGCGCCAAATTGTTATCGGGGTGGATGCCGTATCGCCACAACTTACAAGTGCACTTGGCGGACCAGCGCTGTCATACAGAATTTGGCGGGGCCGGGGAGCCCAGAGCATTATAAACGGTGAGGTAGCGTGGAGCCCGTTAGGTGAGCCGCGCTTGGTCCATTTATGGACGGCGATTGAAGACAGCCAGGTAGACTCTAGCAATGGGTGACCGACAGTGCCTGTGCTGCCAGGTCCTGTAATCGAGCAGAGTTCCGAGCGTCGTCCCTTTAGAGGTATCGCACAGTTTGCACTCAGCAGGTTCGGGCTCGATAGGTTTCGGTAGCCGAGCTTCTTCTAGACGAATGTGGATGCGCCTAGATATCTATTTCCCCGTACTGCGAGTCTTACCTTTAAGTTTTTCGACGAACGTATGAAGGGCTCTGGGCTCGGAAGAAAACACAAGTTTCCCGAGCGATATGTGTTCCCTTCTAGGGTTCCTCATGAGTGCAGACGCGAAACAATCAGTACAACGCGGTATGTACAATGTGTCCGGATCACGCGAGGTCTACTTTTGGAATACGGGATGCTGTGGCCTTTCCCACTCCCTTACAGTGAGCATCGGGTAACCGAATTTAAGTTTTGATAAGAACTGTCATTTTAGCAAGGCGTCTTCCTCTTGGACAGTTTGGAGACTATTGGACCGAGAATTTGTTTCTAGACTCAAAAGAGCCTTTCTGCCAGAGCGTTCGTCTTAGCCTGTCCATCTTGGTACCGGGAGTCGGGGATGCCTGTAATAGCAAACGGCAGGCAGCGATACACTCGATCGCTAAATGCTGCAGTCCTCAATTTTGCTTTTGTTCGAGGCTCTGTTTAGGCCGTCTCAGAGGTCATATGTGGTTGCAGATTTGAACCCGCCAGCTCTCTTTAGGGGGGGATGTGACACGAGATCACGCGTGAGACCCTTTCTGACTGTATTACTCAAGTCGCGAGTTGGAAATTGTTATTCCCTTGCTCCCGTTTCATACTAACTTGCCGATCCTCCCGACTACAGCGTGACAGGGTGAGAGTCCAGCTTCCCTCGACACACAATTTTATCGTGCCTGATTTTGCTGCGCCCGCGTCAGTGCTGTGCCGGGGGAGGGCCAGCGAGATAAAGTGGGCGAATGCCTTTGAGATGGGCAAACGCAAGAAGTGATCGAAGGGACGAAATTGCGGGGTTGATGCGACACACTGCGATATCGGTATACGGAATTTTGGGACCATAACGCCCGAAGATAGGATCTCTACCTGGTCCCATGTTTTGCTTGCAGGCGTTTTGACGTTCTTTGCGTGGAATAACACTCTGAACAAGAGGTTCCTAGCGGGGCTGAAGTCGGCCGGTCGCGGGGCCGTGATCGAGGGGGTTCTCGTCAAGAGGAGGCAAGAGGGCAGCCACCCCTTAGCTATCGCAAAGATTGCTCTCCTGGTCCTTGCTGAACGACAAATATCAACTGCACAAAAAGCGTGACGCGTATTGTAGTTTCGTTTGAGCCCCAGCCTGACATAATTATTCTCTTTACGCTCCGGGTTCACCGAATATTACCGGCCATATACGCGTTGCCACTGCGGGGGCAATGTATCATCTTGCGGTGCATAGTTGTTCACCAGGCCGGGGACTCTGGGGTTGGGCTGGTACGAGGTGCCAAAATCGCTAAGGCCCCTGGATTACTTCTTTGTGGTACCCCTGACACTTCGATGGCATTTCGGATGGGAGACGGCCCCTCGCACTCCTTTCATTGGGCCAATCTTCATCTTAACGGGATATAATAATAGTTTGCTATTCTTGTTTCTTGTTCCCGCCTCGCAGTACTCCGGCCCCCATAGTTGCCGGATGAGGAAAGATACGTTTCAGGTGTTGCAGTGCCCATTCTTCAATTCGAAAGTCTCATTTAGGCGCTATCACGCGGGATAGAGGTCCTATAGCAATACGGTATGGGATAAAATGGAGACGGTGCGCTGCGCAAGGAGGAAGTAACCGCTAAATGGCGCCTCAAAAGCACTACCTCGGTCGCCAAAAGAGCGATTCGCGGATGCACCATTATCGGGCATAGCCTCTTAGAACCGATCCCTTGGAAGCGCCCCTAGTAGCTTCTCCCCCTAGGGGGCGGCGTTCGCAGGTTGGAAACAGCCCAGCGGTAGCAGTGCGTACGGAACTTTGTAGAAATTGCTGTCTTCCTGGACTTCCACGTACCATGTGTGTAGTGTAAGGGCGACATCCTGGTCTTAATTGTCTTAGAGACTACTAGCCTCCAAATAACCAAGGCAGACTCACCGGCCAGAAACTGTCGGAAAGGAATCAAGTAGTGTTATGTGCTCAATTACCGGTTCATTTTCCGAATTGTTAGTGGACAAGGGTTTCTCCTCGCTCCCGCACATCATATTGCAAACTCGTTCAACTAGTCGTTCTGCTACTCTATTCAATATAACGAGGCTCAATTAGCCTCTATGACTTCGATCAGGGGGGATCCTTTTACAGAAAACCTAGTGCGGTCAAGGTGCTGCCCTCAGTACATTCAAGGTTTAGTTCAAACCTACGTGACGAGTCCGATCCTTCGTGGCCAACCCTTACGCTCTGGTTGATTACTCGCGACTGGAGTGCTCGCTGGGGTTTGAGAACCTGCTTGTTATTCAACCTGTTACCTACGAAACCCCTTACTGCTCTGGTTCGGTAGAAGAATTTTCAGTACCACGAGTAGCGTAATGGCATACTGCTTTCACGGCGGTAATCTCGTGCCGACAACTAGATTCTCCAGAATAGTTCTGAAACATCTGTAGCGGAGACTCTAGCCTTTTCTCGTGATCTCCGGCGACGGCGGAGGTCATTTAACATTAAAAAAACTAGGTACACTGATCTCTGTAGGGCCTGAGACTTTGGTGCAATACAACTTAGTTTTCAGCTCCCGACTTGGGGACCTACTAGCTGCTCGCGGAATGTTCAACGTAGGGGTTGCCACGTTAGGCGCCTTGAGCAGGGACTATCCAGACCTCGGGGACGACGTGGGGGAATGGCTAAATTCCGGCTCCGGCGCTGGACCCCCTCCACTCACATGCTTCCATGGCGCACAAGTGCCGTGTCAATCCCTGCACCATGAGCATTATCTACGTATACACTCCAAACACTGGCGACAAGCTCTCACTCCCCTCCTGTTCGCGCAAGAAGCCTCCTAAACTCTCCGCCCGACCACGTAGCTTGCCGCTCGAAACTTCAGTTTTCCCTGGTCCAGTCTGCGCCCAGGACACGGGATCTCCCGACGATGTGGCCGCCTGGTCATGGACTTTCCTAGCTCCTTCGGAGCGAATCCCCTTGCCGCGGCTTTCCTTACCACTGTGCACGTCCGATCTCGACCCACTGGCGGTTTTCGGTTCGGACCTTACCCAAATTAACTGAAAGACGCAGCATGTCCCGCGCCGAGTCACCGCTTGCTCAGGCCACTTCTATGTTGGCGCCACGGATCATCGAACATCCTGACCACATATGTCGCTATGAATAAGCTGCCCAGGTAAGCTTGGATCTGACGTCTTCGATCCGCGGTTGACAGCGTTCCCTGCCTCGCGAAAAGCCGGCTTCGACCGCCCCACCTTATTAGTCTGGTATTCATTGCTATATTGAGACGGTCTTTAAAACTCTTTAGCGTTCCATTTTTCCCTCATGATTTTTATGATACCAATACGATACTACTTGGATCTCGGCGAATCAATTTTCCCTCGGCTTGATTGGCCTGTGATTTAGTCTGCACGACGACCTAAGGAGGTGAGTCCGCTTGTAGCGAAACAGAAGCTCTTTCGCAAGGCTAGGGTGGGAAAGCCGGTGTAAGCTGGCCGAAAGCCGTGTGGACGTCAGCGTTTTACCGGATTCTGCGGTGCGTTTACCGAGGTTAGCAAGAGGCGAGCCGCGTAGCGAGAAATCTACCCATCACATTCGGAACCTTTGGACCGGGGCAGTGGTGCGCAAGGCCCACCCTCGCGCCAAATTGATTGCGGCGGATCTAGTCCGTACGTAAAGGCAACACAAAGTTTCGGGAATTGCAGCTGTTCCGCTCAGAGCTAGAAAGGTGACCCCCAGGGGGCGGCCGATACATCATTTGCGGTCAGAACCGGAGTGGTGGGACTCGGGGAGGCTGGAGGAGAGGCACGGAGGCTGGTCACCTGGCGCTCGAGTTGGCCGGAACCAGATCAGCGGTGCT
>Alpinia oxyphylla Hainan NC035895
TCGTCGGACTGCAAGTTAATACAGACTAACGTGGGTCTTAGCACCTTACGGAATACGGCACATCTGTTGCTGAGAGCTGCGGCACAACTTAAAAGGCTGCGCACACATCAGCATTCAAGTGCACCGAGTTGATTCGCTCTCGATTCGGGCCGTCTGCCCCGTTTGACGGCTAATCAGCGGCTTCTGGAAGGCCTCCGAGCGGGATTGCCACCCCGACCCCAGTAGGGCTACATTCCCCGGCCTGACGGAGCGTTGTGGGGCGCCAACACGTACAGGCCGTGCTACAGTGGAGCAGGTAACGTGGAGCGCACAGCGCCCCACCTCAACCCTTCACGAACGCGCCTGCAAGCGGCGCCCGGCTGTCAAGGTTGGGGGGGCCGCAGCCGTCAGGCCCTGCTCCCCGAGGGAACATCCCAGGGCCAGCCGGGGGTGAAGCAGATGCGGCGCGTGAAATAACCGGCAAGCCAGAAGGGTACTAAATCCCGGCCGCTCCGCCCATGAGGCCGGCAATCAAGCCTCTTTGGTCACCTATTCCTGTACATATCTAAGATCCATTTACGCTTTTTCATCATCGTGACCTCGATAGCACTGAGGGAGAATCAACAATGGTACAGACGAAGCTGGCAAATCAAATGGCTCTTGCCATTCAGTATTGATCTCTTTCTGAAGGGTTCTTTGCACAATAACGATGAATCAGATAGCCCTTAATCCTCACGTCTTAAAGGGAGTGAGCGCCTGTGCTACGATTAGTAGGATGGGAAGCACCGACGATTGTCAATAAGCCAGCGTAACAGCTTAGTACAACTATTGGGTGCGGTAGGAAGAGCTTCTTTAAATGGCGCGCGTGAATCAAAGAAACCCGGGGCGTTGAAGACAGAGCGAGGGCGCATGAGCTTAAAGAAGTGGGGTCGAAAGGTGAGGTCATCGGAGACTTCACTTCTTCCCTATTCCTCAGGCTTTATGATGTTCGCGTAACCTTTTTCCGGAGAGCCGCAAAACGAGTACACACTAATCCGTGTCGACTGTTCGGCCCCGTGGCTTCGCGCATGTCCAACTTAACGGAGACAGAGTCTATCTTCTAATAAGATCCTGCGCAAAAGGGCGTAACGCAGGATGCATCTCACCTTAGCCTAGTGAAGTGCTAAACCAGGTGAGCGTGGTGGCAATGGATTGAACCTGAGTGGATGACGTCAGAGGCTCCCGGGGCTTTGAGAAGCGAGGAAATCGGCAGTATCCGGGACTTGTGGGACAGGGGTTAATCCTAGAACCGCTCTAGCCGCCACGAACGGAGGCGAGTTATTATACGGGTTGCTCTGGGACGGGAAGCGAACCCTTAAATCCGGCGAGGCACGATGGTCCGAAATTGAGGCGTACGTGGAGCACTGAGCTGCGTTTCCCACCGTATCACTAAAGTGGAAGTTCCTCCAGCGGGTTTCCCAGCTTGATCGGTGCTACCATCTGGGGTTCTAGACACAGCTTGAGGAGGTACACCGTCGGCGATTATATTAACCAACTTATTATATTGTTTATTTCTTTTACGTTGCCTGTAAGTTAGGCGTATGACGAGAGCAGTTACTAATCTTAACGCACCAGGTGAAACATCAATTACACGCTATAGTCTTTCCGTTGACTATTGGCAAACCTTGAGCAAATGACGTCAATCCCCAGTGGAGGCCAGTCAAAGCGGGCTCCGCAAGGATGTTAGGGCCGTTTTACTAATGTCAATCCAATGTAATGCGGGACCTCCTTATTCTTCAGGATTCTCCATCTTCCAGTGTTAATCCTCCCCCGTGCCTATTTAAAGCTTGCCTTTGTGAGGTAGATTCGATTTACCCGTCCGGCGAATTTAGTAGTCCGTATAGCCTTAAATCTTTTTTCGGGCGCTCGCGCTTCGCCTTATGTCACTTTGATCACTATTTAGTAGAGAGTACCTGAGCCGAACTCGAAGAAGCAACCCTAGCCACCTTGATTGGTACGGGCCCGAATAGGAGGCAAATCTGAGACGATTCAGCTTTGAGATTGGGTTCCGCTCTCTCACTTAGCTGAGACCATCCCTCCAGCTAATTACTCGCCTCGCCTGTTTCTAATCACCGTTAAGGCATATGGCTGGGAACTCTCAGTAGCTGCTGCTGGCCTCCTAACAGGTCTAACGAATGCCAAGTTACCGCGATTTCCGCCCTTCCCAAGATATCCATTAATTTATCTAACTTCCCTTCGCCTCGATTATGTTCCATGCCGATCTCCGGGTCATCCTTGGTTGGAAGTCGACGTTTCGTTGGGCTTTCTGATAAGCTCAGTACAGAGTATGCCCCGGTTTTGTCGCTGCTACTTCCTCCGCTCCTTAGATCTAGATAAGGGCTTATGCTTGACGCCCGAAACCGAACTTATGTTGCTCTTAGGCGCCTTCCTACGGCTAGACTCCACAACTGTGTTTTGATCAAAAGTGTTCCTCGTCTTATAGTTGACGTCACCTCATCAAGGAGGCGTTTGTTTCACTCCTCCCGCGCTTATAGCCGTAATGTGACGAATTGTTGAGGAGTTCTCACGGGGGATTATGCGCGTTGATACACATACGACTCTTTTGGCGCATCCTCTACCCCCAAAGCAGTTCCTAGTCAGGCCTGTTATCTTGGTCAGGGAAGTGCCCCAGTCGCGTCCGCGCAGTCGTGCGGTTAAATTCACCGTATCCTACCGTGCTGTCGGACGTCGCATCATCCCGTCAGAGAGCTCCACGCCTATAGGATGCTGCTCACTTTCAAGATTATCGTTTACCTGCGTAAAACTACATGCTAAATGAGACTTTGGCATGAGATTCCCCCTGGCGGCAGGCAAGACGGTAAATCATTTGAGAGAAGAGTCGCATGCCGTACTAAGCGCGCCGAAATTTAGAAAACGCCCAGGAAAGTAGACACGCATACTAGGTTCCAGTCATACGCTCGCGTACTGGAAGGTATGCATAAGCAGAGTGCCAGAAGGTCGGGGTCTTAACCCCGCCCCGGTCGCTCCTTAGTATGAATACGCCAGTGGTGGCGAGTTTGTGGGAGCGCACCAGGGAGCGCGAACCCTTTTCCGTCCGACACGGCCATATTGAAACGGGCGATACGCGTCCCGGTGAGAGGGTACACGTCCTGAAGTGATTCGCTATTTCTAGTGAAGAGTGTGTGCGACGTGATACTACGCAACTAAAAGGGGACCGACCTGACAGTAGCACGAGACATTACTTTGCGGCAGGTAGCACTTGAATGCTGGTCGTGCAGCAGCTTTTAGGTGCGCAGTCTCAGACAGATGGCGTATCCGTAGGTACACGTAGTTGTAAACAGTCGCACCGTACTGGCCATCGCATCAAGGCGACCAGCCCCATTGCCAGCCCCCGAGTTCCACCACTACCAGGTTCTTGACGGAAAAATGTATCGGCCTCCCGGGGTCACCTTTATTACGAAGCGAAGCTGCAATGCCCGAATGGGCCTTTACGTCACGGGACTGTCGCACAACCCACAGAGTCGAGACCTAATCAGTTTGGCCGAGGGCGGGGTTCCCTTCAACACGAGGACCCACGGTCAGCAAATGGTCGCAAGGAGGGTATAATTCTCGCTACGCGGCTCGCCGTCGGCTGCTGACCTCGGTAAAGCACCGGACAGATCGGTAACGCGACTCCAACGGCTTTGTGGCTATTAATGGTAAACGCGGGCTCTCCCTACCCGCCTAGACCCCCTGCAGATGCAATAAGCTATCTGGTTTCGCACAAGTGGACTCAGCCTGGCTCGTGGTTCCGATTCTCGTGTCGTCTAGTTATCTGATGAACTTTTCAAGGGCGCTACGATTAATGCACGATTCTAATTGACGCGAGATCGTTGGCTATCGTATTGTATGCGGCAGTGACTCCGAGCGAGCGCGCTATTTATCAATCAGCGCTGAGAGACGCGGATTCGCAATCTCTGCATCGTCACCTCCTCCGTCGACAGCCCTCATTAGTCGCCTACCTAGGTGGGGTAAGCGGGCTTCTAGATACCGCCAGTGTATCGCGTATGGTGCTATATTTTTTCTACTCTGGTATCTCGCGGCGAGGAATAATCCTACAACCGGTCTTCGTTGGAGCCCAGTTTCCATGATACGCTTTAAGTGGGTATGACTAACGTCGATGCCTTGCATGGGACTTCCGGAATGTCTGGGGCCCTTCGCCGTTGAGTACAGCCAACGCGCAATCAGGCCCATTTAAAAATGTAGGATACGTACGCCAACGCTCACCATGTTGGCTCTTCAGGCTAGCGAATCAGCCCGTGTTGGTGGAAGTGGTCATTCTTATCGGGCAGCATGTTACAGAATGAAACGTTAGATTCTATGCCCAAGTAGTAGTCATTGCGGCCAGGACAGAATTGAGGGCGGGGCATTAAGAGCGGGGGCTCGGGTAATCATGAAAGTAGCTTAAGGCTCCCTCAGGTCGCGCCGGCCTCCAACACGATAGTTTACATGTCGGTGGGGTTCCAAAATCACCCTAAGGTTTTTCAAGGCAGATTGGATGGTGGCCACGGATAGGGCTTCGTGTGGTGTAGATTTGGTGGCCAGCAACGTCACAAAGAGCCAAGCTGGTTCTAAGTGACAATCCGCTAATAATAAGAGATGACGGGAGTCCGTAATTTACCTCGACCGCCTACGGCACCGTCTGACCTATGTCATTGCCCTGTTTTAGTAAATGCCCCCAAGGGTGTAATAGATTTTTACAATTAGCAAAATGTTATTCATTTGGCAATACGATTCCCTAAATAGTATTGCTTCTCGTCTGTCCCTTGCGCTACGAGGGGCGAAGTCGTGTTGAAGAATTAAAACAGCCATCGTCTACATTATTGTCGTTTCCCGATTTTTAGTGCTATGGGACTACCGCTTTCAAAGGCGGCGTGCCGATAGCGCTGGTGTATCCATCATATGAGATGTAACGCTTTAAGGGCGAGAGGAGCCTCTGCCCGATCTATATTCCTACGTTTGATAAACCCACTAAACCAGACTACCAACAAATTGCAATCAATACCTGAGGCGATGGGAATCAGCGGCCTCTCCTGTGCAATCTTACTACATGTAATTAGCAGATGTTTTTCACTAAACCGCAGACCAATGCACGCGAGAATGGCCCCAAAATGGCTTTTGGTTCCTATCTGCTTATCCTATCAGAAGGCAAATTACCACCTCACGGTGTGATGGAGGTGGATCGCACGCCGTTTTAGCTAGTCTGATTCCTGCCTATGCCGGCCGTGTGTCCTCCGTCCGGAGGGATAGAGGGTTGTTGCCCAGGCCTCATACGTAGGCTGAGTAAACCTCCAATAACTCGCATAATCCGCGCGCTAGTCTAGACCTCCATCTAAACGAGTGGAAGGTGGCCTGCAGTCAATTGCACGGCAAACCGGTCGGAGACACTTAGTCAGCTAATGACGTAGGCAGCGTATAACTAAAACGCAACCGCTAGCGCTTGTATTCATCCAACTACTATGGGCACAGGAGTGGGTTATTCCATACACAGTTGTGCAACGCGATCCTAGCACACGTGGCTACCCGGGAGTGTGTGGATCTATAATTCTGAATGAGAACCCATCTTTTACGACAGCGCAAGGGAGAGCTTCTGCTCATACGGTCCGGGTGATTCCTCTCCGGTAATTAGGTGCAAAGGTGGTACAGTCCGCAGGGGACGGGTAAAAGACAAAATTCACTGTGGGAACATTGAGCATCAGATTAGTTGTAGACGGCCCTGGCTGCAAAGTCCGCTGGTCAGCTTCTGAGTGATAAAACAGTGATTGGGGTAAGTCCTGGAGGCGCTAGTGATTCAGCATTTAGACGCGTTTGTCGCGTCACTTACCCTCGGACTGCACCCATTTTTTGTGTCCCCACTAGACTGATCCTTGAAGGGGAGCTTCCGCCCAACCGTCGTGGCTCCGGGGCTGCATTATACCCCCCGTCGTCGCCACCCGTCGTCGTCGCGGCGATGACTTTACTCAGAGTTTGCGTCGGTCTCAGGCATCCTAAGTTTCGCACCCGGAGGATAAAATTTTTTAGAGTCAAAAAGCATGTGTCGTCCGTTACGAGAAAATCGAGTACATAATAGACCGTAGTTCCGCGGCGAGAGTGACCGCTTTATTCTTTGTCGAGCAGACGCTAAAAGGAGTCCATGAAGGGTTGGCGCATTCGAAATTCGCGGCAAATAGTGTCCGGCTCAACGTAGACTTACGTATGATTGTCGGCGGAAGTTGAAGTGGGTTAAGGATTCGATATGTACAGAATCGGGGGAGGGCGGATGAGCCAGAACCGCGCAAGGAATACGGTACTACCGTCCTCATATAGGTCAAAGTCCGTCTGCGCACGGGAATCCAAAGGGCGTGAGCCCTCTAGGTCAGTAAAGTAAAGCGGAGAGTGGAGAAAGATGAAGTGCGGTTTCTGAAAGGTTTCGGAGACCTGAGACAAATTCCCTTGTGTACACGGCGGTGGGGGTCAACGCATATCCTCCCCTGGCTAGTTGCAAACGATTTTTTACTGTGGATCTGCCTCGCAAGTCATTTCACCCCATTATGAAAGAGCATGAGAATAGGGACTAATTCTCTATAGCTGCAGCAGACCGCTGTTTAAGGGAGACACGGGTGGGACATGTAAGAAGAGCTGTGTGCGAGCCACTTGGCGACTCGAGCTTCCTAGCTCCGACTTATCAAGCCTCGGATAGTCCCCGTCAGCAAACAAGATCGTACAGTGGCCCTGCATGGCGAAACCTGGTGCGACACCCAACTGTTTCCTGGTTTGTCCTTTGGTAGGCTGAGGAATGACACGACTGAACAACGAGGTCGTTGGTCGTTAAGGATAACTAGAGTTGCTTCGCTCCGCCCGCGTCCAGTCCATCTCCAGGCCGTCCTGTAACACACTCTGGATTCGGCATTCGGCGCCAGATTGTTATCGGGGTGGAGTCCGTACCGCCACGACTTATAAGTGCGCTTGGCGGACCAGCGCTGTCATACAGAATTTGGCGGGGCCGGGGAGCCCAGAGCATTATAAACGGTGAGGGAGCGTGAAGCCCGTTAGGTGAGCCGCGCTTAGTACATATATGGACGGCGATTGAATACAGCCAGGTAGACTCTAACAATGGGTGACCGACAGTGTCTGTGCTGCCAGGTCCTGTAATCGAGCAGAGTTCCGAGCGTCGTCCCTTTAGAGGTACCACACAGTTTGCATCCAGCAGGTTCGAGCTCGATAGGTTTCGGTAGCCGAGCTTCTTCTAGGCGAATATGGATGCGCCTAGATATCTATTTCCCCGTACCGCGAGTCTTACCTTGAAGTTTTTCGGCGAACGTATGAAGGGCTCTGGGCTCGGAAGAAAACACAAGCTTCCCGAGCGATATGTGTTCCCTTCTAGGGCCCCTCATGAGTGCAGACGCGAAACAAGCAGTACAACACGGTATGTACAATATGTCCGGATCACGCGAGGTCTACTTTTGGAATACGGGATGCTACGGCCTTTCCTACTCCCTTCCGGTAAGTATCGGGTAACCGAATTTAAGTTTTGCTAAGAACTGTCATTTTAGCAAGGCGTCTTCCTCTTGGACAGTTTGGAGACTATTGGACCAAGAATTTGTTTCCAGACTTAAAAGGGCCTTTCTGCCAGAGCGTTCGTCTGAGGCTATCCATCTTGGTACCGGGAGTCGGTGATGCCTGTGATAGCAAACGGTAGGCGGCGATACACTCGATCGCTAAATGCTGCAGTCTTCAATTTTTCTTTTGTTCGAGGCTCTGTTTAAGCCGTCTCAGGGGTCATATGTGGTTGCAGACTTGAACCCGCCAACTCTCTTTAGGGGGGGATGCGACACGAGATCACGCGTGAGACCCTTTTTGACTGTATTACTCGAGTCGCGAGTTGGAAATTGTTATGACCTTGCTCCCGAAGCCTACTAATTTACCGATCCTCCCGGCTACAGTGTGACAGGGTGAGAGTCCAGCTTCCCTCGACACGCAATTTTATCGTGCCCAATTTTGCTGCGCTCGCGTCAGTGCTGTGCCGGGGGAGGGCCAGCGAGATAAAGTGGGCAAATGCCTTTGAGATGGGCAAACGCAAGAAGTTATCAAAGGGACGAAATTGCGGGGTTGATGCGACACATTGCGATATCGGTGTACGGAATTTTGGGATCATAACGCCCGAAGACAGGATCTCTACCTGGTCCCATGCTTTGCCTTCAGTCGTTTTGACGTTCTTTGCGTGGAATAGCACTCTGAGCAATAGGTTCCTAGCGGGGCTGAAGTCGGCCGGTCGCGGGGCCGTGATCGAGGGGGTTCTCGTCAAGAGGAGGCAAGAGGGCAGCCACCCCTTAGCTATCGTAAAAATGGCTCTCCTGGTCCTTGCTGAACGACAAATATCAACTGCACAAAAAGCGTGACGCGTATTGTAGTTTCGTTTGAGCCCCAGCCTGACATAATTATTCTCTTTACGCTCCGAGTTCACCGAATTTTACCGGCCATGTACGCGTTGCCACTACGGGGGCAATGTATTATCATGCGGTGCGTAGTTGTTCACCAGGTCGAGGACTCTGGGGTTGGGCCGGTACGAGGTGCCAAAATCGCTAAGGCCGCTGAATCACTTCTTCGTGGTACCCCTGACGCTTCGATGGCATTTCGGACGGGAGACGGCCCCTCGCACTCCTTTCATTGGGCAAATCTGCATCTTAACGGGATATAATAATGGTTTGCTATTCTTGTTTTTTGTTCCCGCCCCGCAGTACTCCGACCCCCATAGTTGCCGGACGAGGAAAGATACGTTTAAGGTGTTGCAGTGCCCATTCTTCAATTCGAAAGTCTCATCTAGGCGCTATCACGCGGGATAGAGGTCCTATAGCAATACGGTATGGGATAAAGTAGAGGCGGTACGCTGCGCAAGGAGAAAGTAACCGCTAAATGGCGTCTCAAAGGCACTACCTCAGTCGCCAAAAGAGCAATTCGCGTATACGCCATTATCGGGCATAGCCTCTTAGAACCGATCCCTTGGAAGCGCCCCTAGTAGCTTTTCCCCCTAGGGGGCGGCGTGCGCAGGTTGGAAACCGCCCAGTGGTAGCAGTGCGTACGGAGCTTGGAAGAAATTGCTGTCTTCCTGGACTTCCACGTACCATGTGTGTAGTGTAAAGGCGACATCCTGGAATTAATTGTCTTAAAGACTACTAGCCTCCAAATAATCAAGGCAGACTCCCCGGCCAGAAACTGTCGGAAAGGAATCAAGTAGTATTATGTGCTCAATTACCGGTTCATTTTCCGAATTGTTAGTGGACAAGGGTTTCTCCCCACTCCCGCACATCATATTGCAAATTCGTTCAATTAGTCGTTCTGCTACTCTATTCAATATAGCGAGGCCTAATGAGCCTCTATGACCTCGATCAGAGGAGATTTTTTTACAGAAAACCTAGTGCGGTCGAGGTGCTGCCCTCGGTACATTCAAGGCTTAGTTCAGACCTACGCGACGAGTCCGATTCTTCGTGGCCAACCCTTACGCTCTGGTTGATTACTCGCGACTGGAGTGCTCGCTGGGGTTCGAGAACCTGCTTATTATTCAACCTGTTATCCACGAAACCCCTTACTGTTCTGGTTCGGTAGAAGAATTTTCAGTACCACGAGTAGCGTACTGACATACTGCTTTCACGGCGGTAATCTCGTGCCGACAACTAGATTCTTTAGAATAGTTCTGAAACATCTGTAGCGGAGACTCTCGTCTTTTCTGGTGATCGCCGGCGACAGCGGAGGTCATTTAAAATTAAAAAAACTAGGTACACTGATCTCTGTGGGGCCTAAGACTTTGGTACAATACAACTTAGTTTTCAGCTCCCGACTTGGGGACCTACTAGCTGCTCGTGGAATGTTCAACGTGGGAGTTGCCACGTTAGTCGCCTTGGGCAGGGACTATCCAGACCCCGGGGACGACGTGGGGGGATGGCTAAACTCCGGCTCCGGCGCTGGACCCCATAAACTCACACGCTTCCATGGCGCACAAGTGCCGTGTCAATCCCTGCATCATGAGCATTATCTACGTATACACTCCAAACACTGGCGACAAGCTCTCACTCCCTTCCTACTTGCGCAAGAAATCTTCTAAAGTCCCCGCTCGACCATGTAGCTTGCCGCTCGAAACTTCAGTTTTCCCTGGTCCAGTCTGCGCCCTGGACCCGGGATCTCCCTTCGATGTGGCCGCCTGGTCATGGACTTTCCTAGCGCCTTTGAAGCGAATCCTCTTGCCGCGGCTTTTCTTACCACTGTGCACGTCCATTCTCGACCCACTGACGGTTTTCGGTTCGGACCTTACCCAAATTAACTGAAAGACGCAGCATGCCCCGCGCCGAGTCACCGCTTGTTCAGGCCACTTCTATGTTGGCGCCACGGGTCATTGAACAGCCCAACCACATCTGTCGCTATGGATAAGCTGCCCAGGTAAACTTGGATCTGACGTCTTCGATTCGCAATTGACAGCATTCCCTGTCTCGCGAAAAGCCGGCTTTGACCGCCCCACCTTATTAGTCTGGTATTCAGTGCTATATTGAGACGGTCTTTCAAACTCTTTAGCGTTCCATTTTTTCCTCATGATTTTTATTTTACCAATACGATACCACTTGGATCTCGGCGAATCAATTTTGAATCGGCTTAATCGGCCTGTGATTCAGTCTACACGACGACCTAAGGAGGTGAGTCCACTTGTAGCGAAACAGAAGCTTTTTCGCAAGGCTAGGGTGGGAGAGCCGTTGTAAGCTGGCCAAAAGCCGGGCGGACGTCAGCGTTTTACCGGATTCTGCGGTGCGTTTACCGAGGTCAGCACGAGGCGAGCCGCGTAGCGAGAAATTTACCCATCACATTCGGAACATTTGGACCGGGGCAGTGGTGCACAGGGCCCGCCCTCGCGCCAAATTGATTGCGGCGGATCTAGTCCGTACGTAAAGGCAACACAAAGTTTCGGGCATTGCAGCTGTCCTTCTCAGAGCTAGAAAGGTGACCCCCAGGGGGCGGCCGATACATCATTTGCGGTCAGAACCGGAGTGGTGGAACTCGGTGGGGCTGGAGGAGAGGCATGGAGGCTGGTCGCCTGGCGCTCGAGTTGGCCGGGACCAGATCAACGGTGCT
>Amomum compactum NC036992
TCGTCGGACTGCAAGTTAATACAGACTAACTTGGGTCTTAGCACCTTACGGAATACGGCACATCTGTTGCCGAGGGCTGCGGCACAACTTAAAAGGCTGCGCACACGTCAGCATTCAATTGCACCGAGTCGATTCGATCTCGACCTAGGCCGTCTGCCCCGCTTGACGGCTAATCAGCGGCCTCCGGAAGGCCTCCGGGCGGGATTGCCACCCCGACCCCAGTGGCGCTGCGTTCCCCGGCCTGACTGAGCGTTGTTGGGCGCCAACGCGTACAGGCCGTGCTACAGTGGAGCAGGGAACGTGGAGTGCACAGCGCCCCACCTCAACCCTTCACGAACGCGCCTGCAAGCGACGCCCGGCTGTCAAGGATGGGGGGGCCGTAGCCGTCAGGCCCTGCTCCCCGAGGGAACAGCCAAGGTCCAGACGGGGGTGAAGCAGATGCGGCGCGTGAAATAACCGGCAAGCCAGCCTGTTCCTAAATCCCGTCCGTTTCGCCCATTAGGCCGGCAATCAAGCCTCTTTGGCCACCTATTCCTGTACATATCTAAGATCCATTTACGCCTTTTCACCATTGTGACCACGGCAGCGCTGAGGGAGAATCAACAATGGTACAGACGAAGCTGGCAAATCGAATGGCTCTTGACATTCGGTATTGATCTCTTTCTGAAGGGTTCTTTGCGTAATAACGATGAATCAAACAGCCCTTAATCCTCACGGCTTAGAGGGAGTGAGCGTCTGTGCTGCGATTAGTAGGATGGGAAGCACCGACGATTGTCAATAGGTCAGCGTAACAGCTGAGCAAAACTATTGGATGCGGTAGGAAGGGCTTATTTAAATGGCTCGCGTGAATTTAAGAAACCCGGGGCGTTGAAGACAGAGCGAGGGCGCATGAGCTTGAAGAAGTGGGGTCGAAATGTGAGGTCATCGGAGACTTCACTTCGTCCCTATTCCTAAGGGTTTATGATGTTCGCGTTGTCTTTTTCCGGAGAGCCTCAAAACGAGTACATACTAATCCGTGTCGACTGTTCGGCCCCGCGGCTTAGCGCATGTCAAACTTAACGGAGACAGAGTCAAACTTCTAATAAGATCCTGCGCAAAAGGGCGTAACGCAGGATGCATCTCGCCTTAGCCTAACGAAGTGCTAAACCAAGTGAGCGTGGTGGAAATGGATTGAACTTGAGTGGATTACGTCGGAGGTTCCCGAAGCTTTAAGAAGCGGGGAAATCGGCAGTATCCGGGACTTGTGGGACAGGGGTTAATCCTGGAACCGCTCTAGCCGCCACAAACGGAGGCGAGTTATTATACGGGTTGCTCTGGGATGGGAAGCGAACCCTTAAATCCGGCGAGGCATGATGGTCCGAAATTGAGGCGTACGTGGAGCACTGAGCTGTGTTTCCCACCGTATCACTAAAGTGGAAGTTACTCCAGCGGGTTTCCCAGCTTGATCGGTGCTGCCATCTGGGGTTCTAGACGCAGTTTGAGGAGGTACACCGTCGGCGATGATTTTAACCAACTTATTATATTGTGTATTTCTTTTACGTTGTCTGTAAGTTAGGCGTATGACGAGAGCAGTTACTAATCTTAACGCACCAGGCGAAACATCAATTACGCGCTATAGTCTTTCCGTTGACTTGTGGCAAATCTTGAGCAAATGACGCCGATCCCCAGTGGAGGCCAGTCAAAGCGGGCTCCGCAAGGATGTTAGGGCAGTTTTATTAATGTCAGTCCAATAAAATGCGGGACCTCCTTATTCTTTAGGATTCTCCATCTCCCAGTGTTAATCCTTCCCCGTGCCTACTTAAGGCTTGCCTTTGTGAGGTAGATTCGATTCACCCGCCCGGCGAATTTAAGAGTTCGTCTAGCCTCAAGTCCCTTTTCGGGCGCTAGCGCTTCGTCTTTCGTCACTTTGATCACTACTTAGTAGAGAGTACTTGAGCCGAACTCGAAGAAGCAACCCTGGCCACCTCGATTGGTACGGGCCCGAATAGGAGGCAAATCCGAGACGATTCAGCTTTGAGATTGGGTTCCGCTCTCTCACTTAGCTGAGACCATCCCTCCGGCTAATTACTCGCCTCTCCTGTTTCTAATCACCGTTAAGACATATGGCTGGGAACTCTCAGTAGCTGCTGCTGGCCTCCTAATAGGTCCAACAAATGCCAAGTTATCGCAATTTCCGCCCTTCCCAAGATTTCCATAAATTTATCTAACTTCCCTCCGCCTCAATTATGCTCCATGCCGGTCCCCGGGTCATCCTTGGTTGGAAGTCGACGTTTCGTCGGGCTTTCCGATAAGCTCCGTGCAGAGTATGCCCCGTCTTTGTCGCTGCTACTGCCCCCGTTCCTTAGAACTAGATAAGGGCTTATGCTTGTCGCCCGAAACCGAACTTATGTTGCTCTTAGGCGCCTTCCTACGGCTAGACTCCACAACTGCGTTCTGATCAAAAGTGCTTATCGTCTTAGAGTTGACATCACCTCATCAAGGAGGCGTTTGTTTCACTCCTCCCGCGCTTATAGACGTAATGTGACGAATTGTTGAGAAATTCTAACGGGGGATTATGCGCGTTGATACACATACGACTCTTGTGGCGCATCCTCTACCACCAAAGCAGTTCCTAGTAAGGCCTGGTATCTTGGTCAGGGAAGTGCCCCAGTCGCGTCCGCGCAGTCGTGCGGTTAAATTCACCGTATCATACCGTGCTGTCGGACGTCGCATCATCCCGTCAGAGAGCTCTACGCCTCTAGGATGCTGCTCACTTTCAAGATTATCGTTTACCTGCGTAAAACTAAATGCTAAATGAGACTTTTGCCTGAGATTCCCCCTGGCGGCAGGCAAGACGGTAAATCATTTGAGAGCAGAGTCGCATGCCGTACTAAACGCGCCGAAATTTAGAAAACGCCCAGGAAAGCAGATACGCATACTAGGTTCCAGTCATACGCTCGCGTACTGGAAGGTATGCATAAGCAGAGTGCCCGAAGGTCGGGGTCTTAACCCCACCCCGGTCTCTCCTTAGTGTGAATACGCCAGTGGTGGCGAGTTTGCGGGAGCGCACCAGGGAGCGAAAACCCGTTTCCGTCAGACACGGCCATATCGAAACGGGCGATACGGACCCCGGTGAGAGGGTACACGTCCTGAAGTGATTCGCTATTTCTGGTGAAGGGTGTGTGCGGCGTGATGCTACGCAACTGAAAAGGGACCGACTTGACAGTATCACGAGACGTTACTTTGCGGCAGGTCGCAATTGAATGCTGGTCGTGCAGCAGCTTTTAGGTGCGCAGCCTCGGACAGATGGCGTATCCGTAGGTACAAGTAGTTGTAAACAGTCGCACCGCACTGGCCATCGCATCAAGGTGACCAGCCCCGTTGCCAGCCCCCGAGTCCCACCACTACCAGGTTCTTGACGGAAAAATGTATCGGCCTCCCGGGGTCACCTTTATTACGACGCAAAGTTGCAATTCCCGAATGGGCCTTTACGTCTCGGGACTGTCGCACAACCCACAGAGTCGAGACCTAATCAGTTTGGCCGAGGGTGGGGTTCCTTCCAACACGAGGACCCACGGTCAGCAAAGGGTCGCAAGGAGGGTATGATTCTCGCTACGCGGCTCGCCGTCGTCTGCTAACCTCGGTAAAGCACCGGACAGATCGGTAACGCGACTCCAACGGCTTTGTGGCTATTAATGGTAAACGCGGGCTCTCCCTACCCGCCTAGACCCCCTGCAGATGCAATGAGCTATCTGGTTTCGCACAAGCGGACTCAGCCTGGCTCGTGGTTCCGATTCTCGTGTCGCCTAGTTATCTGATAAACTTTTCAAGGGCGCTGCAATTAATCCATGAGGGTAATTGACGCGAGATCGTTAGCTATCGTATTGTATTCGGCAGTGACTCCGAGCGAGCGCGCCATTTATCAATCCGCACAGAGAGATGCGGATTCGCAGTCTCTGCATCGTCACCTTCTTCGTCGGCAGCCCTCATTAATCGCCTACCTAAGTGGGGTAAGCAGGCTTCTAGATAACGCCATTGTATCGCGTATGGTGCTATAATTTTTCTACCCCGGCATCTCGCGGCGAGGAATAATCCTACAACCGGTCTTCGTTAGAGCTCAATTTCCATGATGCGCTTTAAGTGGTTATAACTAACGTCGATGCCTTGCATGGGACTTCCGGAAGGTCTGGGGCCCTTCGCCGTTGAATACAGCCAACGCGCAATCAGGCTCATTTAAAAATGTAGGATACGTACGCCAACGCTCACCGTGTTGGCTCTTCAGGCTAGCGAATCAGCCCGTGTTGGTGGAAGTAGTCTTTCTTTTCGGGCAGTATGTTACAGAATGAAACGTTAGATTCTATGCTCAAGTAGTAGTCATTGCGGCCAGGACAGAATTAAGGGCGGGGCATTAAGAGCGGGGGCTCGGGTAATCATGAAAGTAGCTTAAGGCTCCCTCAGGCCGCGCCGGCCTCCAACACGATAGTTTGCATGTCGGTGGAGTTCCAAAATCACCCTAAGGATTTTCAAGGCAGATTGGATGGTGGCCACGGAGAGGGCTTCGTGTGGTGTACATCCGGTGGCCAGCAAAGTCACAAAGAGTCAAGCGAGTTCTAAGTGACAATCCGCTAATTTTAAGAGATGACGGGAGTCCGCAATTTACCTCGACCGCCTCTGGCACCGTCTGACCTATGTCATTGCCCTGTTTTAGTAAGTGCCCCCAAGGGTACAATAGACTTTTACAATGAGCAGAGTGTTATTCATTTAGCAATACGACTCCCTAAATAGTGTTGCCTCTCATCTGTTCCTTGCGCTACGAGGGGCGAAGTCGTGTTGAGGAATTAAAACAGCCATCGTCTACATTATGGTCGTTTTCCGATTTTTAGTGCTATGAGACTACCGCTTTCAAAGGCGGCGTGCCGAGAGCGCTGGTGTATTCATCATACGAGATGTGACGCTTTAAGGGCGAGAGGAGCCTCTGCCCGATTGACACTCTTACGCTTGATAAACCCACTAAACCAGACTACGAACGAATTGCAATCAATATCTGAAGCGATGGGAATCAGCGGCCTCCCCCGTGCAATCTTTCTACATGTAATTAGCAGATATTCTTCACTAAACCGCAGACCAATGCACGCGAGAACGGCCCCAAAATGGCTTTTGGTTCCTATCTGCTTATCCTGTCGGAAGGCAAATTACCATCTCACGGTGTGATGGAGGCGGATCGCACGCCGTTTTAGCGAATCTGATTCCTGCCTATGCCAGTCGTGTGTCCTCCGTCCGAGGGGATAGGGGGTTGTTGCCCAGGCCTCATACGTAGGCTGAGTAAACCTCCAGTAACTCGCATAATCCGCGCACTAGTCTGGACCTCCATCTAAACGAGTGGAAGGTGGCCTGCAGTCAATTGCACGGCAAACCGGTCGGAGACAATTAGTCAGCTAATTACGCAGGCAGCGTATAACTAAAACGAAACCGCTAGCACTTATATTCATCCAACTACTATGGGCACAGGAGTGGGTTATTCCATACACAGTTGTGCAACGCGACCCTGGCAAACGCGGCTACCCAGGAGTGTGGGGATCTATAATTCTGGCTGAGAACCCATCTTTTAAGACAGCGCAAGGGAGAGCGTCTGCTTATACGGTCCGGGTGATTCCTCTCCGTTAATTAGGTGCAAAGGTGGTACAGTCCGCAGGGGACGGGTAAAAGACAAAATGAACTGTGGGGTTATGGGGCACCATCTTAGTTGTAGACAAACCTGGCTGCACAGTCCGCTAGCCAGCCTCTTAGTGATAAAACAGTGATCGGGGTAAGTCCTGGAGGCAATGGTGATTCAGCATTTAGACGCGTGTGTCGCGTCACTTACCCTCGGACTGCACCCATTTTTTGTGTCCCCACTAGATTGATCCTTGAAGGGGAGCTTCCGCCCACCCGTCATGGCTCCGGGGCTGCATTATACCCCTTGTCGTCGCCACTCGTCGTCGTTGCAGCGATGACTTTACTCAGAGTTTGCGTCGGTCTCAGGCATCCTAATTTTCGCACCCGGCGGATCCAATTATTAAGAGTCAAAAAGCACGTGTCGTCCGTTACGAGAAAATCGAGTACACAATAGGCCGTGGTTCCGCGGCGAGAGCGACCGGTTTATTCTTTGTCGGGCAGACGCTAAGAGGGGTCCATGAAGGGTTGGCGCGTTCAAAATTCGTGGCGAATAGTAGCTGGCTCAACGTAGACTTACGTGTGATTGTCGGCGGAGGTTGAAGTAGGTTAAGGGTTCGATATGTACAGAATCGGGGGAGGGCGGAGGAGTCAGAACTGCGCAAGGAATACGGTACTACCGCCCTCATATAGGTCAAAACCCGTCTGCGCACGGGAATCCAAAGGGCGTGAGCCCTCCAGGTCAGTAAAGTAGAGCGGAGAGTGGAGAAAGATGAAGTGCGGTTTATAGGAGATTTCGAAGGCCTGAGACAAATGCCCTCGTGTGCACGGCGGTGGGGGCCAGCGCATATCCTCCCCTGGCTAGTTGCGAACGATTTTTTGATATGGATCTGCCACGCAAGTCATTTCACCCCCAGATGAAAGGGCATGAGAGTAGGGACTAACTCTCTACAGCTGCAGCAGACCGCTGTTTAAGGTAGACACGGGTGGGACATGTAAGAAGAGCTGTGTGCGAGCCACTTTGCGACTCAAGCTTCCTAGCTCCGACTTATCAAGCCCCGGATAGTCCTCGTCAGCAAACAAGATCGTACAGTGGCCTTGCACGGCGCAACCTGACGCGACACCCCACTGTTTCCTGGTTTGTCCTTTGGTAGGCAGAGGGATGACACGACTGAACAACGCGGTCGTTGGTCGTTAAGTATAACTAGAGTTGCTTCACTTCGCCCGCGTCCAGTCCATCTCCAGGCCGTCCTGTAACACACCCTGGATCCGGCGTTCGGCGCCAAATTGTTATCGGGGTGGATGCCGTATTGCCACAACTTACAATTGCGCTTGGCGGACCAGCGCTGTCATACAGAATTTGGCGGGGCCGGGGAGCCCAGAGCATTATAAACGGTGAGGTAGCGTGGAGCCCGTTAGGTGAGCCGCGCTTGGTCCATTTATGGACGGCGATTGAATACAGCCAGGTAGACTCTAGCAATGGGTGACCGACAGTGCCTGTGCTGCCAGATCCTGTAATCGAGCAGAGTTCCGAGCGTCGTCCCTTTAGAGGTATCGCACAGTTTGCACTCAGCAGGTTCGGGCTCGATAGGTTTCGGTAGCCGAGCTTCTTCTAGACGAATGTGGATGCACCTAGATATCTATTTCCCCGTACTGCGAGTCTGACCTTGAAGTTTTTCGACGAACGTATGAAGGGCTCTGGGCTCGGAAGAAAACACAAGTTTCCCGAGCGATATGTGTTCCCTTCTAGGGCCCCTCATGAGTGCAGACGCGAAACAATCAGTACAACGCGGTATGTACAATGTGTCCGGATCACGCGAGGTCTACTTTTGGAATACGGGATGCTACGGCCTTTCCCACTCCCTTCCGGTGAGCATCGGGTAACCGAATTTAAGTTTTGATAAGAACTGTCATTTTAGCAAGGCGTCTTCCGCTTGGACAGTTTGGAGACTATTGGACCGAGAATTTGTTTCTAGACTCAAAATAGCCTTTCTGCCAGAGCGTTCGTCTTAGCCTATCCATCTTGGTACCGGGAGTCGGGGATGCCTATAATATCAAACGGCAGGCAGCGATACACTCGATCGCTAGATGCTGCAGTCCTCAATTTTGCTTTTGTTCGAGGCTCTGTTTAAGCCGTCTCAGGAGTCATATGTGGTTGCAGATTTGAACCCGCCAGCTCTCTTTAGGGGGGGATGCGACACGAGATCACGCGTGAGCCCCTTTCTGACTGTATTACTCAAGTCGCGAGTTGGAAAGTGTTATGACCTTGCTCCCGTTTCCTACTAATTTACCGATCCTCCCGACTACAGCGTGACAGGGTGAGAGTCCAGCTTCCCTCGACACACAATTTTATCGTGCTTGATTTTGCTGCGCCCGCGTCAGTGCTGTGCCGGGGGAGGACCAGCGAGATAAAGTGGGCGAATGCCTTTGAGATGGGCAAACGCAAGAAGTTATCGAAGGGACGAAATTGCGGGGTCGATGCGACACACTGCGATATCGGTATACGTAATTTTGGGACCATAACGCCCGAAGACAGGATCTCTACCTGGTCCCATGCTTTGCTTGCAGGCGTTTTGACGTTCTTTGCGTGGAATAGCACTCTGAGCAAGAGGTTCCTAGCGGGGCTGAAGTCGGCCGGTCGCGGGGCCGTGATCGAGGGGGTTCTCGTCAAGAGGAGGCAAGAGGGCAGCCACCCCTTAGCTATCGCAAAGATGGCTCTCCTGGTCCTTGCTGAACGACAAATATCAACTGCACAAAAAGCGTGACGCGTATTGTAGTTTCGTTTGAGCCCCAGCCTGACATAATTATTCTCTTTACGCTCCGGGTTCACCGAATATTACCGGCCATATACGCGTTGCCACTGCGGGGGCAATGTATCATCTTGAGGTGCGTAGTTGTTCACCAGGCCGAGGACTCTGGGGTTGGGCTGGTACGAGGTGCCAAAATCGCTAAGGCCCCTGGATCACTTCTTTGTGGTACCCCTGACACTTCGATGGCATTTCGGACGGGAGACGGCCCCTCGCACTCCTTTCATTGGGCCAATCTTCATCTTAACGGGATATAATAATAGTTTGCTATTCTTGTTTCTTGTTTCCGCCTCGCAGTACTCCGGCCCCCATAGTTGCCGGACGAGGAAAGATACGTTTCAGGTGTTGCAGTGCCCATTCTTCAATTCGAAAGTCTCATTTAGGCGCTATCACACGGGATAGAGGTCCTATAGCAATACGGTATGGGATAAAATGGAGACGGTGCGCTGCGCAAGGAGGAAGTAACCGCTAAATGGCGCCTCAAAAGCACTACCTCGGTCGCCAAAAGAGCAATTCGCGGATACACCATTATCGGGCATAGCCTCCTAGAACCGTTCCCTTGGAAGCGCCCCTAGTAGCTTCTCCCCCTAAGGGGCGGCGTTCGCAGGTTGGAAACCGCCCAGCGGTAGCAGTGCGTACGGAGCTTTGTAGAAATTGCTGTCTTCCTGGACTTCCACGTACCATGTGTGTAGTGTAAGGGCGACATCCTGGTCTTAATTGTCTTAGAGACTACTAGCCTCCAAATAACCAAGGAAGACTCACCGGCCAGAAACTGTCGGAGAGGAATCAAGTAGTGTTATGTGCTCAATTACCGGTTCATTTTCCGAATTGTTAGTGGACAAGGGTTTCTCCTCGCTCCCGCACATCATATTGCAAACTCGTTCAACTAGTCGTTCTGCTACTCTATTCAATATAACGAGGCTCAATTAGCCTCTATGACTTCGATCAGGGGGGATCCTTTTACAGAAAACCTAGTGCGGTCAAGGCGCTGCCCTCAGCACATTCAAGGTTTAGTTCAGACCTACGTGACGAGTCCGATCCTTCGTGACCAACCATTACGCTCTGGTTGATTACTCGCGACTGGAGTGCTCGCTGGGGTTTGAGAACCTGCTTGTCATTCAACCTGTTACCCACGAAACCCCTTACTGCTCTGGTTCGGTAGAAGAATTTTCAGTACCACGAGTAGCGTAATGACATACTGCTTTCACGGCGGTAATCTCGTGCCGACAACTAGATTCTTCAGAATAGTTCTGAAACATCTGTAGCGGAGACTCTAGTCTGTTCTCGTGATCGCCGGCGACAGCGGAGGTCATTTAACATTAAAAAAACTAGGTACACTGATCTCTGTAGGGCCTAAGACTTTGGTGCAATGCAACTTAGTTTTCAGCTCCCGACTTGGGGACCTACTAGCTGCTCGTGGAATGTTCAACGTAGGAGTTGCCACGTTAGTCGCCTTGAGCAGAGAGTATCCAGACCTCGGGGACGACGTGGGTGGATGGCTAAACTCCGGCTCCGGCGCTGGACCCCATACACTCACATGCTTCCATGGCGCACAAGTGCTGTGTCAATCCCTGCACCATGAGCATTATCTACGTATACACTCCAAACACTGGCGACAAGCTCTCACTCCCTTTCTATTCGCGCAAGAAACCTCCAAAACTCTCCGCTCGACCACGTAGCTTGCCGCTCGAAACTTCAGTTTTCCCTGGTCCAGTCTGCGCCCAGGACACGGGATCTCCCGACGATGTGGCCGCCTGGTCATGGACTTTCCTAGCGTCTTCGGAGCGAATCCCCTTGCCGCGGCTTTTCTTACCACTGTGCACGTCCAATCTCGACCCACTGGCGGTTTTCGGTTCAGACCTTACCCAAATTAACTGAAATACGCAGCATGCCTCGCGCCGAGTCACCGCTTGCTCAGGCCACTTCTATGTTGGCGCCACGGATCATCGAACATCCTGACCACATATTTCTCTATGAATAAGCTGCCCAGGTAAGCTTGGATCTGACGTCTTCGATCCGCAGTTGACAGCGTTCCCTGCCTCGCTAAAAGCCGGCTTCGACCGCCCCACCTTATTAGTCTGGTATTCATTGCTATATTGAGACGGTCTTTAAAACTCTTTAGCGTTCCATTTTTCCCTCATGATTTTTATGATACCAATACGATACTACTTGGATCTCGGCGAATCAATTTTCCCTCAGGTTAATTGGCCTGTGATTTAGTCTGCACGACGACCTAAGGAGGTGAGTCCGCTTGTAGCGAAACAGAAGCTCTTTCGCAAGGCTAGGGTGGGAGAGCCGTTGTAAGCTGGCCAAAAGCCGGGTGGACGTCAGCGTTTTACCGGATTCTGCGGTGCGTTTACCGAGGTTAGCAAGAGGCGAGCCGCGTAGCGAGAAATCTACCCATCACATTCGGAACCTTTGGACCGGGGCAGTGGTGCGCAAGGCCCACCCTCGCGCCAAATTGATTGCGGCGGATCTAGTCCGAACGTAAAGGCAACACAAAGTTTCGGGAATTGCAACTGTTCCGCTCAGAGCTAGAAAGGTGACCCCCAGGGGGCGGCCGATACATCATTTGCGGTCAGAACCGGAGTGGTGGGACTCGGTGGGGCTGGAGGAGAGGCACGGAGGCTGGTCACCTGGCGCTCGAGTTGGCCGGAACCAGATCAGCGGTGCT
> Zingiber officinale NC044775
TCGTCGGACTGCAAGTTAACACAGTGATACGTGGGTCTTATCACCTTATGGAATACGACACATCTGTTGTTGAGGACTGCGGCGCAACTTAAAAGGCTGCGCACACATCAGCATTCAATCGAACTGAGTCAACTTGATCCCGACCTGGGCCACCTGCCCCGTTTAACGAGTAATCAGCGGCCTCCGGGGGGCCTCCGGGCTGGATTGCCACCTCGACCCCAATGGCGCTGCGTTCCCCGGCCTGACGTGATGTTGTGGGATGCCAACGCGCGCAGGCTGTGCTACAGCGGAGCAGTTAACGTGGAGCGCTCAGCGCCCCACCTCACCCCTTTACGAACGCGCCTTCGTGCGGCGCCCGGCTGTCAAGAACAGGGGGGCCGCAGTCGTCAGTCCTCATTCCCCGAGGGAACATCCAAGGTCCAGCCGGGGGTGAAGCAGATGCGGCGCGTGGAATAACCGGCAAGCACGCCTGGAACTAAATACCGTCCGTTCCGCCCTATAGGCCGGCAATCGAGCCTCTTTGGCCACCGATTCCTGTGCATATCTAAGGTCTATTTACGCCTTTTCACCATTGTAACCTCGGCGGCACGGAGGGAGAATCAACAATGTTACAGACGGAGCTGGCAGATCGATTGACTCTTGCCATTCAAGATTGACCTTTTACTGGAGAGTTCTTTACGCAATACCGATGAATCAAATAGCCCTTACTCCTCATATCTTAGGAGGAATGAGCGTCTGTGCTGCGATTAGTAGGGCGGGAAGCACTGACGGTTGTCAAAAAGTCAGCGTAACAGCTTAGCACAACTATTGGGTGCGGTAGGAAGGGCTTCTTTAAATGGCGCGTGTGAATCAAAGAAACCCGGGGCATTGGAAACAGAGCGAGGGCGCATGAGCTTAAATAAGTGGGATCGAAATGTGAGGTCATCGGAAACTGCACTTCTTCCCTATTCCCCTGACCTTATTAAGTTTGTTCTGTTTGTTTCCGGAGAGCCTCAAAAAGAGCACACACTAATCCGTGTCTACTGTCCGGCCCCGTGGCTTCGGGCATGTAAAACTTAACGGAGACAGAGCCAAACTTCTAATAAGATTCTGCGCAACAGGGCGTAACGCAGAATGCACCTCACCTTAGCCTTGCGAAGTGCTAAACCAGGTGAGCGTGATTGCAATAGAGTGAACCTGAGTAGACTATGTTGGAGGCCCTCGGAGCTTTAAGAAGCGAGGAAATCAGCTATATTCGGGACTTGCGGGACAGGAGTTAATCCTAGAACCACTCTAGCCGCCGCGAACGGGGGCAATTTATTATACGGGTTGCTATGGGACGGGAAGCGACCCCCTGAATCCAGCAAGGCGCGATGGTCCGAAATTGAAGCGTAAGTGGGGCACTAAACTACGTTACCCACCTGACTGCTAGAGTGGAAGTTCCTCTATTAGCAAGCCCAGCTTTATCGGTGCTACCATCAGTGGTTCTTGACGCAGCTTAAGGCGGTTCACCGTCTGCAATGGTTTTAACCAACTTATTATATTGTTTATTTCTTCTACGTTGTCTGTGGGTTAGGCGTATGACAAGAACAGTCACTAGTCTTAACGCACCAGGCGAAACGCCAATTACGCGTTATAGTCTTTCCGTTGACTATTGATAAACCTTGAGCAAATGACGCCAATCCCTAGTGGAGGCCAGTCAGAGCGGGTTCCGCAAGGATATGAGGGCAGTTTTGTTAATGTTAGTACAATGTGATTCGGGACCTACTGATTCTTTAGGATTCTCCATCTCCCAGTGTTAATCCTCCCCCGCGCCTACCAAAAGCTCGTCTTTGTGAGGAAGATTCGATTCACCCATCCGGCGGATTTAGGAGCCCGTATAGCTTTAAGTCTCTTTTCGGGCGCTCACACATCGCCTTACGTCGCTTTGATCACTATTTAGTAGAGAGTACTTGGGCCGAACCCAAAGAAGCAGCCCTAGCTAGCTCGATTGGTACGGGCCCGAATAGGAGGTAGACCTGAGACGATTCCGCCTTGAGATTAGGTTCCGTTCTCTCGCCCAGCTGAGGCCTTCCCTCCGGCTAATTACTCGCCCTTTCTGTCTTCATTCACCGTTAAGACATATGGCTGGGAACTCTCAGTAGCCGCCGCTGGCCTCCTAACAGGTCCAACGAACGCCAAGTTACCGCGGTTTTCGCCCTTCCCAAGATTTCTATAAATTTATCTGACTTCCCCCCGCCCCGATTATGCTCCATGCCGATCCTCGGGTTATCCTTGGTTGGAATTCGACGCTTCGTTGGACTTTCTGATAAGCTCCGTGCAAAGTATTCCCCGGTTTCGTCGCTGCTACGGCTCCCGCTCCTTAGATCTAGATAAGGGCCTATGCTTGTCTCTCGAAACCGGACTTATGTTGTTCTTAGATGCCTTCCTACGGCTAGACTCCACAACTGCGTTTTGATTAAAAGTGTTCCTCGTCTTATAGTTGACGCCACCTCATCTAGGAGGCGTTTGTTTCACTCCTCCAGCGCTTATAGACGTTAAGTGACGAATTGTTGAGGAATTCTAACGGTGGATTATGCGCGTTGATACACATACGACTCTTTTGGCGCTTCCTCTACCCCCAAAGCATTTCCTAGTAAGGCCTGGTATCGTTGTCAGGGAAGTGCCCCAGTCGCGTCCGCGCAGTCGTGCGGTTAAATTCACCGTACCCTACCGTGCTGTCGGACGTCGCATCATCCCGTCAGAGAGCCCCACGCCTATAGGAAGCTGCTCACTTTCAAGATTATCGTTTACCTGCGTAAGACTAAATGCTAAATGAGACTTTTGCATGAGATTCCCCCTGGCGGCAGGTGAAACGGTAAATCATTTGAGAGCAGAATCGCATGCCGTACTAAGCGCGCCGAAATTTAGAAAACGCCTAGGAAAGCAGACACGCAAACCAGGTTCAAGTCATACGCTCGCGTACTGAAAGGTATGCAGAAGCAGAGTGCCAGAAGGTCGGGGTTTAAACCCCGCCCCGGTCGCTCTCTGGTGTGAATACGCCAGTGATGGCGGGCTTGCGGGAGCACACCAAGGAACGCAAACCCTTTTTCGCACGGCACGGCCATATCGAAACGGGCAATACGGGCTAGGGTGAGAGGGTACACGTCCTGTAGTGATTCTCCATCTCTGGTGAAGGGTGTGTGCGGCATGATGCTACCTAATTAAAAGGGGGCTGACCTGGCAGTATCACAAGATGTTACTTTGCAGCAGGTATCGATTGAATGCTGGTCGTGCAGCAGCTTTTAGGCGCGCAGCCTCAAACAGATGGTGTATCCATAGGTACACGATCATGTGAACAGTCGCACCGCACTGGCTATCGCATCAAGGTAATCAGCCCCATTGCCAGCCACCGAGGCCTACCACTTCCAGGTTCTTGACGGAAAAATGTATCGGCCTCCCGGGGTCACCTTTATAACGACGCGAAGTTGCAATTCCCGAATGGGCCTTTACGTCACGGGACTGGCGCACAACCCACAGAGTCGAGACCTAATCAGTTTGGCCGAGGGCGAGGTTCCCTCCAACACGAGGACCCACGGTCAGCAAAGGGTCGCAAGGAGGGGATAATTCTCGCTACGCGGTTCGCCGTCGTCTGCTAACCTCGATAAAGCACCGGACAGATCGGTAACGCGACTCCAATGGCTTTGTGGCTATTAATGGTAAACTCGGTCTCTCCCTGCCCGCCTAGACCCCCGGTGGCTGCAATGAGCTATCTGGTTTCGCACAAGCGGACTCAGCCTGGCTCGTGGTTCCGATTCTCGTGTCGCCTCGTTGTCTGATGAACTTTTAGAGGGCGCTACGATTAAGGCACGATTGTAATTGACTCGAGATTGTTGGCTATCGTAGCATATGCGGCAGTGACTCCGAGCGAGCTCCCTATTTATCAATCAGCGCTGAGAGACGCGGATCCGCAGTCTCTGCATCGGCACCTTCTTAGTCGGTAGCTCTGATCAGTCGCCTATCAGGGTGGGGTAAGCGGGCTTCTAGATAACGCCAGTGTATTGCGTATGGTGCTATATTTTTTCTACCCTGGCATCTCGCGGCGAGGAATAATCCCACAACCAGTCTCCGTTGGATCCCAGTTTTCATGATACGCTTTAAGTGGGTATGACTCACATTGATATCTTGCATGGGACTTCCGGAGGGTCTGGGGCCCGTCGCCATTGAGTACAGCCAACGCGCAATCAGGCTCATTTAAAAATGTAGGATACGTTCGCCAACGCTCACCGTGTTGGCTCTTCAGGCTAGCGAGTCAGCCCGTTTTGATGGAAGTAACCATTCTTTTCGGGCAGCATGTTACAGAACGAAACGTTAGATCCGATGCCCAAGTAGTAATCATTGGGGTCGGAACAGATTTGATGGCAGAGCATTAAGAACGGGGGCCCGGGTAATCATGAGAGTAGCTTAAGGCTTCCTCAGGCCGCGCCGGCCTCAAACACGATAATTTGCATGTTGGTGGAGTTCCAAAATCACCCTAAGGATTTTCAAGGCGGATTGGATGGTGACCACTGAGAGGGCTTCGCGTGGTGTAGATTCAGTGGCCAGCGACGTCACAAAGGGCCAAGCGGGTGCTAAGTGACAATCCGCTAAGAATAAGAGATGACGGGAGCCCGCAATTTACCTCGATCGCCTCCGACACCATCTGATCTATGTCATTGCCCTGTTTTAGTAAATGCCCCCAAGGGTACTTTCGACTTTTACAATGAGCAGAGTGTTATTCATTTAGCAACACGACTCCCTAAATAGTGTTGCTTATCATCTGCCCCTTTCGCTACGATTGGCGAGGTGGTGTTGAGGAATTAAATTAGCCATCGTCTACATTGTGGTCGTTTCCCGATTTTTAATGCTGTGAGACTACCGCTTTCAAAGGCGGCGTGCCGATAGCACTGGTGTATCCATCATACGAGATGTGACGCTTTAAAGGCGAGAGGAGCTTCTGCCCGATTTACACTCCTACGTTTGATGAACCCACTAAACCAGACTATGAACAAATTGCAATCAATACCTGGGGCGATGGGAATTAGCGGCCTCTCCCGTGCAATCTGACTGCATATGATTGGTACATGTCTTTCACTAAACCGCATACGAATGCCCGCGAGAACGGCCCCAAAATTGCTTTTGGTTCCTATCCGCTTATCCTGTCGAAGGGCAAATTACCACCTCACGGTATGATGAAGGTGGATCGCACGCCGTTTTAGCTAGTCTGATTCCTGCCTATGCCAGTCGTGTGTCCTCCGTCTGGGGGGACAGGAAGTTGTTGCCCAGGCCTCACACGTAAGCTGAGTAAACCTTCAGTACCTCGCATTGTCCGCGTGCTAGTCTGGACCCCCATCTAAACGAGTGGAAGGTGTTCTGCAGTCAATTGCACGGCAAACCGGTCGGAGACAATTAGTCAGCTAATGACACAGGCAATGTATAACTAAATTGAAACCGCTAGCGCTTATATCCGTCCATCTACTATGGGCACAGTTTTGGGTTATTCAATACACAGTTGTGCAACGCGATCCTAGTACACGTGGCTACCCAGGAATGCGGGGATCTATAATTCTGACTGAGAACCCATCTTCTACAACAGCGTCAGGGAGAGCGTTTGCTCATAAGGTCCGGGTGCTTCCTCTCCGTGAATTAGGTGCAAAGGTGGTACAGACCGCAGGAGACGGATAAAAAATCAAAGTCACTGTGGGGTTACTGAACACCATCCTAGTCGTAGACAACCTTGGCCGTAAAGTCCACTAGTCAGCCTCTTGGTGATAAAACAGTGGTCGGGGTAAGTCTTGGGGGCGATGGTGATTCAACATTCAGACGCATGTGTCGCGTGACTTATACTCGGATTGCACTCATTTCTTGTGTCACTACTAGACTGATCCTTGGAGGGAAGCCTCCGCCTAACCGCCATGGCTCCGAGATTGCATTATACCCTCCGTCGTCGCCACCCGTTGTCGTCGCGGCGATGACTTGACTCAGCGTTTGCGTTAGTCTCAAGTATCCTAATTTCCGCACCCGGCGGATCCAATTATTACAAGTCAAAAAGCGTGTGTCGTCCGCTACGAGGACATCGAATACACAATAGGACGTAGTTCCGCGGCGAGAGCGACTGGTTTCTTCTTTGTTGACCAGACGCTGAAAGAGGTCCATGAAGGGTTGGCGCGCTCGAAAATCGCGGTGAATAGTATCCGGTTCGAAGTAGACTTACGTGTGATTGCCGGCGAAGGTTGAAGTAGGCTGAGGGTTCGATACGTTCAGAATCGAGGGAGGGCGGAGGAGCCAGAACTGCGCAAGGAACACGGTGCTGCCGCCCTCATATGGGTCAAAACCCGTCTGCGCACGGGGATCCAAAAGGCGTGAGCTCCCTGGGGTAGTAAGATAAAGCGGAGAGTGGAAGAAGATGTGGTACGGCTTCTGGAAGGTTTCGGAGGCCTGAGACAGATTTCCTTGTGTGCACGGCGGTGGGGGCCAGCGCGTATCCTTCCCTGGCTAGTTGCGAACGATTTTTCGCTGTAAATCTGCCTCGCACGTCATTTCACCCCCAGATTAAAGAGCGTGAGAGTGGGGGCTAACTCTCCATAACTGCAACCGACCGCTGTTTATGATAGACACGGGTGGGACATGTAAGAAGAGCTGTGTGCGAGCCACTTTGCAACTCAAGCTTCCTAGCTCCAACCTATTAAGCCCCGGATAGTCCCCGTCAGCACACAAGGTCGTACAGTGGCTCTGCACGGCGAAACCTAGTGCGACACCCCAGCGTTTCTTGGTCTGTCCTCTGGTGGGATGAGGGAGAACACGACCGATCGACGCGGTCGTTGGTCGTTAAGTATAACTAGAGTTGCTTAGCTCCGCCCGCGTCCAGTCCCCCTCCAGGCCGTCCTTTAACGCACCCTGGATCCGGCGTTCGGCGCCAGTTTGTCATCGGGGTAGATTTCGTACCGCCACGACTTACAATTGCATTCGGCGGACCGGTGCTGTCATACAGAATTTAACGGGTCCGGGGAGCCCAGAGCATTATAAATGGCGAGGTAGCGTGGAGCCCGCTAGGTGAGCCCCACCTAATCCATTTATGGACGGCGATTGAATACAGCCTGGTAGACTCTAGCAATGGGTGACCGACAGTGCCTGTGCTGCCAGGTCCTGTAATCGAGCAGAGTTCCGAGCGTTGTCCTTGTAGAGGTACCGCACAGTTTTCACCCAGCAGGTTCGGGCTCGATAGGTCTCGGTAGCCGAGCTTTTCCTAGGCGGACGTGGATGTGCCTAGATATCTATTTCCCCGCACTGCGAGTCTTACCATGAAGTTTAGCGACGACCGTATGAAGGGCTCTGAGCTAGGAAGAAGACGCAAGTTTCCCATACGCTATGTGTTCCCTTTTAGGGCTCCTCATGAGTGTGGACGCTAAACAAGCAGTACAACGCGGTATGTACAATGTGTCCGGAGTGCGCGAGTTCTACTTTTGGAATATAAGATGCTACGGCTTTTCCCACTCCCTTCCGGTGAGCATCGGGTAACCTAATTTAAGTCTTGCTAAGAGCTGTCGCTTTAGCAAGGCGTCTTCCTCTTGGACAGTTTGGAGACCATTGAAACGAGAATTTGTTTCTAGACTCAAAAGGGCCTTTCTGCTAGAGCGTTCGTCTGAGCCTATCCATCTTGGTACCGGGAGGCGGGGATGCCTGTGATAGCGAACGTCCGGCGGCGATACACTCGATCGTTAAATGCCGCAGTCCTCAGTCTTGCGACTATAAGAGGCTCTGTTTAAGCCATCTCGGGGGTCATATGTGGTTGTAGATTTGAACCCGTCAGCACTATTTAGGGGGGTATGCGACACGAGGTCACGCGCAAGAACCTTCCTGACTGTATTACTTGAGTCGCGAGTTGGAAATTGCTATTCCCTTGCCCCCGAAGCCTGCTAATTTACCGATCTTCCCGGCTACAGCGTGACTGGGTAAGAGCTCTGTCTCTCTCGACACATAATTTTATCGTGCCCGATTTTGTTCCGCCCACGCTAATATTATGTCGGGGGAAGGCCGGCAAGATAAAGTAGGCAAATGCATTTGAGGTGGGCAAACGCAGGAAGATATCAAAGGGACGAAATTGCGGGGTTGATGCGACACACTGCGATATCGGCGTACGGAATCTTGGGACCATAACACCCGAAGATAGGATCTTTACCTGGTCCCATGCTTTGCTTGCGGTCGTTTTGACGTTCTTTGCGTGGAATGGCACTCCGAGCAGTCGGTTCCTAGCGGGGCTGAAGTCGGCCGGTCGCTGGGCCGTGATCGAGGGGGTTCTCGTCAAGAGGAGGCAAGAGGGCAGCCACCCCTGAGCTATCGCAAAAACGGCTCTTCTGGTCCTTGCTGGACGACAAATATCAACTGCATAACAAGCATGACGCGTATTGTAGTTTCGTTTGTGCCCCAGCCTAACATAATTATTCTCTCTACGCTCCAGGTTCGCCGAATATTACCGGCCATGTACGCGTTGCTACTGCGAGGACAATGTATCATCTTGCAGTGCGTAGTTGTTTACCAGGCCGAGGATTCTGGGGTTGAGCCGGTCCAAGATTCCAAAATCGATAAGGTCCATGGACCACCTCTTCTTACCACCCCTGACACTTCGATGGTATTCCAAACGAGGGATGGCACCTAGCACTCCTTTCACCTGGCAGAACTGCATCTTTACGGGATATAATAATGGTTTGCTACTCTTGCTTCATGTTCCCGCCTCGCAGTAATCCGACAACCATAGCTGCCGGATGAGAAAAGATACGCTTCAAGTGCGGCACTACCCATTCTCCAATTCGAAAGTCTCATCTAGGCGCTATCACGCGGGATAGAGGTCCTATAGCGGTACGGTATGGGATAAGGTAGAGGCAGTGCGCTGCGCCAGGAGGTGGTAGCCGCTAAATGGCGTTTCAAAAGCACTCCCTCGGTCGTCAAAAGAGCAATTCGCGTATAAACTATTATCGGACATATCCTCTCAGAATCTATCCCTTGGAAGCGCCCCTAGTAGCTTTTCCCCTTAGGAGGCGGCGCTCACTGGTTGGAAATCACTCAGCGGTAGCATTGCGTACGGGGCTTTGTAGAAATTGCGGTCTTCCTGGACTTCCACGTACCATATGCGTAGTGTAAGTGCGGCATCCCGGTCTTCATTGTCCTAGAGACTACTAGCCTCCAAATAACCAAGGCCGACTCACTAGCCATAAACTGCTGGCAAGGAATCAGGTAGCGTTATGCGCTCAATTACCGGTTCATTTTCCGAATCGTTAGTGGACCAGGGTTTCTCATCACTCCCGCACATCAGATTGCAAACTCGTTCAACTAGTCGTTCTACTATACTATTCAATATAGCAAGGCCCAATTGACCTCTATGACCTCGATCATGAGAGATTCTTTTACAGAAAACCTAGTGCGGTCGAGGTGCTTACCTCAGTGCACTCAAGGTTTAGCTCAGCCCCACGTGACGAGTCCGATCTTCCATGGCCTACCCTTACGTTCTGGTTGATTACTCGCGACTGGAGTGCTCGCTGGGGTTCGAGAACCTGCTTGTTATTCAGCCTGTTCCCCATGAAGCCCCTTACTGCTTTGGTTCGGTAGAGGAATTTTCGATACCACGAGTAGCGTAATGACATGTCGCTTTCACGGCAGTGATCTCACGCCGATAACTATATTCTTTAGAATAGTTCTGAAACATCTGTAATGGAGCCTCTCGTCTTTTCTGGTGATCGCCGGCGACAGCGGAGGTTATTTAACATTAAAAAAACTCGATACCCTGATCTCTGTGGGTCCTAAAATTTTGGTGCAGTACAACTTAGTTTTCGGCTCTCGGCCTGGGGACCTACTAGCTGCTCGTGGAATGTTAAACGTAGGAGTTGCCACGTTGGTCGCCCTGAGCAAGGACTATCCAGACCTCGGGGACGACGGGGGGGGATGGCTAACCTCCGGCTCCGGTGCTGAACCCTACAAACCCACGCGCTTCCATGGCGCACAAGTGCTGTGTCAATCCCTGCACAAAGAGCACTATCTACGTATACGCTCCAAACACTGGCGACAGGCTCTCACTCCCTTCCTACTCGCGCAAGAGACCTTTTTTAGTCTCCGCTCGGCCGCTTAGCCTGCCGCTCGGAACTTCAGTTGTCACTGTTCCAGTCTGCGCCCAGGACACGGAATCTCCGGACGATTTGGCCGCCTGGTCATGGATTTTCCTAGTGCCTTCGGAGCGAATCCTCTTGCCGCGGCTTTTTTGCCCTCTGTGCACGTCCAATCTTGACCTACTGGCGGTTTTCTGTTCGGACCTTACCCGAGTCAACTGAGAGACGCAGCATCCCCCTCGTCGAGACATCGTTTGTTCAGGCCACTTCCATGTTGGCGCCACGGGTCATTAAACATCCCGACCGTATATGTCGCTAAGGATAAGCTGCCCAGGTAGGCTAGGATCCGATGTCTTCGGTCCACAGTTGATAGCGTTCCCTGTCTTGCGAAAAGCCAGCTTCGACCGCCCCACCTTATTAGTCTGGTATTCAGTGCTATATTAAGACGTTCCTTAAAACTCTTTAACGTGCTATTTTTCCCTTATGATTTCTATGAGACTGCTACGATACCACTTGAATCTCGGAGAATCAATTTTCAATCGGCTTAATCGGCCTGCTATTCAGCCGGCACGACGACCTAAGGAGGTGAGTCCGCTTGTAGCGAAACAGAAGCTCTTGCACCAGGCTAGGGCGGGAGAGCCGTCGTAAACTGGCCAAAAGCCAGGCGGACGTCAGCGTTTTACCGGATTCTGCGGTGCGTTTATCGAGGTTAGCAAGAGGCGAACCGCGTAGCGAGAAATTTCCCCGTCACTTTCGGAACCTTTGGACCGGGGCAGTGGTGCGCAGGGCTCGCCCTCGCGCCAAATTGATTGCGGCGGCACTAGTCCGTACGTAAAGGCAACACAAAGTTTCGGGAATTGCAACTGTCCTGCTCCGAGCTAGAAAGGTGACCCCCAGGGGGCGGCCGATACATCATTTACGGTCAGAACCGGAGTGGTAGGCCTCGGTTGGGCTGGAGGAGAGGCATGGAGGCTGATTACCTGGCGCTCGAGTTGACCGAGACCAGCTCAGCGGCGCT
>Stahlianthus involucratus MK262725
CCGTCGGACTGCAAGTTAACACAGACTAACGTGGGTCTTATCACCTTACGAAATACGACACATCTGTTGTTGAGGGCTGCAGCACAACTTAAAAGGCTGCGCACACATCAGCATTCAATTGAACTGAGTCAACTTGATCCCGACCTGGGACGCCTGCCCCGTTTGACGGCTAATCAGCGGCCTCCGGAGGGCCTCCGGGCTGAATAGCCACCTCGACCCCAGTGGGGCTGCGCTCCCCGGCCTGACGGAATGTTGTGGGATGTCAACGCGTACAGGCTGTGCTACAGTGGAGCAGTTCACGTGGAGCGCTCAGCGCCTCACCTCACTCCTTTACGAACGCGTCTGCGTACGGCGCCCGGCTGTCAAGAACAGGGGGGCCGCAGTCGTCAGTCCTTGTTCCCCGAGGGAACAGCCAAGGTCCAGCCGGGGGTGAAGCAGATGCGGCGCGTGAAATAACCGGCAAGCACGCCTGGAACTAAATCCCGGCCGTTCCGCTCTATAGGCCGGCAATCAAGCCTCTTTGGCCACCGATTCCCGTGTATATCTAAGGTCTATTTACGCCTTTTCACCATTGTGACCTTGGCAGCGCGAAGGGAGAATCAACAATGTTACAGACGACGCTGGCAGATCGAATGGCTCTGGCCATTCAAGATTTACCTTTTACTGGAGGGTTCTTTGCGCAATACCGATGAATCAAATAGCCCTTACTCCTCATGTCTTAGGAGGGGTGAGCATCTGTGCTGCGACTAGTAGGGCGGGAAGCACTGACGGTTGTCAAAAAGTCAGTGTAACAGCTTAGCACAACTATTGGGTGCGGTAGGGAGGGCTTCTTTAAATGGCGCGTGTGAATCAAAGAAACCCGGGGCATTGGAGACAGAGCGGGGGCGCATGAACTTAAAGAAGTGAGGTCGAAATGTTAGGTCATCGGAGACTGCACTTCTTCCCTATTCCTCTGGCCTTATTAAGTTCGTTCTGTCTGTTTCCGGAGAGCCTTAAAACGAGTACACACGAATCCGCGTCGACTGTCCAGCCCCGTGGCTTCGGGCAAGTAAAACTTAACGGAGACAGAGTCAAACTTCTAATAAGATTCTGCGCAACAGGGCGTAACGCAGGATGCACCTCACCTTAGCCTTACGAAGTGCTAAACCAGGTGAGCGTGATGGCAAGAGAGTGAACCTGAGTAGACTACGTTGAAAGCCCTCGGAGCTTTAAGAAGCGGGGAAATCAGCTGTATTCGGGACTTGTGGGACAGGGGTTAATCCTAAAACCGCCCTAGCCGCCGCGAACGGGGGCAATTTATTATACGGGTTGCCATGGGACGGGAAGCGACCCACTGAATCCAGCAAGGCACGATGGTCCGAAATTGAGGCGTAAGTGGGGCACTAAGCTACGTTACCCACCTGACCGATAGAGTGGAAGTTCCTTTAGCGGGTTTCCCAGCTTTATCAGTGTTACCATCAGTGGTTCTAGACGCCGCTTGGGGCGGTTCACCATTTGCAATGGTTTTAACCAACTTATTATATTGTTTATTTCTTTTACGTTGTCTGCAAGTTAGGCGTATAACGAGAACAGTCACTAGTCTTAACGCACCAGACGAAACGCCAATTACGCGTTATAGTCTTTCAGTTGACTATTGATAAACCTTGAGCAAATGACGCCAATTCCCAGTGGAGGCCAGTCAGAGCGGGCTCCGCAAGGATGTGAGGGCAGTTTTGTTAAAGCCAGTACAATGTGATTCGGGACTTACTGATTCTTTAGGATTCTCCATCTCCCAGTGTTAATCCTCCCCCGCGCCTACCAAAAGCTCGTCTTTGTGAGGTAGATTCGATCCACCCGTCCGGCGGATTTAGGAGTCCGTATAGTCTTAAGTCTCTTTTCGGGCGCTCGCACATCGCCTTACGTCGCTTTGATCACTATTTAGTAGAAAGTACTTGAGCTGAACTCAATGAGGTAGCCCTAGCTAGCTCGATTGATACGGGCCCGAATAGGAGGCAGATCTGAGACGATTCAGCCTTGAAATTAGGTTCCGCTCTCTCGCCCAGCTGAGGCCTTCCCTCCGGCTAATTACTTGCCTCTTCTGTCTCCATTCACTGTTAAGACATATGGCTGGGAACTCTCAGTAGCCGCCGCTGGCCTCCTAACAGGTCCAACGAATGCCAAGTTACCGCGATTTCCGCCCTTCCCGAGCGTTCCATAAATTTATCTGACTTCCCCCCGCCCTGATTATGCTCCATGCCGATCCCCGGGTCATCCTTGGTTGGAAGTCGACGCTTCGTTGGATTTTCCGATAAGCTCCGTGCAGAGTGTTCCCCGGTTTCGTCGCTGCTACGGCCCCCGCTCTTTAGCTCTAGATAAGGGCCTATGCTTGTCTCCTGAAACCGGATTTATGTTGCTCTTAGGCGCCTTCCTACGGCTAGACTCCACAACTGCGTTCTGATTAAAAGTGTTCCTCGTCTTATAGTTGATGCCACCTCATCTAGGAGGCGTTTGTTTCACTCCTCCAGCGCTTATAGACGTTAAGTGACGAATTGTTGAGGAATTCTCACGGGGGATTATGCGCGTTGATACACATACGACTCTTTTGGCGCTTCCTCTACCCCCAAAGCATTTCCTAGTAAGGCCTGGTATCGTTGTCAGGGAAGTGCCCCAGTCGCGTCCGCGCAGTCGTGCGGTTAAATTCACCGTATCCTACCGTGCTGTCGGACGTCGCATCATCCCGTCAGAGAGCTCCACGCCTATAGGAAGCTGCTCACTTTCAAGATTATCGTTTACCTGCGTAAAACTAAATGCTAAATGAGACTTTTGCCTGAGATTCCCCCTGGCGGCAGGCAAAACGGTAAATCATTTGAGAGCAGAATCGCATGCCGTACTAAGCGCGCCGAAATTTAGAAAACGCCTAGGAAAGCAGACACGTAAACCAGGTTCCAGTCCTACGCTCGCGTACTGAAAGGTATACAGAAGCAGAGTGCCAGAAAGTCGGGGTTTAAACCCCGCCCCGGGCGCTCTCTAGTGTGAATACGCCAGTGATGGCGGGTTTGCGGGAGCGCACTAAGGAACGCAAACCCGTTTTCGTCCGACACGGCCATATCGAAACGGGCGATACGCGCCACGGTGAGAGGGTACGCGTCCTGTAGTGATGCGACATTTCTGGTAAATGGTGTGTGCGGCGTGATGCTACGCAACCAAAAGGGGGCCTACCTGGCAGTATCACAAGATGTTACTTTGCAGCAGGTATCAATTGAATGCTGGTCGTGCAGCAGCTTTTAGGTGCGCAGCCTCAAACAGATGGTGTATTCGTAGGTACACGTAGTTGTGAACAGTCGCACCGCACTGGCCATCGCATCAATGTGATCAGCCTCATTGCCAGCCACCGAGGCCTACCACTACCAGGTTCTTGACGGAAAAATGTATCGGCCTCCCGGGGTCACCTTTATTACGACGCGAAGCTGCAATTCCCGAATGGGCCTTTACGTCACGGGACTGGCGCACAACCCACAGAGTCGAGACCTAATCAGTTTGGCCGAGGGCGGGGTTCCCTCCAACACGAGGACCCACGGTCAGCAAAGGGTCGCAAGGAGAGTATAATTCTCGCTACGCGGTTCGCCGTCGTCTGCTAACCTCGGTAAAGCACCGGACAGATCGGTAACGCGACTCAAACGGCTCTGTGGCTATTAATGGTAAACTCGGGCTCTCCCTGCCCGCCTAGAACCCCGGCAGCTGCAATGAGCTATCTGGTTTCGCACAAGCGGACTCAGCCTGGCTCGTGGTTTTGATTCTCGTGTCGCCTCGTTGTCTGATGAACTTTTAGAGGGCGCTACGATTAAGGCACGATTGTAATTGACTCGAGATCGTTGGCTATCGTAGTATATGCGGCAGTGACTCCGGGCGAGCTCCCTATTTATCAATCAGCGCTGAGAGACGCGGATCCACAGTCTCTGCATCGGCATCTTCTCAGTCGGTAGCCCTGATCAGTCGCCTACCAGGGTGGGGTAAGCGAGCTTGTAGATAACGCCAGTGTATTGCGTATGATTCTATATTTTTTTTACCTTGGCATCTCGCGGCGAGGAATAATCCTACAACCAGCCTCCGTTGGATCCCAGTTTCCATGATACGCTTTAAGTGAGTATGACTCACGTTGATGTCTTGCATGGGGCTTCCGGAGGGTCTGAGGCCCGTCACCATTGAGTACAGCCAATGCGCAATCAAGCTCATTTAAAAATGTAGGATACGTTCGCCAACGCTCACCGTGTTGGCTCTTCTGGCTAGCGAGTCAGCCCGTTTTGGTGGAAGTGGTCATTCTTTTCGGGCGGCATGTTACAGAACGAAACATTAGATCCGATGCCCAAGTAGTAGTCATTGCGGCTGGAACAAATTTGAGGGCAGGGCATTAAGAGCGGGGGCCCGGGTAATCATGAGAGTAGCTCAAGGCTTCTTCAGGCCGCGCCGGCCTCAAACACGATAGTTTGCATGTCGGTGGAGTTCCAAAATCACCCTAAGGATTTTCAAGGCGGATTGGATGGTGGCCACGGAGAGAACTTCGTGTGGTGTAGATCCGGTGGCTAGCAACGTCACAAAGGGCCAATCGGGTGCTAAGTGACAATCCGCTAAGAATAAGAGATGACGGGAGCCCGCAATTTACCTCGACCGTCTCCGGCACCGTCTGACCTATGTCATTGCCCTGTTTTAGTAAGTGCCCCCAAAGGTACTTTCGACTTTTACAATGAGCAGAGTGTTATTCATTTAGCAACACGACTCCCTAAATAGTGTTGCTTATCATCTGCCCCTTTCGCTACGATTGGCGAGGTGGTGTTGAGGAATTAAATTAGCCATCGTCTACATTGTGGTCGTTTCCCGACTTTTAATGCTGTGGGACTACCGCTTTCAAAGGCGGCGTGCCGATAGCACTGGTGTATCCATCATACGAGATGTGACGCTTTAAAGGCGAGAGGAGCCTCTGCCCGATTTACACTCCTACGTGTGATAAACCCACTAAACCAGATTATGAACAAATTGCAATCAATACCCGGGGCGATGGGAATCAGCGGCCTCTCCCGTGCAATCTGACTGCATGTGATTGGCACATGTCTTTCACTAATCCGCATACGAATGCCCGCGAGAACGGCCCCAAAATTGCTTTTGGTTCCTATCCGCTTGTCCTGTCGAAAGGCAAATTACCACCGCACGGTGTGATGAAGGTGGATCGTACGCCGTTTTAGCTAGTCTGATTCCTGCCTATGCCAATCGTGTGTCCTCCGTCCGGGGGGACAGGGGGTTGTTGCCCAGGCCTCACACGTAAGCTGAGTAAACCTTCAGTACCTCGCAAAATCCACGTGCTAGTCTGGACCTCCATCTAAACGAGTGGAAGGTATCCTGCAGTCAATTGCACGGCAAACCGGTCGGAGACAATTAGTCAGCTAATGACGCAGGCAACGTATAACTAAATTGAAACCGCTAGCGCTCGTATCCGTCCATCTACCATGGGCACAGTTTTGGGTTATTCAATACACAGTTGTGCAACGCGATCCTATTACAAGTGGCTACCCAGGAGCGTGGGGATCTATAATTCTAACTGAGAACCCATCTTCTACGACAGCGCCAGGGAGAGCGTCTGCTCATAAGGTCCGGGTGCTTCCTCTCCGTTAATTAGGTGCAAAGGTGGTACAGACCGCAGGGGACGGATAAAAGACCAAAGTCACCGTGGGGTTACTGAACACCATCCTAGTCGTAGACAACCTTGGCCGTAAAGTCCGCTAGTCAGCCTCTTAGTTTAGGAACAGTGATCGGGGTAAGTCCTGGAGGCGCTGGTGATTCAGCATTTAGACGCATGTGTCGCGTGACTTATACTCGGACTGCACCCATTTCTTGTGTCACCACTAGACTGATCCTTGGAGGGGAGCTTCCGCCCAACCGCCATGGCTCCGGGACTGCATTATACCTCCCGTCGTCACCAACCGTCGTCGTCGCGGCGATGACTTGACTCAGAGTTTGCGTTAGTCTCAAGTATCCTAATTTCTGCACCCGGCGGATCCAATTATTACAAGTCAAAAAGCATGTGTCGTCCGCTACGAGAACATCGAGTACACAATAGGACGTAGTTCCGCGGCGAGAGCGATTGGTTTCTTCTTTGGTGACCAGACGCTGAAAGGGGTCCATGAAGGGTTGGCGCGCTCGAAAATCGCGGCGAATAGTATCCGGTTCAAAGTAGACTTACGTGTGATTGCCGGCGGAGGTTGAAGTAGGCTGAGGGTTCGATACGTACAGAATCGGGGGAGGGCGGGGGAGCCAGAACTGCGCAAGGAACACGGTACTGCCACCCTCATGTGGGTCAAAACCCGTCTGCGTACGGGGATCCAAAAGGCGTGAGCCCTCTGGGGCAGTAAGAAAAAGCGGAGAGTGGAGGAGGATGAAGTGCGGTTTCTGGAAGGTTTCGGAGGCCTGAGACAGATTCCCTTATGTGCACGTCGGTAGGGGCCAGCGCGTATCCTCCCCTGGCTAGTTGCGAACGATTTTTTGCTGTGAATCTGCCTCACACGTCATTTCACCCCCAGATGAAAGAGCATGAGAGTAGGGGCTAACTCTCCATAACTGCAGCCGACCGCTGTTTAAGGTAGACACGGGTGGGACATGTAAGAAGAGCTGTGTGCGAGCCACTTTGCGACTCAAGTTTTCTAGCTCCAACCTATCAAGCCCCGGATAGTCCCCGTCAGCACACAAGGTCGGACAGTGGCTCTGCACGGCGAAACCTAGCGCGACACCCCACCGTTTCCTGGTCTGTCCTCTGGTGGGATGAAGGAGGACACGACTGATCAACGCGGTCGTTGGTCGTTAAGTATAACTAGAGTTGCTTAGCTCCGCCCGCGTCCAGTCCCCCTCCAGGCCGTCCTGTAACGCACCCTGGATCCGGCGTTCGGCGCCAGTTTGTCATCGGGGTGGATTCCGTACCGCCACGTCTTACAATTACGTTCAGCGGACCGGCGCTGTCATACAGGATTTGACGGGTCCGGGGAGCCCAGAGCATTATAGACGGTGAGGTAGCGTGGAGCCCGCTAGGTGAGCCCCGCCTAATCCATTTATGGACGGCGATTGAATACAGCCTGGTAGACTCTAGCAATGGGTGACCGACAGTGCCCGTGCTGCCAGGTCCTGTAATCGGGCAGAGTCCCGAGCGTCGCCCCTGTAGAGGTACCGCGCAGTTTTCACCCAGCAGGTTCGGGCTCGATAGGTCTCGGTAGCCGAGCTTTTCCTAGGCGAACGTGAATGTGACTAGATATCTATTTCCCCGCACTGCGAGTCTTACCATGAAGTTTTTCGACGACCGTATGAAGGGCTCTGAGCTAAGAAGAAGACGCAAGTTTCCCGTACGCTATGTGTTCCCTTTTAGGGCCCCTCATGAGTGTGGACGCGAAACAAGCAGTACAACGCGGTATGTACAAGGTGTCCGGAGCGCGCGAGGTCTACTTTTGGAATACAGGATGCTACGGCTTTTCCCACTCCCTTCCGGTGAGCATCGGGTAATCGAATTTAAGTCTTGCGAAGAGCTGTCGCTTTAGCAAGGCGTCTTCCTCTTGGACAGTTTGGAGACTATTGGAACGAGAATTTGTTTCTAGACTCAAAAGGGCCTTTCTGCTAGAGTGTTCATCTGAGCCTATCCATCTTGGTACCAGGAATCGGGTATGCCTGTGATAGCGAACGTCAGGCGGTGGTACACTCGATCGCTAAATACCGCAGTTCTCCATCTTGCGACTATAAGAGGCTCTGTTTAAGCCGTCTCGGGGGTCATATGTGATTGCAGATTTGAACCCGTCAGCACTATTTAGGGGGGGGTGCGACACGAGGTCACGCGCGAGACCCTTCCTGACTGTATTACTCGAGTCGCGAGTTGGAAATTGCTATTCCCTTGCCCCCGAAGCCTGCTAATTTACAGATCCTCCCGGCTACAGCGTGACAGGGTGAGGGTTCTGCTTCTCTCGACACACAATTTTATCGTGCCCGATTTTGTTGCGCCCGCGCCAGTATTGTGCCGAGGGAGGGCCAGCAAGATAAAGTGGGCGAATGCATTTGAGGTGGGCAAACGCAGGAAGATATCAAAGGGACGAAATTGCGGGATTGATGCGACACACTACGATATCGGCGTACGGAATCTTGGGACCATAACGCCCGAAGACAGGATCTTTACCTGGTCCCATGCTTTGCTTGCGATCGTTTTGACGTTCTTTGCGTGTAAAGGCACTCCGAGCAGTCGGTTCTTAGCGGGGCTGAAGTCGGCCGGTCGCTGGGCTGTGATCGAGGGGGTTCTCGTCAAGAGGAGGCAAGAGGGCAGCCACCCCTGAGTTATCGCAAAAACGGTTCTTCTGGTCCTTGCTGGACGACAAATATCAACTGCACAACAAGCGTGACGCGTATTGTAGTTTCGTTTATGCCCCAGCCTGACATAATTATTCTCTCTACGCTCCGGGTTCGCCGAATATTACCGGCCATGTTCGCGTTGCCACTGCGGGGACAATGTATCATCTTGCGGTGCGTCGTTGTTTACAAGGCCGAGGACTCTGGGGTTGAGCCGGTACGAGGTGCCAAAATCGCTAAGGTCCCTGGACCACCTCTTCTTGCCACCCCTGACACTTCGATGGCATTCCGAACGGGGAATGGCCCCTAGCACCCCTTTCATTGGGCAGAACTGAATCTTTACGGGATATAATAATGGTTTGCTATTCTCGCTTCATGTTCCCGCCTCGCAGTACTCCGACAATCATAGCTGCCGGACGGGGAAAGAAACGCTTCAAGTGTGGCACTACCCATTCTCCAATTCGAAAGTCTCATCTAGACGCTATCACGCGGGATAGAGGTCCTATAGCGGTACGGTATGGGATAAAGTAGAGGCGGTGCGCTGCGCCAGGAGGAGGCAGCCGTTAAATGGCGTTTCAAAAGCGCTCCCTCGGTCGTCAAAAGAGCAATTCGCGTATAAACCATTATCGGGCATATCCTCTCAGAATCTATCCCTTGGAAGCGCCCCTAGTAGCTTTTCCCCTTAGGGGGCGGCGCTCACTGGTTGGAAATCGCTCAGCGGTAGCAGTGTGTACGGGGCTTTGTAGAAATTGCGGTCTTCCTGGACTTCAACGTACCATGTGCGTAGCGTAAGTGCGGCATCCTGGTCTTAATTGTCCTAGAGACTACTAGCCCCCAACTCACCAAGGCCGACTCACCGGCCAGAAACTGCTGGCAAGGAATCAGGTAGTGTTATGCGCTCAATTACCGATTCATTTTCCGAATTGTTAGTGGACCAGGGTTTCTCCTCACTCCCGCATATCAGTTTGCAAACTCGTTCAACTAGTCGTTCTGCTATACTATTTAATATAGCAAGGCCCAATTGACCTCTATGACCTCGATCATGGGAGATTCTTTTACAGAAAATCTTGTGCGGTCGAGGTGCTTCCCTCAGTGCACTCAAGGTTTAGCTCAGCCACACGTGATGAGTCCGGTCTTTCGTGGCCTACCCTTACGCTCTGGTTGATTACTCGCGACTGGAGTGCTCGCTGGGGTTCAAGAACTTGCTTGTTATTTAGCCTGTTCCCCACGAAACTTCTTACTGCTCTGGTTCGGTAGAAGAATTTTCAGTACCACGAGTAGCGTAATGACATGTCGCTTTCACGGCGATGATCTCGCGCCAACATCTATATTCTTTAGAATAGTTCTGAAACATCTGTAGCGGAGCCTCTCGTCTTTTCTGGTGATCGCCGGCGACAGCGAAGGTCATTTAACATTAAAAAAATTCGATACCCTGATCTTTGTGGGGCCTAAAATTTTGGTGCAATACAATTTAGTTTTCGGCTCCCGACTTGGGGACTTACTAGCTGCTCGTGGAATGTTCAACGTAGGAGTTGCCACGTTGGTCGCCCTGAGCAAGGACTATCCAGACCTCGGGGACGACGGGGGGGGATGGCTAACCTCCGGCTCCGGTACTGAACCCTATAAACCCACATGTTTCCATGGCGCACAAGTGCCGTATCAATCCCTGCACAAAGTGCACTATCGACGTATACACTCCAAACACTGGCGATAGGCTCTCACTTCCTTCCTACTCGCGCAAGAGGCCTTTTTTAGTCTCCGCTCGGCCGCGTAGACTGCCGCTCGAAACTTCAGTTGTCACTGGTCCAGTCTGCGCCCAGGACACGGGATATCCGGACGATGTGGCTGCCTGGTCATGAACTTTCCTAGCGCCTTCGGAGCGAGTCCTCTTGCCGCGGCTTTTCTTACCTCTGTGCACGTCCAATCTCGACCTACTGGCGGTTTTCTGTTCGAACCTTACCCGAGTCAACTGAGAGACGCAGCATCCCCCGTGCCGAGACACCGTTTGTTCAGGCCACCTCTATGTTGGCGCCACGGGTCATTGAACATCCCGACCGCATATGTCGCTAAGGATAAACTGCCCAGGTAGGCTAGGATCCGATGTCTTCGGTCCACAGTTGACAGCGTTTCCTGTCTTGCGAAAAGCCGGCTTCAACCGCCCCACCTTATTAGTCTGGTATTCAGGGCTATATTAGGACGTTCCTTAAAATTCTTTAACGTGCTACTTTTCCCTTATGATTTCTATGAGACTACTACGATACCACTTGGATCTCGGAGAATCAATTTTCAATCGGCTTAATCGGCCTGCTATTCAGCCGGCACGACAACCTAAGGAGGTGAGTCCGCTTGTAGCGAAACAGAAGCTCTTGCGCCAGTCTAGGGCGGGAGAGCCGTTGTAAACTGGCCAAAAGCCGGTCGGACGTCAGCGTTTTACCGGATTCTGCGGTGCGTTTACCGAGGTTAGCAAGAGGCGAACCGCGTAGCGAGAAATTTACTCGTCACTTTCGGAACCTTTGGACCGGGGCAGTGGTGCGCAGGGCCCGCCCTCGCGCCAAATTGATTGCGGCGGCACTAGTCCGTACGTAAAGGCAACACAAAGTTTCGGGAATTGCAGCTATCCTGATCCGAGCTAGAAAGGTGACCCCCAGGGGGCGGCCGATACATCATTTGCGGTCAGAACCGGAGTGGTAGGCCTCGGTTGGGCTGGAGGAGAGGCATGAAAGCTGATCACATGGCGCTCGAATTGGCCGAGACCAGCTCAGCGGCGCT
