# Supplementary material for: Complete Chloroplast Genomes of Three Medicinal Alpinia Species: Genome Organization, Comparative Analyses and Phylogenetic Relationships in Family Zingiberaceae
Source: Plants (Basel). 2020 Feb 24;9(2):286. doi: 10.3390/plants9020286 (PMC7076362; doi:10.3390/plants9020286)
Supplement: Supplementary file 1 [file plants-09-00286-s001.zip › Supplementary files/Table S10.Detailed Indels and SNPs information detected in the two chloroplast genomes of A. oxyphylla.xlsx]

## Sheet: Ao-ncbi_Ao.InDels
Sample Sequence ID	InDel type	Sample InDel start	Sample InDel end	Reference sequence ID	Ref start	Ref end	InDel sequence	Gene Location	Lastz alignment strand	Not Alignment length	N number	Gap number	Mismatch number	Alignment pattern	Ref sequence	Sample sequence
A. oxyphylla Guangdong	Insertion	4892	4893	NC_035895	4892	4892	T	trnK-UUU-rps16	+	0	0	0	0	||||||||||||||||||||||||||||||||||||||||||||||||||-||||||||||||||||||||||||||||||||||||||||||||||||||	TATATAGTTATTTATTCCTCCCCCCCTTTTTTTTCTTTATTTTGGTCTTT	TATATAGTTATTTATTCCTCCCCCCCTTTTTTTTTCTTTATTTTGGTCTT
A. oxyphylla Guangdong	Insertion	5596	5597	NC_035895	5595	5595	A	rps16	+	0	0	0	0	||||||||||||||||||||||||||||||||||||||||||||||||||-||||||||||||||||||||||||||||||||||||||||||||||||||	GAAGAATTTAGATACACTTTTTTATCAAAAAAAAAGTTTTTTTTTACCTG	GAAGAATTTAGATACACTTTTTTATCAAAAAAAAAAGTTTTTTTTTACCT
A. oxyphylla Guangdong	Deletion	7479	7479	NC_035895	7478	7480	CC	trnQ-UUG-psbK	+	0	0	0	1	||||||||||||||||||||X|||||||||||||||||||||||||||||-||||||||||||||||||||||||||||||||||||||||||||||||||	AGTAGTCTTATTAGTTATTGGTCAATCCCCCCCCCCCCCCCCAAAAAAAA	AGTAGTCTTATTAGTTATTGGTCAATCCCCCCCCCCCCCCAAAAAAAAAA
A. oxyphylla Guangdong	Deletion	9049	9049	NC_035895	9050	9051	A	trnS-GCU-trnG-GCC	+	0	0	0	0	||||||||||||||||||||||||||||||||||||||||||||||||||-||||||||||||||||||||||||||||||||||||||||||||||||||	ATTAGTATATAATTAATAAATTAATCAAAAAAAAAATAAGTTAAAATGAA	ATTAGTATATAATTAATAAATTAATCAAAAAAAAATAAGTTAAAATGAAA
A. oxyphylla Guangdong	Insertion	9898	9899	NC_035895	9899	9899	A	trnG-GCC	+	0	0	0	0	||||||||||||||||||||||||||||||||||||||||||||||||||-||||||||||||||||||||||||||||||||||||||||||||||||||	ATTAGAAATCCATTTTTTTTTTTAATAAAAAAAAATGGATTATGTATATG	ATTAGAAATCCATTTTTTTTTTTAATAAAAAAAAAATGGATTATGTATAT
A. oxyphylla Guangdong	Insertion	15589	15590	NC_035895	15589	15589	A	atpH-atpI	+	0	0	0	0	||||||||||||||||||||||||||||||||||||||||||||||||||-||||||||||||||||||||||||||||||||||||||||||||||||||	GCTTGCTTAATAATTAATAATAGAATAAAAAAAAGACTATTTGAAAAGCT	GCTTGCTTAATAATTAATAATAGAATAAAAAAAAAGACTATTTGAAAAGC
A. oxyphylla Guangdong	Insertion	24050	24053	NC_035895	24049	24049	TTT	rpoC1	+	0	0	0	0	||||||||||||||||||||||||||||||||||||||||||||||||||-||||||||||||||||||||||||||||||||||||||||||||||||||	TAAATAACTGATTCCACAAAAAAGTCTTTTTTTTCACGAGGTACGAGGTA	TAAATAACTGATTCCACAAAAAAGTCTTTTTTTTTTTCACGAGGTACGAG
A. oxyphylla Guangdong	Deletion	29403	29403	NC_035895	29400	29401	T	trnC-GCA-petN	+	0	0	0	0	||||||||||||||||||||||||||||||||||||||||||||||||||-||||||||||||||||||||||||||||||||||||||||||||||||||	CTTAGTAATATGATTGACTCTCACTATTTTTTTTTTTCAAAAAAAAATAG	CTTAGTAATATGATTGACTCTCACTATTTTTTTTTTCAAAAAAAAATAGT
A. oxyphylla Guangdong	Deletion	29760	29760	NC_035895	29758	29759	A	trnC-GCA-petN	+	0	0	0	0	||||||||||||||||||||||||||||||||||||||||||||||||||-||||||||||||||||||||||||||||||||||||||||||||||||||	TTTTTATAGAGTAAAAGTCAAAGTCGAAAAAAAAAAAGGGGGTAACAAAC	TTTTTATAGAGTAAAAGTCAAAGTCGAAAAAAAAAAGGGGGTAACAAACA
A. oxyphylla Guangdong	Deletion	38331	38331	NC_035895	38330	38331	A	psbZ-trnG-UCC	+	0	0	0	0	||||||||||||||||||||||||||||||||||||||||||||||||||-||||||||||||||||||||||||||||||||||||||||||||||||||	TGGACATATGCATGCATATCAAAAAGAAAAAAAAAATGCGGATATGGTCG	TGGACATATGCATGCATATCAAAAAGAAAAAAAAATGCGGATATGGTCGA
A. oxyphylla Guangdong	Deletion	57856	57856	NC_035895	57855	57856	A	atpB-rbcL	+	0	0	0	0	||||||||||||||||||||||||||||||||||||||||||||||||||-||||||||||||||||||||||||||||||||||||||||||||||||||	TGTTCTTTCTATTTTTTTTTTTTTTTATATTTGATTTCTGCCTATCTATT	TGTTCTTTCTATTTTTTTTTTTTTTTTATTTGATTTCTGCCTATCTATTC
A. oxyphylla Guangdong	Deletion	58165	58165	NC_035895	58165	58166	T	atpB-rbcL	+	0	0	0	0	||||||||||||||||||||||||||||||||||||||||||||||||||-||||||||||||||||||||||||||||||||||||||||||||||||||	TTGTTGATAATATTAGTTGAATATTCTTTTTTTTTTTTGAAAGATTTTTG	TTGTTGATAATATTAGTTGAATATTCTTTTTTTTTTTGAAAGATTTTTGT
A. oxyphylla Guangdong	Insertion	67552	67554	NC_035895	67571	67571	AA	psbE-petL	+	0	0	0	0	||||||||||||||||||||||||||||||||||||||||||||||||||-||||||||||||||||||||||||||||||||||||||||||||||||||	TGAGCTCCACAAATTTTTGTACATTTAAAAAAAAAGGGGGGGTCGATTCC	TGAGCTCCACAAATTTTTGTACATTTAAAAAAAAAAAGGGGGGGTCGATT
A. oxyphylla Guangdong	Insertion	69538	69539	NC_035895	69555	69555	T	trnP-UGG-psaJ	+	0	0	0	0	||||||||||||||||||||||||||||||||||||||||||||||||||-||||||||||||||||||||||||||||||||||||||||||||||||||	CGCGCTACCAAGCTGCGCTACATCCCTTTTTTTTCAAATTGTTGTGCAGT	CGCGCTACCAAGCTGCGCTACATCCCTTTTTTTTTCAAATTGTTGTGCAG
A. oxyphylla Guangdong	Insertion	70175	70177	NC_035895	70191	70191	AA	psaJ-rpl33	+	0	0	0	0	||||||||||||||||||||||||||||||||||||||||||||||||||-||||||||||||||||||||||||||||||||||||||||||||||||||	CTTTAGCTTTAGAATAGGGAGAAAAGAAAAAAAAAGTGTATGGAACCTCA	CTTTAGCTTTAGAATAGGGAGAAAAGAAAAAAAAAAAGTGTATGGAACCT
A. oxyphylla Guangdong	Insertion	71499	71501	NC_035895	71513	71513	AA	rps18-rpl20	+	0	0	0	0	||||||||||||||||||||||||||||||||||||||||||||||||||-||||||||||||||||||||||||||||||||||||||||||||||||||	AGAAGAGTGGGCTCCAGTGTTAAAAGAAAAAAAAATGGGAATTTTTTTTT	AGAAGAGTGGGCTCCAGTGTTAAAAGAAAAAAAAAAATGGGAATTTTTTT
A. oxyphylla Guangdong	Deletion	74357	74357	NC_035895	74370	74371	A	clpP	+	0	0	0	0	||||||||||||||||||||||||||||||||||||||||||||||||||-||||||||||||||||||||||||||||||||||||||||||||||||||	TTTCTAAAAAGAACCTTCCACTTTTCAAAAAAAAACATGAGATGTCTTCT	TTTCTAAAAAGAACCTTCCACTTTTCAAAAAAAACATGAGATGTCTTCTC
A. oxyphylla Guangdong	Deletion	74586	74586	NC_035895	74600	74602	TT	clpP	+	0	0	0	0	||||||||||||||||||||||||||||||||||||||||||||||||||-||||||||||||||||||||||||||||||||||||||||||||||||||	AGGGCAAATAATCTCAGTACCATTTCTTTTTTTTTTTCAATTCGTTTCAT	AGGGCAAATAATCTCAGTACCATTTCTTTTTTTTTCAATTCGTTTCATTC
A. oxyphylla Guangdong	Insertion	82839	82840	NC_035895	82810	82810	T	rps11-rpl36	+	0	0	0	0	||||||||||||||||||||||||||||||||||||||||||||||||||-||||||||||||||||||||||||||||||||||||||||||||||||||	TTGTCCTTCCTTTATTAAAAAAAAAGTTTTTTTTTGGTTATCCTTGTCTC	TTGTCCTTCCTTTATTAAAAAAAAAGTTTTTTTTTTGGTTATCCTTGTCT
A. oxyphylla Guangdong	Insertion	85155	85156	NC_035895	85125	85125	T	rpl16	+	0	0	0	0	||||||||||||||||||||||||||||||||||||||||||||||||||-||||||||||||||||||||||||||||||||||||||||||||||||||	ATGGATTATAAATAATGTTTATAATGTTTTTTTTATAATGATCCTTATTT	ATGGATTATAAATAATGTTTATAATGTTTTTTTTTATAATGATCCTTATT
A. oxyphylla Guangdong	Insertion	119011	119012	NC_035895	129620	129620	A	ndhF-rpl32	-	0	0	0	1	||||||||||||||||||||X|||||||||||||||||||||||||||||-||||||||||||||||||||||||||||||||||||||||||||||||||	CCATATTTATTCCTTAGTAAAATAGTAAAAAAACATTGAATTTTTCAATT	CCATATTTATTCCTTAGTAAAATAGTAAAAAAAACATTGAATTTTTCAAT
A. oxyphylla Guangdong	Deletion	119870	119870	NC_035895	128760	128761	T	rpl32-trnL-UAG	-	0	0	0	0	||||||||||||||||||||||||||||||||||||||||||||||||||-||||||||||||||||||||||||||||||||||||||||||||||||||	CCTAGAACCGGGAATTGTTCCTTTTCTTTTTTTTTTCGTTTTATTTATTC	CCTAGAACCGGGAATTGTTCCTTTTCTTTTTTTTTCGTTTTATTTATTCA
A. oxyphylla Guangdong	Deletion	118804	118804	NC_035895	129826	129827	T	ndhF-rpl32	-	0	0	0	0	||||||||||||||||||||||||||||||||||||||||||||||||||-||||||||||||||||||||||||||||||||||||||||||||||||||	AAAAAAAGTAAAAGAAAGGAAGGAAATTTTTTTTTTTTTTATTTTATTAA	AAAAAAAGTAAAAGAAAGGAAGGAAATTTTTTTTTTTTTATTTTATTAAT

## Sheet: Ao-ncbi_Ao.SNPs
Ao_ncbi	ref	Ao.site	Ao.base	ref_base<->sample_base	cdsPos,phase	proPos	ref_codon<->sample_codon	ref_aa<->sample_aa	mutate_type	ref_gene_ID	ref_gene_start	ref_gene_end	ref_gene_strand	ref_gene_region
NC_035895_121139	T	A. oxyphylla Guangdong _127497	G	T<->G	--	--	--	--	--	intergenic	--	--	--	ndhA intron
NC_035895_127173	A	A. oxyphylla Guangdong _121457	C	A<->C	--	--	--	--	--	intergenic	--	--	--	ccsA-ndhD
NC_035895_127175	G	A. oxyphylla Guangdong _121455	T	G<->T	--	--	--	--	--	intergenic	--	--	--	ccsA-ndhD
NC_035895_127176	G	A. oxyphylla Guangdong _121454	T	G<->T	--	--	--	--	--	intergenic	--	--	--	ccsA-ndhD
NC_035895_127177	A	A. oxyphylla Guangdong _121453	C	A<->C	--	--	--	--	--	intergenic	--	--	--	ccsA-ndhD
NC_035895_127178	A	A. oxyphylla Guangdong _121452	C	A<->C	--	--	--	--	--	intergenic	--	--	--	ccsA-ndhD
NC_035895_127180	G	A. oxyphylla Guangdong _121450	T	G<->T	--	--	--	--	--	intergenic	--	--	--	ccsA-ndhD
NC_035895_129590	T	A. oxyphylla Guangdong _119041	C	T<->C	--	--	--	--	--	intergenic	--	--	--	ndhF-rpl32
NC_035895_18555	G	A. oxyphylla Guangdong _18556	A	G<->A	3183,2	1061	AGC<->AGT	S<->S	syn	rpoC2	17589	21737	-	rpoC2
NC_035895_46511	C	A. oxyphylla Guangdong _46512	A	C<->A	--	--	--	--	--	intergenic	--	--	--	ycf3-trnS-GCU
NC_035895_50996	A	A. oxyphylla Guangdong _50998	C	A<->C	--	--	--	--	--	intergenic	--	--	--	trnF-GAA- ndhJ
NC_035895_56760	T	A. oxyphylla Guangdong _56762	G	T<->G	681,2	227	TCA<->TCC	S<->S	syn	atpB	55953	57440	-	atpB
NC_035895_6589	T	A. oxyphylla Guangdong _6591	A	T<->A	--	--	--	--	--	intergenic	--	--	--	rps16-trnQ-UUG
NC_035895_6590	A	A. oxyphylla Guangdong _6592	T	A<->T	--	--	--	--	--	intergenic	--	--	--	rps16-trnQ-UUG
NC_035895_7237	T	A. oxyphylla Guangdong _7239	A	T<->A	--	--	--	--	--	intergenic	--	--	--	rps16-trnQ-UUG
NC_035895_7448	A	A. oxyphylla Guangdong _7450	G	A<->G	--	--	--	--	--	intergenic	--	--	--	trnQ-UUG- psbK
NC_035895_74716	C	A. oxyphylla Guangdong _74701	T	C<->T	--	--	--	--	--	intergenic	--	--	--	clpP intron
NC_035895_8887	T	A. oxyphylla Guangdong _8887	G	T<->G	--	--	--	--	--	intergenic	--	--	--	trnS-GCU-trnG-GCC
NC_035895_9131	T	A. oxyphylla Guangdong _9130	A	T<->A	--	--	--	--	--	intergenic	--	--	--	trnS-GCU-trnG-GCC
NC_035895_9132	A	A. oxyphylla Guangdong _9131	T	A<->T	--	--	--	--	--	intergenic	--	--	--	trnS-GCU-trnG-GCC
