# Supplementary material for: Complete Chloroplast Genomes of Three Medicinal Alpinia Species: Genome Organization, Comparative Analyses and Phylogenetic Relationships in Family Zingiberaceae
Source: Plants (Basel). 2020 Feb 24;9(2):286. doi: 10.3390/plants9020286 (PMC7076362; doi:10.3390/plants9020286)
Supplement: Supplementary file 1 [file plants-09-00286-s001.zip › Supplementary files/Table S4. Codon usages of protein-coding genes in the chloroplast genomes of three Alpinia species.xlsx]

## Sheet: Ak.Coden
Codon	AA	Number	Frequency	RSCU						Codon	AA	RSCU
GCA	A	444	5.0497	1.2712	trnA-UGC					GCA	Ala(A)	1.2712
GCC	A	203	5.0497	0.5812						GCC	Ala(A)	0.5812
GCG	A	114	5.0497	0.3264						GCG	Ala(A)	0.3264
GCT	A	636	5.0497	1.821		1397		Ala(A)	1397	GCT	Ala(A)	1.821
TGC	C	68	1.135	0.4331	trnC-GCA					TGC	Cys(C)	0.4331
TGT	C	246	1.135	1.5668		314		Cys(C)	314	TGT	Cys(C)	1.5668
GAC	D	205	4.0375	0.367	trnD-GUC					GAC	Asp(D)	0.367
GAT	D	912	4.0375	1.6329		1117		Asp(D)	1117	GAT	Asp(D)	1.6329
GAA	E	1153	5.458	1.5271	trnE-UUC					GAA	Glu(E)	1.5271
GAG	E	357	5.458	0.4728		1510		Glu(E)	1510	GAG	Glu(E)	0.4728
TTC	F	552	5.6495	0.7063	trnF-GAA					TTC	Phe(F)	0.7063
TTT	F	1011	5.6495	1.2936		1563		Phe(F)	1563	TTT	Phe(F)	1.2936
GGA	G	738	6.4338	1.6584	trnG-UCC					GGA	Gly(G)	1.6584
GGC	G	136	6.4338	0.3056	trnG-GCC					GGC	Gly(G)	0.3056
GGG	G	285	6.4338	0.6404						GGG	Gly(G)	0.6404
GGT	G	621	6.4338	1.3955		1780		Gly(G)	1780	GGT	Gly(G)	1.3955
CAC	H	136	2.3965	0.4102	trnH-GUG					CAC	His(H)	0.4102
CAT	H	527	2.3965	1.5897		663		His(H)	663	CAT	His(H)	1.5897
ATA	I	795	8.8014	0.9794						ATA	Ile(I)	0.9794
ATC	I	450	8.8014	0.5544	trnI-GAU					ATC	Ile(I)	0.5544
ATT	I	1190	8.8014	1.4661		2435		Ile(I)	2435	ATT	Ile(I)	1.4661
AAA	K	1172	5.7615	1.4705	trnK-UUU					AAA	Lys(K)	1.4705
AAG	K	422	5.7615	0.5294		1594		Lys(K)	1594	AAG	Lys(K)	0.5294
CTA	L	404	10.3449	0.8469	trnL-UAG					CTA	Leu(L)	0.8469
CTC	L	198	10.3449	0.415						CTC	Leu(L)	0.415
CTG	L	161	10.3449	0.3375						CTG	Leu(L)	0.3375
CTT	L	606	10.3449	1.2704						CTT	Leu(L)	1.2704
TTA	L	905	10.3449	1.8972	trnL-UAA					TTA	Leu(L)	1.8972
TTG	L	588	10.3449	1.2327	trnL-CAA	2862		Leu(L)	2862	TTG	Leu(L)	1.2327
ATG	M	638	2.3061	1		638		Met(M)	638	ATG	Met(M)	1
AAC	N	312	4.9013	0.4601	trnN-GUU					AAC	Asn(N)	0.4601
AAT	N	1044	4.9013	1.5398		1356		Asn(N)	1356	AAT	Asn(N)	1.5398
CCA	P	330	4.0482	1.1785	trnP-UGG					CCA	Pro(P)	1.1785
CCC	P	207	4.0482	0.7392						CCC	Pro(P)	0.7392
CCG	P	119	4.0482	0.425						CCG	Pro(P)	0.425
CCT	P	464	4.0482	1.6571		1120		Pro(P)	1120	CCT	Pro(P)	1.6571
CAA	Q	736	3.4591	1.5381	trnQ-UUG					CAA	Glu(Q)	1.5381
CAG	Q	221	3.4591	0.4618		957		Glu(Q)	957	CAG	Glu(Q)	0.4618
AGA	R	546	6.0145	1.9687	trnR-UCU					AGA	Arg(R)	1.9687
AGG	R	180	6.0145	0.649						AGG	Arg(R)	0.649
CGA	R	359	6.0145	1.2944						CGA	Arg(R)	1.2944
CGC	R	91	6.0145	0.3281						CGC	Arg(R)	0.3281
CGG	R	115	6.0145	0.4146						CGG	Arg(R)	0.4146
CGT	R	373	6.0145	1.3449	trnR-ACG	1664		Arg(R)	1664	CGT	Arg(R)	1.3449
AGC	S	112	7.8653	0.3088	trnS-GCU					AGC	Ser(S)	0.3088
AGT	S	439	7.8653	1.2104						AGT	Ser(S)	1.2104
TCA	S	440	7.8653	1.2132	trnS-UGA					TCA	Ser(S)	1.2132
TCC	S	352	7.8653	0.9705						TCC	Ser(S)	0.9705
TCG	S	197	7.8653	0.5431						TCG	Ser(S)	0.5431
TCT	S	636	7.8653	1.7536		2176		Ser(S)	2176	TCT	Ser(S)	1.7536
TAA	STOP	49	0.3145	1.6896						TAA	Stop	1.6896
TAG	STOP	20	0.3145	0.6896						TAG	Stop	0.6896
TGA	STOP	18	0.3145	0.6206		87		Stop	87	TGA	Stop	0.6206
ACA	T	447	5.0857	1.2707	trnT-UGU					ACA	Thr(T)	1.2707
ACC	T	242	5.0857	0.6879						ACC	Thr(T)	0.6879
ACG	T	169	5.0857	0.4804						ACG	Thr(T)	0.4804
ACT	T	549	5.0857	1.5607		1407		Thr(T)	1407	ACT	Thr(T)	1.5607
GTA	V	576	5.3604	1.5536	trnV-UAC					GTA	Val(V)	1.5536
GTC	V	164	5.3604	0.4423	trnV-GAC					GTC	Val(V)	0.4423
GTG	V	204	5.3604	0.5502						GTG	Val(V)	0.5502
GTT	V	539	5.3604	1.4538		1483		Val(V)	1483	GTT	Val(V)	1.4538
TGG	W	480	1.735	1	trnW-CCA	480		Trp(W)	480	TGG	Trp(W)	1
TAC	Y	225	3.8423	0.4233	trnY-GUA					TAC	Tyr(Y)	0.4233
TAT	Y	838	3.8423	1.5766		1063		Tyr(Y)	1063	TAT	Tyr(Y)	1.5766
		27666
Ak					Ak		Ao		Ap			A. katsumadai	A. oxyphylla Guangdong	A. pumila
Ala(A)	1397	5.04952	27666		Ala	5.04952	Ala(A)	5.07165	Ala(A)	5.04174	Ala	5.04952	5.07165	5.04174
Cys(C)	314	1.13497	27666		Cys	1.13497	Cys(C)	1.12663	Cys(C)	1.13846	Cys	1.13497	1.12663	1.13846
Asp(D)	1117	4.03745	27666		Asp	4.03745	Asp(D)	4.00335	Asp(D)	3.99725	Asp	4.03745	4.00335	3.99725
Glu(E)	1510	5.45796	27666		Glu	5.45796	Glu(E)	5.48729	Glu(E)	5.50797	Glu	5.45796	5.48729	5.50797
Phe(F)	1563	5.64953	27666		Phe	5.64953	Phe(F)	5.67689	Phe(F)	5.63808	Phe	5.64953	5.67689	5.63808
Gly(G)	1780	6.43389	27666		Gly	6.43389	Gly(G)	6.45714	Gly(G)	6.43319	Gly	6.43389	6.45714	6.43319
His(H)	663	2.39644	27666		His	2.39644	His(H)	2.41003	His(H)	2.41064	His	2.39644	2.41003	2.41064
Ile(I)	2435	8.80142	27666		Ile	8.80142	Ile(I)	8.74686	Ile(I)	8.77516	Ile	8.80142	8.74686	8.77516
Lys(K)	1594	5.76158	27666		Lys	5.76159	Lys(K)	5.67324	Lys(K)	5.75735	Lys	5.76159	5.67324	5.75735
Leu(L)	2862	10.3448	27666		Leu	10.3448	Leu(L)	10.3839	Leu(L)	10.3437	Leu	10.3448	10.3839	10.3437
Met(M)	638	2.30608	27666		Met	2.30608	Met(M)	2.31524	Met(M)	2.3239	Met	2.30608	2.31524	2.3239
Asn(N)	1356	4.90132	27666		Asn	4.90132	Asn(N)	4.86747	Asn(N)	4.91163	Asn	4.90132	4.86747	4.91163
Pro(P)	1120	4.04829	27666		Pro	4.04829	Pro(P)	4.06898	Pro(P)	4.04424	Pro	4.04829	4.06898	4.04424
Glu(Q)	957	3.45912	27666		Glu	3.45912	Glu(Q)	3.47103	Glu(Q)	3.46236	Glu	3.45912	3.47103	3.46236
Arg(R)	1664	6.0146	27666		Arg	6.01466	Arg(R)	6.0342	Arg(R)	6.01395	Arg	6.01466	6.0342	6.01395
Ser(S)	2176	7.86525	27666		Ser	7.86525	Ser(S)	7.85358	Ser(S)	7.84633	Ser	7.86525	7.85358	7.84633
Thr(T)	1407	5.08566	27666		Thr	5.08566	Thr(T)	5.10081	Thr(T)	5.10318	Thr	5.08566	5.10081	5.10318
Val(V)	1483	5.36037	27666		Val	5.36037	Val(V)	5.39614	Val(V)	5.35979	Val	5.36037	5.39614	5.35979
Trp(W)	480	1.73498	27666		Trp	1.73498	Trp(W)	1.72822	Trp(W)	1.73118	Trp	1.73498	1.72822	1.73118
Tyr(Y)	1063	3.84226	27666		Tyr	3.84226	Tyr(Y)	3.81011	Tyr(Y)	3.84546	Tyr	3.84226	3.81011	3.84546
Stop	87	0.314465	27666		Stop	0.314465	Stop	0.317206	Stop	0.314431	Stop	0.314465	0.317206	0.314431
	27666				27666		27427		27669

## Sheet: Ak-Ao-Ap
Codon	AA	RSCU		Codon	AA	RSCU		Codon	AA	RSCU		Codon	AA	Ak	Ao	Ap	number
GCA	Ala(A)	1.2712		GCA	A	1.2739		GCA	A	1.2731		GCA	Ala	1.2712	1.2739	1.2731	1
GCC	Ala(A)	0.5812		GCC	A	0.578		GCC	A	0.5792		GCC	Ala	0.5812	0.578	0.5792
GCG	Ala(A)	0.3264		GCG	A	0.322		GCG	A	0.324		GCG	Ala	0.3264	0.322	0.324
GCT	Ala(A)	1.821		GCT	A	1.826		GCT	A	1.8236		GCT	Ala	1.821	1.826	1.8236	1
TGC	Cys(C)	0.4331		TGC	C	0.4336		TGC	C	0.4317		TGC	Cys	0.4331	0.4336	0.4317
TGT	Cys(C)	1.5668		TGT	C	1.5663		TGT	C	1.5682		TGT	Cys	1.5668	1.5663	1.5682	1
GAC	Asp(D)	0.367		GAC	D	0.3697		GAC	D	0.3616		GAC	Asp	0.367	0.3697	0.3616
GAT	Asp(D)	1.6329		GAT	D	1.6302		GAT	D	1.6383		GAT	Asp	1.6329	1.6302	1.6383	1
GAA	Glu(E)	1.5271		GAA	E	1.5096		GAA	E	1.5157		GAA	Glu	1.5271	1.5096	1.5157	1
GAG	Glu(E)	0.4728		GAG	E	0.4903		GAG	E	0.4842		GAG	Glu	0.4728	0.4903	0.4842
TTC	Phe(F)	0.7063		TTC	F	0.7013		TTC	F	0.7064		TTC	Phe	0.7063	0.7013	0.7064
TTT	Phe(F)	1.2936		TTT	F	1.2986		TTT	F	1.2935		TTT	Phe	1.2936	1.2986	1.2935	1
GGA	Gly(G)	1.6584		GGA	G	1.66		GGA	G	1.6584		GGA	Gly	1.6584	1.66	1.6584	1
GGC	Gly(G)	0.3056		GGC	G	0.3026		GGC	G	0.3011		GGC	Gly	0.3056	0.3026	0.3011
GGG	Gly(G)	0.6404		GGG	G	0.6437		GGG	G	0.6494		GGG	Gly	0.6404	0.6437	0.6494
GGT	Gly(G)	1.3955		GGT	G	1.3935		GGT	G	1.391		GGT	Gly	1.3955	1.3935	1.391	1
CAC	His(H)	0.4102		CAC	H	0.4024		CAC	H	0.4017		CAC	His	0.4102	0.4024	0.4017
CAT	His(H)	1.5897		CAT	H	1.5975		CAT	H	1.5982		CAT	His	1.5897	1.5975	1.5982	1
ATA	Ile(I)	0.9794		ATA	I	0.9779		ATA	I	0.9859		ATA	Ile	0.9794	0.9779	0.9859
ATC	Ile(I)	0.5544		ATC	I	0.5477		ATC	I	0.5448		ATC	Ile	0.5544	0.5477	0.5448
ATT	Ile(I)	1.4661		ATT	I	1.4743		ATT	I	1.4691		ATT	Ile	1.4661	1.4743	1.4691	1
AAA	Lys(K)	1.4705		AAA	K	1.473		AAA	K	1.4714		AAA	Lys	1.4705	1.473	1.4714	1
AAG	Lys(K)	0.5294		AAG	K	0.5269		AAG	K	0.5285		AAG	Lys	0.5294	0.5269	0.5285
CTA	Leu(L)	0.8469		CTA	L	0.8363		CTA	L	0.8448		CTA	Leu	0.8469	0.8363	0.8448
CTC	Leu(L)	0.415		CTC	L	0.4108		CTC	L	0.4067		CTC	Leu	0.415	0.4108	0.4067
CTG	Leu(L)	0.3375		CTG	L	0.3412		CTG	L	0.3354		CTG	Leu	0.3375	0.3412	0.3354
CTT	Leu(L)	1.2704		CTT	L	1.2724		CTT	L	1.2704		CTT	Leu	1.2704	1.2724	1.2704	1
TTA	Leu(L)	1.8972		TTA	L	1.9087		TTA	L	1.9119		TTA	Leu	1.8972	1.9087	1.9119	1
TTG	Leu(L)	1.2327		TTG	L	1.2303		TTG	L	1.2306		TTG	Leu	1.2327	1.2303	1.2306	1
ATG	Met(M)	1		ATG	M	1		ATG	M	1		ATG	Met	1	1	1
AAC	Asn(N)	0.4601		AAC	N	0.4599		AAC	N	0.465		AAC	Asn	0.4601	0.4599	0.465
AAT	Asn(N)	1.5398		AAT	N	1.54		AAT	N	1.5349		AAT	Asn	1.5398	1.54	1.5349	1
CCA	Pro(P)	1.1785		CCA	P	1.1792		CCA	P	1.1724		CCA	Pro	1.1785	1.1792	1.1724	1
CCC	Pro(P)	0.7392		CCC	P	0.7419		CCC	P	0.7363		CCC	Pro	0.7392	0.7419	0.7363
CCG	Pro(P)	0.425		CCG	P	0.4193		CCG	P	0.4253		CCG	Pro	0.425	0.4193	0.4253
CCT	Pro(P)	1.6571		CCT	P	1.6594		CCT	P	1.6657		CCT	Pro	1.6571	1.6594	1.6657	1
CAA	Glu(Q)	1.5381		CAA	Q	1.5441		CAA	Q	1.5365		CAA	Glu	1.5381	1.5441	1.5365	1
CAG	Glu(Q)	0.4618		CAG	Q	0.4558		CAG	Q	0.4634		CAG	Glu	0.4618	0.4558	0.4634
AGA	Arg(R)	1.9687		AGA	R	1.9903		AGA	R	1.9831		AGA	Arg	1.9687	1.9903	1.9831	1
AGG	Arg(R)	0.649		AGG	R	0.6416		AGG	R	0.649		AGG	Arg	0.649	0.6416	0.649
CGA	Arg(R)	1.2944		CGA	R	1.2797		CGA	R	1.2908		CGA	Arg	1.2944	1.2797	1.2908	1
CGC	Arg(R)	0.3281		CGC	R	0.3226		CGC	R	0.3281		CGC	Arg	0.3281	0.3226	0.3281
CGG	Arg(R)	0.4146		CGG	R	0.4132		CGG	R	0.4146		CGG	Arg	0.4146	0.4132	0.4146
CGT	Arg(R)	1.3449		CGT	R	1.3522		CGT	R	1.3341		CGT	Arg	1.3449	1.3522	1.3341	1
AGC	Ser(S)	0.3088		AGC	S	0.3064		AGC	S	0.3095		AGC	Ser	0.3088	0.3064	0.3095
AGT	Ser(S)	1.2104		AGT	S	1.2228		AGT	S	1.2077		AGT	Ser	1.2104	1.2228	1.2077	1
TCA	Ser(S)	1.2132		TCA	S	1.2033		TCA	S	1.2187		TCA	Ser	1.2132	1.2033	1.2187	1
TCC	Ser(S)	0.9705		TCC	S	0.9665		TCC	S	0.959		TCC	Ser	0.9705	0.9665	0.959
TCG	Ser(S)	0.5431		TCG	S	0.5431		TCG	S	0.5416		TCG	Ser	0.5431	0.5431	0.5416
TCT	Ser(S)	1.7536		TCT	S	1.7576		TCT	S	1.7632		TCT	Ser	1.7536	1.7576	1.7632	1
TAA	Stop	1.6896		TAA	Stop	1.7241		TAA	Stop	1.6551		ACA	Thr	1.2707	1.2694	1.2662	1
TAG	Stop	0.6896		TAG	Stop	0.7241		TAG	Stop	0.7586		ACC	Thr	0.6879	0.6833	0.6883
TGA	Stop	0.6206		TGA	Stop	0.5517		TGA	Stop	0.5862		ACG	Thr	0.4804	0.4946	0.4872
ACA	Thr(T)	1.2707		ACA	T	1.2694		ACA	T	1.2662		ACT	Thr	1.5607	1.5525	1.558	1
ACC	Thr(T)	0.6879		ACC	T	0.6833		ACC	T	0.6883		GTA	Val	1.5536	1.5405	1.5536	1
ACG	Thr(T)	0.4804		ACG	T	0.4946		ACG	T	0.4872		GTC	Val	0.4423	0.4459	0.4504
ACT	Thr(T)	1.5607		ACT	T	1.5525		ACT	T	1.558		GTG	Val	0.5502	0.554	0.5556
GTA	Val(V)	1.5536		GTA	V	1.5405		GTA	V	1.5536		GTT	Val	1.4538	1.4594	1.4403	1
GTC	Val(V)	0.4423		GTC	V	0.4459		GTC	V	0.4504		TGG	Trp	1	1	1
GTG	Val(V)	0.5502		GTG	V	0.554		GTG	V	0.5556		TAC	Tyr	0.4233	0.4229	0.4266
GTT	Val(V)	1.4538		GTT	V	1.4594		GTT	V	1.4403		TAT	Tyr	1.5766	1.577	1.5733	1
TGG	Trp(W)	1		TGG	W	1		TGG	W	1		TAA	Stop	1.6896	1.7241	1.6551	1
TAC	Tyr(Y)	0.4233		TAC	Y	0.4229		TAC	Y	0.4266		TAG	Stop	0.6896	0.7241	0.7586
TAT	Tyr(Y)	1.5766		TAT	Y	1.577		TAT	Y	1.5733		TGA	Stop	0.6206	0.5517	0.5862
																	30
	Ak	A. katsumadai			Ao	A. oxyphylla			Ap	A. pumila				A. katsumadai	A. oxyphylla	A. pumila
