# Supplementary material for: Complete Chloroplast Genomes of Three Medicinal Alpinia Species: Genome Organization, Comparative Analyses and Phylogenetic Relationships in Family Zingiberaceae
Source: Plants (Basel). 2020 Feb 24;9(2):286. doi: 10.3390/plants9020286 (PMC7076362; doi:10.3390/plants9020286)
Supplement: Supplementary file 1 [file plants-09-00286-s001.zip › Supplementary files/Table S5. RNA editing sites analyses of three Alpinia species.xlsx]

## Sheet: Ak.RNA_editing
					Gene number	Sites number
Prediction Results for accD accD (C = 0.8)					1
Nt_Pos	AA_Pos	Align_Col	Effect Score
13	5	6	CGG (R) => TGG (W)	1
62	21	22	CCA (P) => CTA (L)	1
391	131	149	CAT (H) => TAT (Y)	1
692	231	257	TCA (S) => TTA (L)	1
785	262	288	TCG (S) => TTG (L)	0.8		5
Prediction Results for atpa atpA (C = 0.8)					1
Nt_Pos	AA_Pos	Align_Col	Effect Score
914	305	305	TCA (S) => TTA (L)	1		1
Prediction Results for atpB atpB (C = 0.8)					1
Nt_Pos	AA_Pos	Align_Col	Effect Score
394	132	135	CCC (P) => TCC (S)	0.86		2
1175	392	395	TCA (S) => TTA (L)	1
Prediction Results for atpF atpF (C = 0.8)					1
Nt_Pos	AA_Pos	Align_Col	Effect Score
92	31	31	CCA (P) => CTA (L)	0.86		1
Prediction Results for atpI atpI (C = 0.8)					1
Nt_Pos	AA_Pos	Align_Col	Effect Score
629	210	213	TCA (S) => TTA (L)	1		1
Prediction Results for ccsA ccsA (C = 0.8)					1
Nt_Pos	AA_Pos	Align_Col	Effect Score
650	217	226	ACT (T) => ATT (I)	0.86		1
Prediction Results for clpp clpP (C = 0.8)					1
nt	pos	aa	pos align col effect score
559	187	188	CAT (H) => TAT (Y)	1		1
Prediction Results for matK matK (C = 0.8)					1
nt	pos	aa	pos align col effect score
695	232	238	CCT (P) => CTT (L)	0.86		4
913	305	312	CAT (H) => TAT (Y)	1
1261	421	428	CAT (H) => TAT (Y)	1
1358	453	460	GCA (A) => GTA (V)	0.86
Prediction Results for ndhB ndhB (C = 0.8)					1
Nt_Pos	AA_Pos	Align_Col	Effect Score
149	50	50	TCA (S) => TTA (L)	1		11
467	156	156	TCA (S) => TTA (L)	1
542	181	181	ACG (T) => ATG (M)	1
611	204	204	TCA (S) => TTA (L)	0.8
704	235	235	TCC (S) => TTC (F)	1
737	246	246	CCA (P) => CTA (L)	1
857	286	286	TCA (S) => TTA (L)	1
863	288	288	TCA (S) => TTA (L)	1
1220	407	407	TCA (S) => TTA (L)	1
1282	428	428	CAT (H) => TAT (Y)	1
1508	503	503	CCA (P) => CTA (L)	1
Prediction Results for petB petB (C = 0.8)					1
Nt_Pos	AA_Pos	Align_Col	Effect Score
424	142	142	CGG (R) => TGG (W)	1		2
617	206	206	CCA (P) => CTA (L)	1
Prediction Results for psbB psbB (C = 0.8)					1
Nt_Pos	AA_Pos	Align_Col	Effect Score
152	51	51	GCT (A) => GTT (V)	1		1
Prediction Results for psbF psbF (C = 0.8)					1
Nt_Pos	AA_Pos	Align_Col	Effect Score
77	26	26	TCT (S) => TTT (F)	1		1
Prediction Results for rp12 rpl2 (C = 0.8)					1
Nt_Pos	AA_Pos	Align_Col	Effect Score
2	1	1	ACG (T) => ATG (M)	1		1
Prediction Results for rp120 rpl20 (C = 0.8)					1
Nt_Pos	AA_Pos	Align_Col	Effect Score
131	44	44	GCT (A) => GTT (V)	0.86		3
290	97	97	CCT (P) => CTT (L)	1
308	103	103	TCA (S) => TTA (L)	0.86
Prediction Results for rpoA rpoA (C = 0.8)					1
Nt_Pos	AA_Pos	Align_Col	Effect Score
301	101	101	CAT (H) => TAT (Y)	1		3
368	123	123	TCA (S) => TTA (L)	1
836	279	281	TCA (S) => TTA (L)	1
Prediction Results for rpoB rpoB (C = 0.8)					1
Nt_Pos	AA_Pos	Align_Col	Effect Score			4
476	159	160	TCA (S) => TTA (L)	0.86
554	185	186	TCG (S) => TTG (L)	1
569	190	191	TCG (S) => TTG (L)	1
2435	812	829	TCA (S) => TTA (L)	0.86
Prediction Results for rpoC1 rpoC1 (C = 0.8)					1
Nt_Pos	AA_Pos	Align_Col	Effect Score
182	61	61	TCT (S) => TTT (F)	1		2
617	206	213	TCA (S) => TTA (L)	1
Prediction Results for rpoC2 rpoC2 (C = 0.8)					1
Nt_Pos	AA_Pos	Align_Col	Effect Score
2287	763	950	CGG (R) => TGG (W)	1		3
2321	774	965	TCG (S) => TTG (L)	1
3707	1236	1452	TCA (S) => TTA (L)	0.86
Prediction Results for rps14 rps14 (C = 0.8)					1
Nt_Pos	AA_Pos	Align_Col	Effect Score
80	27	27	TCA (S) => TTA (L)	1		3
149	50	53	CCA (P) => CTA (L)	1
217	73	76	CAT (H) => TAT (Y)	1
Prediction Results for rps2 rps2 (C = 0.8)					1
Nt_Pos	AA_Pos	Align_Col	Effect Score
248	83	83	TCA (S) => TTA (L)	1		1
Prediction Results for rps8 rps8 (C = 0.8)					1
Nt_Pos	AA_Pos	Align_Col	Effect Score
217	73	75	CAT (H) => TAT (Y)	1		1
Prediction Results for ycf3 ycf3 (C = 0.8)					1
Nt_Pos	AA_Pos	Align_Col	Effect Score
44	15	15	TCT (S) => TTT (F)	1		4
164	55	62	ACG (T) => ATG (M)	1
170	57	64	CCA (P) => CTA (L)	1
392	131	138	TCC (S) => TTC (F)	1
					22	56	Total

## Sheet: Ao.RNA_editing
					Gene number	Sites number
Prediction Results for accD accD (C = 0.8)					1
Nt_Pos	AA_Pos	Align_Col	Effect Score
13	5	6	CGG (R) => TGG (W)	1		5
62	21	22	CCA (P) => CTA (L)	1
391	131	149	CAT (H) => TAT (Y)	1
692	231	257	TCA (S) => TTA (L)	1
785	262	288	TCG (S) => TTG (L)	0.8
Prediction Results for atpA atpA (C = 0.8)					1
Nt_Pos	AA_Pos	Align_Col	Effect Score
914	305	305	TCA (S) => TTA (L)	1		1
Prediction Results for atpB atpB (C = 0.8)					1
Nt_Pos	AA_Pos	Align_Col	Effect Score
394	132	135	CCC (P) => TCC (S)	0.86		2
1175	392	395	TCA (S) => TTA (L)	1
Prediction Results for atpF atpF (C = 0.8)					1
Nt_Pos	AA_Pos	Align_Col	Effect Score
92	31	31	CCA (P) => CTA (L)	0.86		1
Prediction Results for atpI atpI (C = 0.8)					1
Nt_Pos	AA_Pos	Align_Col	Effect Score
629	210	213	TCA (S) => TTA (L)	1		1
Prediction Results for ccsA ccsA (C = 0.8)					1
Nt_Pos	AA_Pos	Align_Col	Effect Score
650	217	226	ACT (T) => ATT (I)	0.86		1
Prediction Results for clpp clpP (C = 0.8)					1
Nt_Pos	AA_Pos	Align_Col	Effect Score
559	187	188	CAT (H) => TAT (Y)	1		1
Prediction Results for matK matK (C = 0.8)					1
Nt_Pos	AA_Pos	Align_Col	Effect Score
695	232	238	CCT (P) => CTT (L)	0.86		4
913	305	312	CAT (H) => TAT (Y)	1
1261	421	428	CAT (H) => TAT (Y)	1
1358	453	460	GCA (A) => GTA (V)	0.86
Prediction Results for ndhB ndhB (C = 0.8)					1
Nt_Pos	AA_Pos	Align_Col	Effect Score
149	50	50	TCA (S) => TTA (L)	1		11
467	156	156	TCA (S) => TTA (L)	1
542	181	181	ACG (T) => ATG (M)	1
611	204	204	TCA (S) => TTA (L)	0.8
704	235	235	TCC (S) => TTC (F)	1
737	246	246	CCA (P) => CTA (L)	1
857	286	286	TCA (S) => TTA (L)	1
863	288	288	TCA (S) => TTA (L)	1
1220	407	407	TCA (S) => TTA (L)	1
1282	428	428	CAT (H) => TAT (Y)	1
1508	503	503	CCA (P) => CTA (L)	1
Prediction Results for petB petB (C = 0.8)					1
Nt_Pos	AA_Pos	Align_Col	Effect Score
424	142	142	CGG (R) => TGG (W)	1		2
617	206	206	CCA (P) => CTA (L)	1
Prediction Results for psbB psbB (C = 0.8)					1
Nt_Pos	AA_Pos	Align_Col	Effect Score
152	51	51	GCT (A) => GTT (V)	1		1
Prediction Results for psbF psbF (C = 0.8)					1
Nt_Pos	AA_Pos	Align_Col	Effect Score
77	26	26	TCT (S) => TTT (F)	1		1
Prediction Results for rp12 rpl2 (C = 0.8)					1
Nt_Pos	AA_Pos	Align_Col	Effect Score
2	1	1	ACG (T) => ATG (M)	1		1
Prediction Results for rp120 rpl20 (C = 0.8)					1
Nt_Pos	AA_Pos	Align_Col	Effect Score
131	44	44	GCT (A) => GTT (V)	0.86		3
290	97	97	CCT (P) => CTT (L)	1
308	103	103	TCA (S) => TTA (L)	0.86
Prediction Results for rpoA rpoA (C = 0.8)					1
Nt_Pos	AA_Pos	Align_Col	Effect Score
301	101	101	CAT (H) => TAT (Y)	1		3
368	123	123	TCA (S) => TTA (L)	1
836	279	281	TCA (S) => TTA (L)	1
Prediction Results for rpoB rpoB (C = 0.8)					1
Nt_Pos	AA_Pos	Align_Col	Effect Score
476	159	160	TCA (S) => TTA (L)	0.86		4
554	185	186	TCG (S) => TTG (L)	1
569	190	191	TCG (S) => TTG (L)	1
2435	812	829	TCA (S) => TTA (L)	0.86
Prediction Results for rpoC1 rpoC1 (C = 0.8)					1
Nt_Pos	AA_Pos	Align_Col	Effect Score			2
182	61	61	TCT (S) => TTT (F)	1
617	206	213	TCA (S) => TTA (L)	1
Prediction Results for rpoC2 rpoC2 (C = 0.8)					1
Nt_Pos	AA_Pos	Align_Col	Effect Score
2293	765	950	CGG (R) => TGG (W)	1		3
2327	776	965	TCG (S) => TTG (L)	1
3713	1238	1452	TCA (S) => TTA (L)	0.86
Prediction Results for rps14 rps14 (C = 0.8)					1
Nt_Pos	AA_Pos	Align_Col	Effect Score
80	27	27	TCA (S) => TTA (L)	1		3
149	50	53	CCA (P) => CTA (L)	1
217	73	76	CAT (H) => TAT (Y)	1
Prediction Results for rps8 rps8 (C = 0.8)					1
Nt_Pos	AA_Pos	Align_Col	Effect Score
217	73	75	CAT (H) => TAT (Y)	1		1
Prediction Results for ycf3 ycf3 (C = 0.8)					1
Nt_Pos	AA_Pos	Align_Col	Effect Score
44	15	15	TCT (S) => TTT (F)	1		4
164	55	62	ACG (T) => ATG (M)	1
170	57	64	CCA (P) => CTA (L)	1
392	131	138	TCC (S) => TTC (F)	1
					21	55

## Sheet: Ap.RNA_editing
					Gene number	Sites number
Prediction Results for accD accD (C = 0.8)					1
Nt_Pos	AA_Pos	Align_Col	Effect Score
13	5	6	CGG (R) => TGG (W)	1		5
62	21	22	CCA (P) => CTA (L)	1
391	131	149	CAT (H) => TAT (Y)	1
692	231	257	TCA (S) => TTA (L)	1
785	262	288	TCG (S) => TTG (L)	0.8
Prediction Results for atpA atpA (C = 0.8)					1
Nt_Pos	AA_Pos	Align_Col	Effect Score
914	305	305	TCA (S) => TTA (L)	1		1
Prediction Results for atpB atpB (C = 0.8)					1
Nt_Pos	AA_Pos	Align_Col	Effect Score
394	132	135	CCC (P) => TCC (S)	0.86		2
1175	392	395	TCA (S) => TTA (L)	1
Prediction Results for atpF atpF (C = 0.8)					1
Nt_Pos	AA_Pos	Align_Col	Effect Score
92	31	31	CCA (P) => CTA (L)	0.86		1
Prediction Results for atpI atpI (C = 0.8)					1
Nt_Pos	AA_Pos	Align_Col	Effect Score
629	210	213	TCA (S) => TTA (L)	1		1
Prediction Results for ccsA ccsA (C = 0.8)					1
Nt_Pos	AA_Pos	Align_Col	Effect Score
650	217	226	ACT (T) => ATT (I)	0.86		1
Prediction Results for clpp clpP (C = 0.8)					1
Nt_Pos	AA_Pos	Align_Col	Effect Score
559	187	188	CAT (H) => TAT (Y)	1		1
Prediction Results for matK matK (C = 0.8)					1
Nt_Pos	AA_Pos	Align_Col	Effect Score
695	232	238	CCT (P) => CTT (L)	0.86		4
913	305	312	CAT (H) => TAT (Y)	1
1261	421	428	CAT (H) => TAT (Y)	1
1358	453	460	GCA (A) => GTA (V)	0.86
Prediction Results for ndhB ndhB (C = 0.8)					1
Nt_Pos	AA_Pos	Align_Col	Effect Score
149	50	50	TCA (S) => TTA (L)	1		11
467	156	156	TCA (S) => TTA (L)	1
542	181	181	ACG (T) => ATG (M)	1
611	204	204	TCA (S) => TTA (L)	0.8
704	235	235	TCC (S) => TTC (F)	1
737	246	246	CCA (P) => CTA (L)	1
857	286	286	TCA (S) => TTA (L)	1
863	288	288	TCA (S) => TTA (L)	1
1220	407	407	TCA (S) => TTA (L)	1
1282	428	428	CAT (H) => TAT (Y)	1
1508	503	503	CCA (P) => CTA (L)	1
Prediction Results for petB petB (C = 0.8)					1
Nt_Pos	AA_Pos	Align_Col	Effect Score
424	142	142	CGG (R) => TGG (W)	1		2
617	206	206	CCA (P) => CTA (L)	1
Prediction Results for psbB psbB (C = 0.8)					1
Nt_Pos	AA_Pos	Align_Col	Effect Score
152	51	51	GCT (A) => GTT (V)	1		1
Prediction Results for psbF psbF (C = 0.8)					1
Nt_Pos	AA_Pos	Align_Col	Effect Score
77	26	26	TCT (S) => TTT (F)	1		1
Prediction Results for rp12 rpl2 (C = 0.8)					1
Nt_Pos	AA_Pos	Align_Col	Effect Score
2	1	1	ACG (T) => ATG (M)	1		1
Prediction Results for rp120 rpl20 (C = 0.8)					1
Nt_Pos	AA_Pos	Align_Col	Effect Score 131
44	44	44	GCT(A) => GTT (V) 0.86
290	97	97	CCT (P) => CTT (L)	1		2
308	103	103	TCA (S) => TTA (L)	0.86
Prediction Results for rpoA rpoA (C = 0.8)					1
Nt_Pos	AA_Pos	Align_Col	Effect Score
301	101	101	CAT (H) => TAT (Y)	1		3
368	123	123	TCA (S) => TTA (L)	1
836	279	281	TCA (S) => TTA (L)	1
Prediction Results for rpoB rpoB (C = 0.8)					1
Nt_Pos	AA_Pos	Align_Col	Effect Score 476
159	160	160	TCA(S) => TTA (L) 0.86			3
554	185	186	TCG (S) => TTG (L)	1
569	190	191	TCG (S) => TTG (L)	1
2435	812	829	TCA (S) => TTA (L)	0.86
Prediction Results for rpoC1 rpoC1 (C = 0.8)					1
Nt_Pos	AA_Pos	Align_Col	Effect Score			2
182	61	61	TCT (S) => TTT (F)	1
617	206	213	TCA (S) => TTA (L)	1
Prediction Results for rpoC2 rpoC2 (C = 0.8)					1
Nt_Pos	AA_Pos	Align_Col	Effect Score
2287	763	950	CGG (R) => TGG (W)	1		3
2321	774	965	TCG (S) => TTG (L)	1
3698	1233	1452	TCA (S) => TTA (L)	0.86
Prediction Results for rps14 rps14 (C = 0.8)					1
Nt_Pos	AA_Pos	Align_Col	Effect Score
80	27	27	TCA (S) => TTA (L)	1		3
149	50	53	CCA (P) => CTA (L)	1
217	73	76	CAT (H) => TAT (Y)	1
Prediction Results for rps2 rps2 (C = 0.8)					1
Nt_Pos	AA_Pos	Align_Col	Effect Score
248	83	83	TCA (S) => TTA (L)	1		1
Prediction Results for rps8 rps8 (C = 0.8)					1
Nt_Pos	AA_Pos	Align_Col	Effect Score
217	73	75	CAT (H) => TAT (Y)	1		1
Prediction Results for ycf3 ycf3 (C = 0.8)					1
Nt_Pos	AA_Pos	Align_Col	Effect Score
44	15	15	TCT (S) => TTT (F)	1		4
164	55	62	ACG (T) => ATG (M)	1
170	57	64	CCA (P) => CTA (L)	1
392	131	138	TCC (S) => TTC (F)	1
					22	54
