# Supplementary material for: Complete Chloroplast Genomes of Three Medicinal Alpinia Species: Genome Organization, Comparative Analyses and Phylogenetic Relationships in Family Zingiberaceae
Source: Plants (Basel). 2020 Feb 24;9(2):286. doi: 10.3390/plants9020286 (PMC7076362; doi:10.3390/plants9020286)
Supplement: Supplementary file 1 [file plants-09-00286-s001.zip › Supplementary files/Table S6.SSRs distribution among five Alpinia chloroplast genomes.xlsx]

## Sheet: Ap.SSR.primer
ID	SSR nr.	SSR type	SSR	size	start	end	Location	FORWARD PRIMER1 (5'-3')	Tm	REVERSE PRIMER1 (5'-3')	Tm	PRODUCT1 size (bp)	start (bp)	end (bp)
MK262731	1	p1	(A)8	8	1379	1386		ACCGAACAGACAGACATCCA	58.662	CGACTAGTTCCGGGTTCGAG	59.902	155	914	1068
MK262731	2	p1	(T)9	9	1658	1666		TCATTGCACACGACTTTCCCT	60.203	ATCCGTATCAATGACCTGGT	56.004	273	857	1129
MK262731	3	p2	(AT)5	10	2623	2632		GGCACACTCCAAGATGCTCT	60.036	TGCAGTTCCTTCTCCACGAA	59.244	243	878	1120
MK262731	4	p1	(A)8	8	3000	3007		ACTGCAGCGAAAATGGAATTTCT	59.743	TGAACCCCAAAACTCCTTGG	57.919	221	942	1162
MK262731	5	p1	(A)10	10	3621	3630		GAGGGAGTCCAATCAACAGGT	59.369	TACGGGAAAGGATGGGGTCT	59.956	246	797	1042
MK262731	6	c	(A)8tgtatagatcatagtaaaaagcaccaaattcctaatagaaatgccaaaattccgacggaccaactatttatttataca(T)9atttaacccaagttaaag(A)8	121	4237	4357		AGACTGCACGATCCCATCAA	59.095	TCAGTGAAATGACGGGTTTGT	58.074	239	935	1173
MK262731	7	p1	(A)10	10	4604	4613		ATTTGTGTTGGATTGGCACA	56.411	AGAAATCCAGCAACAAACAAGGA	59.04	148	976	1123
MK262731	8	p2	(TA)5	10	4813	4822		CCTTGTTTGTTGCTGGATTTCT	57.673	GTGCTCAACCAACAGGAACT	58.32	280	893	1172
MK262731	9	p1	(A)10	10	5199	5208		TCCCTTCTCTTCGGGATCGA	59.742	TCCCCTGGGACTATGTCAGA	58.984	188	874	1061
MK262731	10	c	(A)9g(T)9acttgttttaagtttaaacctttcta(T)10	55	5548	5602		GGACAGCAACATACCTTTTGT	56.715	CGTGATGGAGCTCGAGTAGA	58.7	280	896	1175
MK262731	11	c	(TA)5ttttgcggatctgggataaggataaagttcagtaaggatccaatttatttacctcgatattctatcatatgaataaaacaaaacatatttat(A)11	113	6071	6183		CATGAATAATCATTGGCTCAACAAGC	59.8	TGACCATCCGGAACAATCTGT	59.372	233	929	1161
MK262731	12	p2	(TA)8	16	6512	6527		AAACTCGTCCAATGACCCCC	59.962	AAACAAGGTAAAGTCCTATACTCA	55.219	222	840	1061
MK262731	13	p1	(A)10	10	7158	7167		TGTGTGGAAGGGAAGAGGGA	60.105	AGGATCATACTGTATCCCACA	55.253	276	808	1083
MK262731	14	c	(C)11(A)9	20	7397	7416		TGGGACGGAAGGATTCGAAC	59.752	AAATCCTAGCAACAAAAATATGCT	55.631	227	871	1097
MK262731	15	p1	(A)10	10	7639	7648		CTCATTTGAGAATGGTTAGGAAAA	55.352	ACTGCATAAGCTTCGGGCAA	60.322	253	950	1202
MK262731	16	p1	(T)9	9	8567	8575		CGTAATCCTGGACGTGAGGA	58.899	GGCTGAGTGGACTAAAGCGT	60.037	239	975	1213
MK262731	17	c	(AT)6gcatatatattaataattaatttatttaattaatttagtatataattttagtatataattaataaattaatcaaaac(A)10	99	8894	8992		No primer
MK262731	18	c	(T)9aat(A)8	20	9840	9859		TCTCACGATTTGTATCCAAAGTCCT	60.047	TGCGATGCGGATGGTTCTAG	60.249	269	962	1230
MK262731	19	c	(T)10ataaaagattttcccggtgatttcttttatatgaactaagaat(A)10	63	10464	10526		ACCCCTAGCCTTCCAAGCTA	59.956	AGAAGACCTCTGTCCTATCCA	56.948	209	901	1109
MK262731	20	c	(T)11ca(T)10	23	12992	13014		TCTTCCGACTAGACCAGATCCA	59.759	TGCCGAATCGACAACCTATG	58.065	197	938	1134
MK262731	21	c	(T)9atcga(T)9ccac(TTTA)3attagaataaatgaaatctagtaatttcatttgttttgtttaaa(T)10	93	13731	13823		TTGTATCACTCCGATCGCCC	59.612	TCATTGTTTGGAAGTGTTTCAACA	57.969	238	979	1216
MK262731	22	p1	(A)9	9	14732	14740		CGGAATCGTCAGAACTATCTCGT	59.998	TTGATTGCAGCTCACATTGC	57.643	244	832	1075
MK262731	23	p2	(AT)9	18	14967	14984		TGCAATGTGAGCTGCAATCA	58.751	TCCTATAATCATAATCTGGATCCTCA	56.613	270	820	1089
MK262731	24	p1	(T)12	12	15367	15378		ACTATAACCTCCCCAGCCCT	59.352	GCCGCGGCTTATATAGGTGA	59.754	230	980	1209
MK262731	25	p1	(A)11	11	15507	15517		ACTATAACCTCCCCAGCCCT	59.352	GCCGCGGCTTATATAGGTGA	59.754	230	840	1069
MK262731	26	p1	(T)9	9	17295	17303		CCGGCCTCCATCATCTCTTC	59.965	AGGTCAATTCCCGGCAGAAG	60.035	154	921	1074
MK262731	27	c	(T)10ctgttttcggtggtataaaaatgccgctgtgcctagatatcttatctgcctctccaggaaaataaatatctccggaaaatatttttagttcaatatata(T)8	117	19394	19510		GGGTGTGATCCGTTGGACAT	60.035	ACAAGAAGTCGAGTAGGCGG	59.473	210	944	1153
MK262731	28	p1	(A)10	10	19642	19651		CCGCCTACTCGACTTCTTGT	59.473	CCGTGGAGGTCAATTCAATT	56.017	217	886	1102
MK262731	29	p2	(AT)5	10	20876	20885		GGCAAGACATCGCAAACCAA	59.686	GCTATGGAGCTCGCAAAGGA	60.179	236	980	1215
MK262731	30	p1	(T)9	9	22183	22191		CATCGGAGCCACAAAGGACT	60.036	ACAATCGGAAATCGTCGAGGT	59.796	203	869	1071
MK262731	31	p1	(A)8	8	23345	23352		ACCCTTCTCCCCTAACTCCT	58.897	GGGGAATCCAACCCTACAGG	59.449	279	858	1136
MK262731	32	p1	(T)13	13	23948	23960		TGCTTAAATGCAATCTCGCT	56.114	GTCATCCCGCTCAATCCGAT	59.966	256	943	1198
MK262731	33	p1	(T)8	8	27229	27236		ATCGGATCCCCACCTACACA	60.032	GCCCGTGTGAGTAGGAAACA	59.966	206	930	1135
MK262731	34	p1	(C)8	8	27405	27412		CACGGGCCCATATCCTTGAT	59.598	CCCGCGGGATTAATTTGGAA	58.605	268	953	1220
MK262731	35	c	(TA)6atatggatttatggaatatgattgaattgtgtaataggaataatatttactaaataaagtatatgccggtatagctatccacctatccacatatctcatc(T)9atagcaattttgttttgtttgtggcaacagaagtcaggtcacactatatcataatttccactttttccattgtattatggaaaacg(A)9	216	28391	28606		No primer
MK262731	36	c	(A)10tagttaatggttccaatttgcactaaatttttcagtttgtgaccgaaaatcctttttttaccttctcaatggaaagagaaggggag(T)10	106	28794	28899		TGCCAGTAAGGAAAGGCAACA	60.134	AGATTATTCTCTTCGATTGGTTATCA	56.347	197	942	1138
MK262731	37	c	(T)8ctcaaaatctggtacttgggtgtggctcaaaccgatacaaataggaatgaagtgagtcttacttagtaatatgattgactctcacta(T)10g(A)10	116	29215	29330		AATCTGGGTGTCGCCTGATC	59.821	TCGTCGTTGTGAATCCCAGA	59.037	260	889	1148
MK262731	38	p1	(A)8	8	29675	29682		TCCAGACTCACGAGGGTCTC	60.323	ACATGTGGGAATACTAAGACCT	56.249	142	904	1045
MK262731	39	p1	(T)8	8	30126	30133		AGGAGTGGACTTTAGGGGGA	59.202	GCGCAACGAAAGAAGGATCT	58.92	270	918	1187
MK262731	40	p1	(A)10	10	30389	30398		GATCCTTCTTTCGTTGCGCG	60.247	ACAGAAAACATGATCCGCGT	58.192	202	906	1107
MK262731	41	c	(A)8gaattgggctgctattttgatgtactatttagatatacatctaatccatgtacatacatattgtatattgatctagatatgggc(T)9	101	30773	30873		ACACACAGGTAAATGTAGCCA	57.219	AGAAATGATCTGGCTGGAATCA	57.485	280	979	1258
MK262731	42	c	(C)8(A)9	17	31864	31880		TCAATTGGGACTGGAAGGCA	59.223	GTGCCTCGACAGAGTACTTGT	59.73	169	900	1068
MK262731	43	c	(A)9tagtaaagtgaatataagaatactacccgaatctaacta(TTATG)3	63	32064	32126		TGAAAAACAAGAGTGGACGAGT	58.131	AGTCCCGAACTAGGATCCGA	59.45	277	970	1246
MK262731	44	p1	(T)9	9	32424	32432		TCCCAGCGAGGTGTATGGTA	60.033	GTCCATATCTTCGTGTTACTTTCAGT	59.188	154	950	1103
MK262731	45	p1	(T)8	8	32565	32572		TCCCAGCGAGGTGTATGGTA	60.033	TCTCATTGAAAGGTTGATTATCCA	56.088	233	809	1041
MK262731	46	p2	(AT)5	10	33511	33520		GGGGTGTCGGTCTTGAAACA	60.179	CCACTGAGTTAAAAGGGCCCT	59.924	250	887	1136
MK262731	47	p1	(T)9	9	33946	33954		ACCCTGTCCTGTAATGAGAGAGT	60.246	CGTCATTCAATGGGTTAGGTCC	59.057	212	974	1185
MK262731	48	c	(TCT)4tgctggatactccatgggaataaatcgata(T)9	51	34249	34299		CGCGCAAGGCAAGAATTTGT	60.664	TTGGCGGAAGAACAAAACAA	56.672	220	958	1177
MK262731	49	p1	(A)9	9	34520	34528		TTGTTTTGTTCTTCCGCCAA	56.672	ACCTTGAATTGTCCTATGACTCA	57.238	198	887	1084
MK262731	50	p1	(G)8	8	36313	36320		GGCCGGAGCAATGAACCTAT	60.179	TTCTTCAAGAGTCTCGGGCC	59.391	238	885	1122
MK262731	51	p1	(G)8	8	36584	36591		TATGATACCTGGGCCCCTGG	60.476	CCATACAAATGCACGGCGAG	59.972	243	981	1223
MK262731	52	p1	(T)8	8	37466	37473		AGTTGGTTGGCAACTTCCCA	60.033	AAGGGAAAGGGAATGGCTCG	60.034	240	813	1052
MK262731	53	p2	(TA)5	10	37800	37809		ACCGGTTTTCAAGACCGGAG	60.25	ACATGGAGTCGAGGGGAGTT	60.252	252	823	1074
MK262731	54	c	(A)8tggaaatccttcgatttcaaagttctaagaaattaggattgtgaggcccattaagattcaatctgagttc(A)10tta(T)12cttgtatctgaatatttggactgtacgtatgatccaaacgcatatatgatatatgttacatgtcatatatgtgtggacatatgcatgcatatcaaaaag(A)10	212	38262	38473		ATTTCCCCGACCCGATCCAA	61.276	CGCATCTTCTCCTTGGCAAAG	59.868	280	981	1260
MK262731	55	c	(TAG)4ttctatactttacctttttttggcttctgt(C)10(A)9tagttattaattagttatacttcca(T)9	95	38632	38726		CCAAGGAGAAGATGCGGGTT	60.035	CCTTGAGGTCACGGGTTCAA	59.892	257	875	1131
MK262731	56	c	(T)9atgattaatcc(T)9	29	43975	44003		GTCTGGCCCATTCCTCGAAA	60.035	AGATCCGAACACTTGCCTCG	60.109	275	833	1107
MK262731	57	p1	(T)10	10	44160	44169		AACGATTAGGTGCCCAAGGG	60.034	AGATACAAGATACGTTGGAATGACT	57.886	250	933	1182
MK262731	58	p1	(A)10	10	46399	46408		CACCTTCACTAAGCGTGGGT	59.965	TCCGACAACTTCCGGAGAAA	58.958	158	912	1069
MK262731	59	p1	(A)10	10	46663	46672		TTCTCCGGAAGTTGTCGGAA	58.958	TCTCCTTGTCCAATCCAAACA	57.126	256	787	1042
MK262731	60	c	(TA)5tccttcatatccttctattatatataataatataaaaataaaatgat(A)11	68	49027	49094		No primer
MK262731	61	p2	(TA)5	10	49283	49292		AACTAAAAACTTTTTAAAGCAGTTCT	55.03	CGTCCTATCTCTTCCCTTTCCG	59.965	210	909	1118
MK262731	62	p1	(A)10	10	49403	49412		TCTGGTTTGATTCGGAAAGGGA	59.626	ACCTTTCCCCCTACCTTTCA	57.857	109	965	1073
MK262731	63	c	(AT)6aaactatgaactgatgggggatagacaaaaaaactagataggagcatacaatacactttttcaatatagaaaaaattatctaacgaattaaacaggtc(CAAA)3	122	49562	49683		TGAAAGGTAGGGGGAAAGGT	57.857	CGCCATATCCCCTTTGATACCA	59.96	277	895	1171
MK262731	64	p1	(A)8	8	49890	49897		TGGCGAAATTGGTAGACGCT	60.037	ACGGATTCCAACTACCAACGA	59.38	244	839	1082
MK262731	65	p1	(T)8	8	50984	50991		AGCGCCGTCTCCTTTTTCTT	60.25	CCATGAACTTTGTACCGCGC	60.179	169	934	1102
MK262731	66	p1	(T)8	8	51172	51179		GCGCGGTACAAAGTTCATGG	60.179	GCCCCGTTCCAGATGAAAGA	60.035	168	895	1062
MK262731	67	p1	(T)10	10	51870	51879		GGCAATCGAAGCCCAAAGATC	59.934	CCCCCGAATTAGTGAATCAGGA	59.562	205	854	1058
MK262731	68	p1	(T)10	10	52616	52625		ACGATCAAAGTCGAATCGCG	59.085	GCATGGCGAAAAGGAGCATT	59.826	269	791	1059
MK262731	69	p1	(A)9	9	53862	53870		TGGGGTAGATTCCGACACAA	58.353	GGTTTTGGGTTGGGGGTTTG	59.818	195	981	1175
MK262731	70	p4	(ATTT)3	12	55357	55368		ACGTGTAAACGAGGTGCTCT	59.328	GGAACCCATCACTTCGGGAA	59.673	204	884	1087
MK262731	71	p1	(T)8	8	55597	55604		CGGCGGTAGTCATTGGTTCA	60.391	AGACGAGCTAGGACACGAGT	60.036	268	903	1170
MK262731	72	p1	(T)11	11	57832	57842		TCAAGTTCAGCCAATCCCTCT	59.012	GGCATAATTCATCCGAAAAGGGT	59.363	259	979	1237
MK262731	73	p1	(T)12	12	58003	58014		TCAAGTTCAGCCAATCCCTCT	59.012	GGCATAATTCATCCGAAAAGGGT	59.363	259	808	1066
MK262731	74	p1	(T)11	11	58339	58349		TGCAAAATAAACATTAGGTTGCGT	58.467	TGGTGACATAAGTCCCTCCCT	59.92	266	851	1116
MK262731	75	p1	(A)8	8	61101	61108		TGAGGTTGACAATGATAGTTCCT	57.238	ACTAGAAGGATCACTCTCACTACT	57.678	271	884	1154
MK262731	76	c	(A)10tatttaattcatgtaatcgtaattaaaagaaaca(AT)5tgttttccttgttgacataagttctccttgtagatagacagaggtttcggataattatattttttg(T)8	128	62253	62380		No primer
MK262731	77	p2	(AT)7	14	62527	62540		No primer
MK262731	78	p1	(T)8	8	63384	63391		TGCTGGGCCTGTATCCTTTT	59.296	GACCCGCGATCCCATAGAAA	59.608	154	893	1046
MK262731	79	p4	(CTAA)3	12	63885	63896		AGGTGGGGAAAAGAACTTGCT	59.782	ACGAAATACATGTTCGGATAGGT	57.728	147	921	1067
MK262731	80	p1	(A)10	10	64298	64307		TGGGTTTTGGGGTATTCATCGA	59.691	GAGATACGGAAGGGAGGCCA	60.759	251	786	1036
MK262731	81	c	(AT)5ggatcaacaaaaaatctccaaaccctttttgttgctttgtttatac(T)11	67	66259	66325		TGAATTTCTAGGTGCGGGGA	58.719	AGTTCCGGTTTGCCATCCTT	59.888	231	933	1163
MK262731	82	p4	(AGAA)3	12	66628	66639		AGGATGGCAAACCGGAACTT	59.888	TTCTATGGATTTCTATGCATGAGA	55.477	270	776	1045
MK262731	83	p1	(T)8	8	66854	66861		ACATCAGAGCAAAGGATCCA	56.516	ACTCAACGGGACCTTACCAC	59.317	212	971	1182
MK262731	84	c	(A)11(G)8	19	67870	67888		CCCGTGCTTCCAGACATTCT	60.036	TACCGATCGAGACAGCGTTG	59.902	215	954	1168
MK262731	85	p1	(T)8	8	68067	68074		CAACGCTGTCTCGATCGGTA	59.902	ACAAGAAACCATTGATTCACACT	56.886	192	952	1143
MK262731	86	c	(TA)7gtaataatactatgtaatataaaatagtatataatacttaatgaaag(A)9	70	68443	68512		AATTGGTTGGTCGTAGTCGT	57.174	GTTTTGGAACGAATGCCTGA	56.922	189	911	1099
MK262731	87	p1	(T)8	8	69177	69184		TATTGACCTCCTTCCCGCAG	59.169	GGGTCTCCAAAACCCGATGT	59.962	143	952	1094
MK262731	88	p4	(CATA)3	12	69373	69384		ACATCGGGTTTTGGAGACCC	59.962	TGGTAGCGCGTTTGTTTTGG	59.97	269	879	1147
MK262731	89	p1	(T)9	9	69538	69546		CCAAAACAAACGCGCTACCA	59.97	CGAAGATATGGAAAACAACACAGGT	59.819	101	963	1063
MK262731	90	p1	(A)10	10	70175	70184		TCCCGGATGCCTTGTCATTC	60.107	TAGCGGAACCCTCCCTAGAC	60.106	272	837	1108
MK262731	91	c	(A)10tagacatactcctcaattgactacaaactccaattgtaacttaaactcagatgtgttttttgttcgaaaaggcctagaatct(AGA)4gtgggctccag(A)9tgggaa(T)11gaaacatgttcgtttattcctattacttatc(T)10	182	71363	71544		GGAGTCGATCCCCCGAACTA	60.467	ACAGAATTCCCCGGAGTGAC	59.386	268	963	1230
MK262731	92	p1	(C)9	9	72066	72074		TCCCCGTCTAACTCTGGTCA	59.593	GAGGACCTCGCCGTTTAAGA	59.471	280	917	1196
MK262731	93	p2	(TA)7	14	72843	72856		AGAGCGGGAGATTTCGTAACA	59.177	ATCTTGTAGGGGCGGATCCT	60.105	280	924	1203
MK262731	94	p1	(A)8	8	73318	73325		AGTCCCCTGATCTTCCGTCA	59.959	CGGAGCCGTATGCAACATAG	58.86	186	882	1067
MK262731	95	p1	(T)10	10	73584	73593		AGCAATCCCAAAGTTCCCTTCT	59.889	GCATGGCACTTCAAGTTCGA	59.126	262	952	1213
MK262731	96	p1	(T)11	11	73847	73857		TCGAACTTGAAGTGCCATGC	59.126	TAGCATTCCCTCACGCTTGG	60.108	119	931	1049
MK262731	97	p4	(ATAA)3	12	74044	74055		GTTGGGCGTCACAAATTGCA	60.249	CGTATGCATCCAAAGGTGCG	59.972	262	929	1190
MK262731	98	c	(A)10ccttccacttttcaaaaaacatgagatgtgttctcgattccttacctat(A)10	69	74319	74387		CGCACCTTTGGATGCATACG	59.972	GGAGGCCCATTCAGGAACAA	59.96	276	896	1171
MK262731	99	p1	(T)9	9	74585	74593		CCGGGAAAAGATCTGTCCGA	59.465	AGGCTCCGTTCAGAAAATACCA	59.695	279	936	1214
MK262731	100	p1	(T)9	9	74811	74819		TTTTCTGAACGGAGCCTGGA	59.238	TTTACCCGTTTTCTCCCCCG	59.963	202	972	1173
MK262731	101	p1	(T)8	8	76285	76292		ACCTTGGGCATATTAGCGGG	59.89	GTCTAGTCCGGCGCTAACTC	59.971	261	884	1144
MK262731	102	p1	(T)8	8	76935	76942		GGCGTTTTTCGTAGCAGTCC	59.835	TGAACAAGGTTCTAGCGCCA	59.605	106	936	1041
MK262731	103	p1	(T)8	8	77108	77115		CACATTTGGCATGGCGCTAG	60.249	TCCACACCTATTCATTTGGCA	57.552	279	838	1116
MK262731	104	p1	(T)10	10	78295	78304		GACCTCGAAACCGGAATCCA	59.752	TAAAGCCAAGCCTCAAGCCA	59.888	211	918	1128
MK262731	105	c	(A)8caag(A)9	21	78589	78609		TGGCTTGAGGCTTGGCTTTA	59.888	ACAGGCCTCTTGAATCTTCTCT	58.819	251	815	1065
MK262731	106	p1	(T)8	8	78732	78739		AAAGACGGGTGAGCCAACTT	59.817	CGGCTCAAGCAGAAACACAC	60.041	175	939	1113
MK262731	107	p2	(TA)5	10	80357	80366		AGCCTACTTGGATATTGAGCA	56.496	TTTCATCATCCGGCTCGAGC	60.531	212	881	1092
MK262731	108	c	(A)8tccctcttttgcccctcctttatt(A)9g(T)10	52	82786	82837		GCCCATTCCTACGTGAACCA	60.036	AATGTCGACTGATCCGTCGG	59.899	245	885	1129
MK262731	109	p3	(GGA)4	12	83398	83409		TAAGCGGACCCGGAACATAC	59.539	ACGGATCGAGAAGCTAGACG	59.061	247	824	1070
MK262731	110	p1	(T)10	10	83900	83909		TCCCTACCCATGGCGAACTA	60.032	CGATCGCTCGGGAATTGAGA	59.969	273	897	1169
MK262731	111	p1	(T)8	8	85145	85152		CCAGCTCCTCGCGAATGAAA	60.741	TCGCCCGCGAAACTTTAGAT	60.109	262	818	1079
MK262731	112	p4	(TTCT)3	12	85624	85635		CTGCAATGGAGCTCCTTCCA	60.035	TGGGTTGTGAAGCAAAAATAAA	55.267	273	786	1058
MK262731	113	p1	(T)9	9	85891	85899		AGGTTTTAGTTGCAGTTGCTG	57.284	TGCTTAGTGTGTGACTCGTTCA	59.9	226	832	1057
MK262731	114	p1	(T)8	8	86457	86464		TGATTCGCCCTGCAATTTGC	60.109	TAGAGGGCCAAACAGGAAGC	59.672	252	800	1051
MK262731	115	c	(T)9agtgaacgtgtcatgtcacagtgtattactcc(T)12	53	87648	87700		TCTCTTCCCTCGTGTTGAGT	58.003	ACATCCGCCCCTTTTCTAGC	60.107	253	940	1192
MK262731	116	p1	(A)8	8	87927	87934		AGAAAAGGGGCGGATGTAGC	60.107	AACCCTGTAGACCATCCCCA	59.88	280	897	1176
MK262731	117	p1	(A)8	8	90667	90674		CTAACCGGAGTTCACGGTGG	60.389	GTCCTTGCGGATCGGATCAT	59.966	176	956	1131
MK262731	118	p1	(A)8	8	91989	91996		GGGATACACGTTACACCACGA	59.798	CAGTAGATCCGGGCCGATTT	59.607	279	859	1137
MK262731	119	c	(A)9catatttttggg(GA)5	31	93239	93269		TTTTCTTCGTGCGTCGGTAA	58.15	AGCTCTACGAACGAATGGCT	59.182	183	981	1163
MK262731	120	p1	(A)9	9	93608	93616		AGCCATTCGTTCGTAGAGCT	59.182	TCTGCCCTTTCTCAACGCAT	59.963	273	775	1047
MK262731	121	p2	(TA)5	10	98137	98146		TGTCATATAGGCCCGGGTCA	60.105	GGATGGGTCATTCGAGCGTA	59.612	176	938	1113
MK262731	122	p1	(T)8	8	102540	102547		CCTCATACGGCTCCTCGTTC	59.969	AAGGGGCAAGGGGATTGATC	59.737	264	832	1095
MK262731	123	c	(T)8gaatatctactta(T)11	32	102715	102746		GATCAATCCCCTTGCCCCTT	59.737	TTCGTACCCTTCGCTCGATG	59.9	265	901	1165
MK262731	124	p1	(A)8	8	102912	102919		CATCGAGCGAAGGGTACGAA	59.9	TTTTCCTTGGGCTTGGGAGG	60.179	221	949	1169
MK262731	125	p1	(A)9	9	109369	109377		AGCTGGTTCTCCCCGAAATG	60.035	TAGGGGCCTTAGCTGGTGAT	60.03	230	868	1097
MK262731	126	p1	(A)8	8	113932	113939		AGAATGCCGTCGCCTATTGT	59.822	CCGGATCCTCCTTTTCTTCCC	60.134	172	870	1041
MK262731	127	p1	(T)8	8	114135	114142		TATAAGCGGTGGAATCGTCC	57.193	TGCTCATTGGTAGAAACCCA	56.736	245	919	1163
MK262731	128	p1	(T)10	10	115198	115207		AGGATCCTTACGCGCTCAAA	59.465	TCGTTTTCATCGAGAGCCTTCA	60.029	246	902	1147
MK262731	129	p1	(A)9	9	115720	115728		ACCCCGAGTGGTATGAGGAT	59.735	GGGCAGGACCAAAAGGAAGT	60.179	276	802	1077
MK262731	130	p1	(A)8	8	115840	115847		GCCCGAACCCTACCTTCTTT	59.673	TTGCATGGTCGATTCAGGAA	57.512	276	954	1229
MK262731	131	p4	(ATTT)3	12	115969	115980		GCCCGAACCCTACCTTCTTT	59.673	TTGCATGGTCGATTCAGGAA	57.512	276	825	1100
MK262731	132	p1	(A)8	8	116373	116380		TCGAAGGTCAATGCACAACT	57.745	GGGTACCGCGATATTGAAGT	57.479	277	973	1249
MK262731	133	c	(GAAT)3ggaaaaactggttaaagggtaattatgcatacaatttatctcagagcaaatggtctcgattagtattagtagcgaaaaaatggcg(A)8	105	116720	116824		ATCGCGGTACCCATCCTTTT	59.455	TCATTGATTCTTTATTGTGAATCGT	55.64	252	891	1142
MK262731	134	p4	(AATT)3	12	117274	117285		CCCATAGATTTGACTCCTTCCCC	60.181	TGGGTCTGTTTATTCATTGTTCCA	58.61	276	767	1042
MK262731	135	p1	(T)8	8	117619	117626		TGTCCGATTCGTGAGGATACA	58.629	ACTTTTGATGGGTATTTGCGCA	59.439	256	936	1191
MK262731	136	p1	(A)9	9	119168	119176		AGGAAAAGCCCATATACGACGA	59.303	TGCCTATAAATTACCAGGATGGA	56.817	205	870	1074
MK262731	137	c	(A)9tttccttcctttcttttactttttttcttagcgatactatatatgtcatagggtatgtatacatatgcataattactatgatcc(AT)5actttttaaattatatttaaattaatgtgtatgtttcaatttattaatataaattttattatatatttatgttttcatagg(T)9	193	119457	119649		TGGCACTCTTACCTTAATCAAT	55.145	AGCCGTTACCCATATTTATTCCT	57.422	278	973	1250
MK262731	138	c	(TA)7at(TA)6	28	120282	120309		AGGGTGTGTATATTGGGTTTGGA	59.406	TGTCTAACGATTTAGATACCTTCGT	57.674	272	830	1101
MK262731	139	p1	(T)10	10	120467	120476		ACGAAGGTATCTAAATCGTTAGACA	57.674	AGACTGAGCTATAGAACCGGGA	59.825	202	892	1093
MK262731	140	c	(AATA)3ggagttaatatcattcctattgccattacaaaagtaattagtatttttggcattaaaagaaatttttgactagtaattattcc(A)8	103	122447	122549		GTTCTCGTGGTCCAGAATCCA	59.725	GCTTCTCTTGCATTGCCAGG	59.827	235	916	1150
MK262731	141	c	(TA)7ttatacacgt(TA)5(AT)5taattatatacaatatatca(AT)7tgataatataatatatttatattcatcctatattttttatttttcttatat(TTTA)3	141	124593	124733		No primer
MK262731	142	p1	(A)8	8	125053	125060		GCAGCTGCAACGGCTATAAT	59.053	TCGAATCCCTTGCATTGTTGA	58.211	272	811	1082
MK262731	143	p1	(T)10	10	125268	125277		TCAACAATGCAAGGGATTCGA	58.211	GGTGTAATTACTATGGCTCGCC	58.935	220	847	1066
MK262731	144	p1	(A)9	9	125512	125520		GGCGAGCCATAGTAATTACACC	58.935	GGAGATGGAGTCACTTCACTGG	60.094	241	801	1041
MK262731	145	p1	(A)8	8	125915	125922		TCATGTGTTGGCCCTGGTAA	59.226	TCAAATTGCATTGGGTCGGT	58.373	240	898	1137
MK262731	146	p1	(T)8	8	126764	126771		TGTCATTCCAAAGACTCCAGCT	59.627	GCTGAATGTGAGAGATTGCCC	59.325	243	976	1218
MK262731	147	c	(A)9gatctgtcccaaattaaaccaatgaaattccgtttgctaaaataag(A)8	63	127244	127306		CCGTACATGAGACCTCAGCC	59.897	ATTACCGAACAAAACAAAGAAAAAT	55.181	231	895	1125
MK262731	148	c	(A)11tgaataattagaggaatttgttcataaataatgataagaattccatctatttggatgtatatggataggaaaaagaatgaataaaga(T)8cattcgaatattatatttcatttcttttattcctgttcttctatctcagaggcgggtactttgaa(AAAT)4	187	127408	127594		No primer
MK262731	149	p1	(T)8	8	127736	127743		CTCAGAGGCGGGTACTTTGA	59.104	TCAGTGGACAATTAGGAACACA	57.302	249	821	1069
MK262731	150	p1	(A)9	9	128061	128069		TGACGAATCTCAATCTTGGGGT	59.428	TCTCTACGTGTGATTCGTTGA	56.818	257	834	1090
MK262731	151	c	(T)9agccggtacagtcataccttttcttccttaattcattatttcacgaattcctc(A)10	72	129858	129929		GCATTGATGGGTGGTGAGGA	60.034	ACATCAACGTATGCTGGCCT	59.747	271	956	1226
MK262731	152	c	(T)9accataaaaaac(T)11ctttcttttccacggatttttccgattaggaaaaagaaaata(AT)5	84	130251	130334		ACTTGAAATTCAACAGAACCTCT	56.303	TCAATTGGATTTGGATAGAATCAAA	55.265	265	933	1197
MK262731	153	p1	(T)9	9	131105	131113		TCACAACATCCCAATTAGGAGAGT	59.464	AGCGAAAAGACTAAGCACCA	57.456	220	827	1046
MK262731	154	c	(T)15actttctgatctcgcataatccttttcataatccttttgaagaggc(T)8gttttgtttgcttggatctgacacaggatttactttttcttcgtttttttcttgg(T)12acttttattaaaatagaatccttgacactttcattttgactaa(T)11	190	131480	131669		TCTGATTCCTTGCCTTTCTTGGA	59.926	ACCGTGGATCATCCCAATCA	58.788	264	976	1239
MK262731	155	c	(T)12acaaaaaattatttttcgattcattcccatccaatcaaaaaagtttttttgattggagttg(T)8gtatatgtatagatttgtttctttttcttgatgttttgtaaggaaaaaaagatc(T)9	144	131792	131935		TCCACGGTTTATTCTTATATGCCT	57.817	TCGGTGCCAAACTTGAAAAA	56.672	279	920	1198
MK262731	156	p2	(AT)5	10	132239	132248		ACAGGAATCTTTACTATCCCCA	55.952	AGCCTGGAATGAATGAATGGA	57.325	260	969	1228
MK262731	157	c	(T)8cgccattttttcgctactaatactaatcgagaccatttgctctgagataaattgtatgcataattaccctttaaccagtttttc(CATT)3	104	132358	132461		TCATTGATTCTTTATTGTGAATCGT	55.64	ATCGCGGTACCCATCCTTTT	59.455	252	960	1211
MK262731	158	p1	(T)8	8	132802	132809		ACCGCGATATTGAAGTACAGA	56.93	AGCATTTCGAAGGTCAATGCAC	60.095	279	760	1038
MK262731	159	p4	(AAAT)3	12	133202	133213		TTGCATGGTCGATTCAGGAA	57.512	GCCCGAACCCTACCTTCTTT	59.673	276	909	1184
MK262731	160	p1	(T)8	8	133335	133342		TTGCATGGTCGATTCAGGAA	57.512	GCCCGAACCCTACCTTCTTT	59.673	276	776	1051
MK262731	161	p1	(T)9	9	133454	133462		GGGCAGGACCAAAAGGAAGT	60.179	ACCCCGAGTGGTATGAGGAT	59.735	276	929	1204
MK262731	162	p1	(A)10	10	133975	133984		TCGTTTTCATCGAGAGCCTTCA	60.029	AGGATCCTTACGCGCTCAAA	59.465	246	860	1105
MK262731	163	p1	(A)8	8	135040	135047		TGCTCATTGGTAGAAACCCA	56.736	TATAAGCGGTGGAATCGTCC	57.193	245	842	1086
MK262731	164	p1	(T)8	8	135243	135250		CCGGATCCTCCTTTTCTTCCC	60.134	AGAATGCCGTCGCCTATTGT	59.822	172	964	1135
MK262731	165	p1	(T)9	9	139805	139813		TAGGGGCCTTAGCTGGTGAT	60.03	AGCTGGTTCTCCCCGAAATG	60.035	230	909	1138
MK262731	166	p1	(T)8	8	146263	146270		TTTTCCTTGGGCTTGGGAGG	60.179	CATCGAGCGAAGGGTACGAA	59.9	221	836	1056
MK262731	167	c	(A)11taagtagatattc(A)8	32	146436	146467		TTCGTACCCTTCGCTCGATG	59.9	GATCAATCCCCTTGCCCCTT	59.737	265	864	1128
MK262731	168	p1	(A)8	8	146635	146642		AAGGGGCAAGGGGATTGATC	59.737	CCTCATACGGCTCCTCGTTC	59.969	264	910	1173
MK262731	169	p2	(AT)5	10	151035	151044		GGATGGGTCATTCGAGCGTA	59.612	TGTCATATAGGCCCGGGTCA	60.105	176	895	1070
MK262731	170	p1	(T)9	9	155566	155574		TCTGCCCTTTCTCAACGCAT	59.963	AGCCATTCGTTCGTAGAGCT	59.182	273	959	1231
MK262731	171	c	(TC)5cccaaaaatatg(T)9	31	155913	155943		ACCTGTGACTCGATTGGCAA	59.604	GGCTGAATCCCGTGAAACCA	60.608	280	974	1253
MK262731	172	p1	(T)8	8	157186	157193		CAGTAGATCCGGGCCGATTT	59.607	GGGATACACGTTACACCACGA	59.798	279	868	1146
MK262731	173	p1	(T)8	8	158508	158515		GTCCTTGCGGATCGGATCAT	59.966	CTAACCGGAGTTCACGGTGG	60.389	176	874	1049
MK262731	174	p1	(T)8	8	161248	161255		AACCCTGTAGACCATCCCCA	59.88	AGAAAAGGGGCGGATGTAGC	60.107	280	829	1108
MK262731	175	c	(A)12ggagtaatacactgtgacatgacacgttcact(A)9	53	161482	161534		ACATCCGCCCCTTTTCTAGC	60.107	TCTCTTCCCTCGTGTTGAGT	58.003	253	858	1110

## Sheet: Ak.SSR.primer
ID	SSR nr.	SSR type	SSR	size	start	end	FORWARD PRIMER1 (5'-3')	Tm	REVERSE PRIMER1 (5'-3')	Tm	PRODUCT1 size (bp)	start (bp)	end (bp)
MK262728	1	p1	(A)8	8	1394	1401	TCAACCGAACAGACAGATATCCA	59.233	CGACTAGTTCCGGGTTCGAG	59.902	158	911	1068
MK262728	2	p1	(T)8	8	1673	1680	TCATTGCACACGACTTTCCCT	60.203	ATCCGTATCAATGACCTGGT	56.004	272	857	1128
MK262728	3	p2	(AT)5	10	2637	2646	GGCACACTCCAAGATGCTCT	60.036	TGCAGTTCCTTCTCCACGAA	59.244	243	878	1120
MK262728	4	p1	(A)8	8	3014	3021	ACTGCAGCGAAAATGGAATTTCT	59.743	TGAACCCCAAAACTCCTTGG	57.919	221	942	1162
MK262728	5	p1	(A)9	9	3662	3670	GAGGGAGTCCAATCAACAGGT	59.369	TACGGGAAAGGATGGGGTCT	59.956	245	797	1041
MK262728	6	p1	(A)9	9	3881	3889	TGGAATTGGAGCCATGAAGC	58.522	CCACGACTGATCCTCAAAGGT	59.724	246	918	1163
MK262728	7	c	(T)8atttaacccaagttaagg(A)11	37	4364	4400	ATGCCAAAATTCCGACGGAC	59.191	TCAGTGAAATGACGGGTTTGT	58.074	129	961	1089
MK262728	8	p1	(A)10	10	4647	4656	ATTTGTGTTGGATTGGCACA	56.411	AGAAATCCAGCAACAAACAAGGA	59.04	148	976	1123
MK262728	9	p2	(TA)5	10	4856	4865	TCCTTGTTTGTTGCTGGATTTCT	59.04	GTGCTCAACCAACAGGAACT	58.32	276	892	1167
MK262728	10	p1	(A)8	8	5239	5246	TCCCTTCTCTTCGGGATCGA	59.742	TCCCCTGGGACTATGTCAGA	58.984	188	872	1059
MK262728	11	c	(A)9g(T)10acttgttttaagtttaaacctttcta(T)8	54	5586	5639	GGACAGCAACATACCTTTTGT	56.715	ACGTGATGGAGCTCGAGTAT	58.318	280	896	1175
MK262728	12	c	(TA)5ttttgcggatctgggataaggataaagttcagtaaggatccaatttatttacctcgatattctatcatatgaataaaacaaaacatatttat(A)10	112	6109	6220	CATGAATAATCATTGGCTCAACAAGC	59.8	TCCTTCATGATTGACCATCCAGA	59.218	244	928	1171
MK262728	13	c	(AT)6tattatgagtataagactttaattatgagtataggactttaccttgtttattttattgacatgatcatatggattttttatggttatatggtatatgga(T)8	119	6565	6683	TCAAGTACCAACCAAGAGTTCA	57.236	ATTGATGGAAAAATTGTCGAACT	55.393	261	892	1152
MK262728	14	p1	(T)11	11	7001	7011	ACCATACCACAGCTTTAGAGGT	58.818	TCCCTCTTCCCTTCCACACA	60.105	154	887	1040
MK262728	15	p1	(A)9	9	7167	7175	TGTGTGGAAGGGAAGAGGGA	60.105	TTCCGTCCCAGATCCCATCT	60.031	277	855	1131
MK262728	16	c	(C)9(A)13	22	7418	7439	TGGGACGGAAGGATTCGAAC	59.752	AAATCCTAGCAACAAAAATATGCT	55.631	229	871	1099
MK262728	17	p1	(A)8	8	7662	7669	CTCATTTGAGAATGGTTAGGAAAA	55.352	ACTGCATAAGCTTCGGGCAA	60.322	251	950	1200
MK262728	18	p1	(T)10	10	8588	8597	CGTAATCCTGGACGTGAGGA	58.899	GGCTGAGTGGACTAAAGCGT	60.037	240	975	1214
MK262728	19	c	(AT)5gcatatatattaataattaatttatttaattaatttagtatataattaataaattaatcaaaac(A)10	84	8931	9014	No primer
MK262728	20	c	(T)10aat(A)10	23	9874	9896	TCTCACGATTTGTATCCAAAGTCCT	60.047	GAATGCGATGCGGATGGTTC	60.041	275	962	1236
MK262728	21	c	(T)8ataaaagattttcccggtgatctcttttatatgaactaagaat(A)9	60	10495	10554	ACCCCTAGCCTTCCAAGCTA	59.956	AGAAGACCTCTGTCCTATCCA	56.948	206	901	1106
MK262728	22	c	(T)11ca(T)11	24	13020	13043	TCTTCCGACTAGACCAGATCCA	59.759	TGCCGAATCGACAACCTATG	58.065	198	938	1135
MK262728	23	c	(T)9atcga(T)9ccac(TTTA)3attagaataaatgaaatctagtaatttcatttgttttgtttaaa(T)9	92	13760	13851	TTGTATCACTCCGATCGCCC	59.612	TCATTGTTTGGAAGTGTTTCAACA	57.969	238	979	1216
MK262728	24	p1	(A)10	10	14772	14781	CGGAATCGTCAGAACTATCTCGT	59.998	TTGATTGCAGCTCACATTGC	57.643	245	832	1076
MK262728	25	p2	(AT)9	18	15019	15036	TGCAATGTGAGCTGCAATCA	58.751	TCATAATCTGGATCCTCATTATTCA	55.409	273	809	1081
MK262728	26	p2	(AT)5	10	15163	15172	AGGATTGGTTGTAATTAGGAAAAAT	55.178	GCTCTAAACCCCCGTCTATT	56.705	280	942	1221
MK262728	27	p1	(T)9	9	15440	15448	ATAACCTCCCCAGCCCTTCT	59.954	GCCGCGGCTTATATAGGTGA	59.754	223	980	1202
MK262728	28	p1	(T)9	9	17361	17369	CCGGCCTCCATCATCTCTTC	59.965	AGGTCAATTCCCGGCAGAAG	60.035	154	921	1074
MK262728	29	c	(T)10ctgttttcggtggtataaaaatgccgctgtgcctagatatcttatctgcctctccaggaaaataaatatctccggaaaatatttttagttcaatata(T)10	117	19462	19578	GGGTGTGATCCGTTGGACAT	60.035	ACAAGAAGTCGAGTAGGCGG	59.473	210	944	1153
MK262728	30	p1	(A)10	10	19710	19719	CCGCCTACTCGACTTCTTGT	59.473	CGGGAATTACTAAATATGGGACCG	59.067	238	886	1123
MK262728	31	p2	(AT)5	10	20944	20953	GGCAAGACATCGCAAACCAA	59.686	GCTATGGAGCTCGCAAAGGA	60.179	236	980	1215
MK262728	32	p1	(T)9	9	22251	22259	CATCGGAGCCACAAAGGACT	60.036	ACAATCGGAAATCGTCGAGGT	59.796	203	869	1071
MK262728	33	p1	(A)8	8	23413	23420	ACCCTTCTCCCCTAACTCCT	58.897	GGGGAATCCAACCCTACAGG	59.449	279	858	1136
MK262728	34	p1	(T)9	9	24016	24024	TGCTTAAATGCAATCTCGCT	56.114	GTCATCCCGCTCAATCCGAT	59.966	252	943	1194
MK262728	35	p1	(T)8	8	27293	27300	ATCGGATCCCCACCTACACA	60.032	GCCCGTGTGAGTAGGAAACA	59.966	206	930	1135
MK262728	36	p1	(C)8	8	27469	27476	CACGGGCCCATATCCTTGAT	59.598	CCCGCGGGATTAATTTGGAA	58.605	268	953	1220
MK262728	37	c	(TA)6atatggatttatggaatatgattgaattgcgtaataggaataatatttactaaataaagtatatgccgatatagctatccacctatccacatatctcatc(T)8atagcaattttgttttgtttgtggcaacagaagtcaggtcacactatatcataatttccactttttccattgtattatggaaaacg(A)10	216	28494	28709	No primer
MK262728	38	p1	(A)10	10	28897	28906	TGCCAGTAAGGAAAGGCAACA	60.134	ACACCCCTTAAAAACTCCCCT	58.85	167	942	1108
MK262728	39	c	(T)10c(A)10	21	29395	29415	GGTACTTGGGTGTGGCTCAA	59.89	TCGTCGTTGTGAATCCCAGA	59.037	132	922	1053
MK262728	40	p1	(A)9	9	29759	29767	TCCAGACTCACGAGGGTCTC	60.323	TGGATAGCAAAGCAAAGGAA	55.223	186	905	1090
MK262728	41	p1	(A)11	11	30746	30756	GATCCTTCTTTCGTTGCGCG	60.247	ACAGAAAACATGATCCGCGT	58.192	203	906	1108
MK262728	42	c	(A)8gaattgggctgctattttgatgtattatttagatatacatctaatccatgtacatacatattgtatattgatctagatatgggc(T)9	101	31131	31231	AGAACAGTTGGCCTTCGATT	57.431	ATCTAAGCCTGGATAGTATGGT	55.55	277	940	1216
MK262728	43	c	(C)9(A)9	18	32238	32255	TCAATTGGGACTGGAAGGCA	59.223	GTGCCTCGACAGAGTACTTGT	59.73	170	900	1069
MK262728	44	p1	(A)9	9	32439	32447	TGAAAAACAAGAGTGGACGAGT	58.131	AGTCCCGAACTAGGATCCGA	59.45	273	970	1242
MK262728	45	p1	(T)9	9	32809	32817	TCCCAGCGAGGTGTATGGTA	60.033	GTCCATATCTTCGTGTTACTTTCAGT	59.188	167	936	1102
MK262728	46	p2	(AT)5	10	33886	33895	GGGGTGTCGGTCTTGAAACA	60.179	CCACTGAGTTAAAAGGGCCCT	59.924	250	887	1136
MK262728	47	c	(TCT)4tgctggatactccatgggaataaatcgata(T)10	52	34621	34672	CGCGCAAGGCAAGAATTTGT	60.664	TTGGCGGAAGAACAAAACAA	56.672	221	958	1178
MK262728	48	c	(A)10tagtgaa(T)10	27	34893	34919	TTGTTTTGTTCTTCCGCCAA	56.672	ACCTTGAATTGTCCTATGACTCA	57.238	202	887	1088
MK262728	49	p1	(G)8	8	36682	36689	GGCCGGAGCAATGAACCTAT	60.179	TTCTTCAAGAGTCTCGGGCC	59.391	238	885	1122
MK262728	50	p1	(G)8	8	36953	36960	TATGATACCTGGGCCCCTGG	60.476	CCATACAAATGCACGGCGAG	59.972	243	981	1223
MK262728	51	p1	(T)9	9	37835	37843	AGTTGGTTGGCAACTTCCCA	60.033	AAGGGAAAGGGAATGGCTCG	60.034	241	813	1053
MK262728	52	p2	(TA)6	12	38170	38181	ACCGGTTTTCAAGACCGGAG	60.25	ACATGGAGTCGAGGGGAGTT	60.252	254	823	1076
MK262728	53	c	(A)8tggaaatccttcgatttcaaagttctaagaaattaggattgtgaggcccattaagattcaatctgagttcc(A)9taa(T)8	99	38634	38732	CCATTTCTCCGACCCGATCC	60.25	AACCCGCATCTTCTCCTTGG	60.035	279	979	1257
MK262728	54	c	(C)9(A)11tagttattaattagttatacttcca(T)9	54	39038	39091	CCAAGGAGAAGATGCGGGTT	60.035	CCTTGAGGTCACGGGTTCAA	59.892	257	834	1090
MK262728	55	c	(T)8atgattaatcc(T)9	28	44340	44367	GTCTGGCCCATTCCTCGAAA	60.035	AGATCCGAACACTTGCCTCG	60.109	274	833	1106
MK262728	56	p1	(T)10	10	44524	44533	AGTACTTTCCCAGCGAAACGA	59.658	TGGTATCTCATAGGGATAAAACGGT	59.158	270	970	1239
MK262728	57	p1	(A)9	9	46763	46771	CACCTTCACTAAGCGTGGGT	59.965	TCCGACAACTTCCGGAGAAA	58.958	157	912	1068
MK262728	58	p1	(A)9	9	47255	47263	ACCAAGGATTTTACTGAGGATTCTGA	60.013	TGACATGGCGTATGCATGTT	58.251	175	902	1076
MK262728	59	p1	(T)11	11	48539	48549	GGTAACGAGACATAAAGACTCCT	57.42	AAAAGGAGCCACAACTTCCT	57.244	273	977	1249
MK262728	60	c*	(TA)5tccttcatatccttctattatat(ATA)4(A)11*	55	49403	49457	No primer
MK262728	61	p2	(TA)5	10	49639	49648	AACTAAAAACTTTTTAAAGCAGTTCT	55.03	CGTCCTATCTCTTCCCTTTCCG	59.965	203	916	1118
MK262728	62	p1	(A)8	8	49759	49766	TCTGGTTTGATTCGGAAAGGGA	59.626	ACCTTTCCCCCTACCTTTCA	57.857	107	965	1071
MK262728	63	c	(AT)6aaactatgaactgatgggggatagacaaaaaaactagataggagcatacaatacactttttcaatatagaaaaaattatctaacgaattaaacaggtc(CAAA)3	122	49916	50037	TGAAAGGTAGGGGGAAAGGT	57.857	CGCCATATCCCCTTTGATACCA	59.96	277	895	1171
MK262728	64	p1	(A)13	13	50244	50256	TGGCGAAATTGGTAGACGCT	60.037	ACGGATTCCAACTACCAACGA	59.38	249	839	1087
MK262728	65	p1	(T)9	9	51353	51361	AGCGCCGTCTCCTTTTTCTT	60.25	CCATGAACTTTGTACCGCGC	60.179	170	934	1103
MK262728	66	p1	(T)8	8	51542	51549	GCGCGGTACAAAGTTCATGG	60.179	GCCCCGTTCCAGATGAAAGA	60.035	168	895	1062
MK262728	67	p1	(T)8	8	52240	52247	GGCAATCGAAGCCCAAAGATC	59.934	CCCCCGAATTAGTGAATCAGGA	59.562	203	854	1056
MK262728	68	p1	(T)11	11	52984	52994	ACGATCAAAGTCGAATCGCG	59.085	GCATGGCGAAAAGGAGCATT	59.826	269	791	1059
MK262728	69	p1	(A)8	8	54263	54270	TGGGGTAGATTCCGACACAA	58.353	GGTTTTGGGTTGGGGGTTTG	59.818	194	981	1174
MK262728	70	p4	(ATTT)3	12	55753	55764	ACGTGTAAACGAGGTGCTCT	59.328	GGAACCCATCACTTCGGGAA	59.673	204	884	1087
MK262728	71	p1	(T)8	8	55993	56000	CGGCGGTAGTCATTGGTTCA	60.391	AGACGAGCTAGGACACGAGT	60.036	268	903	1170
MK262728	72	p1	(T)11	11	58228	58238	TCAAGTTCAGCCAATCCCTCT	59.012	GGCATAATTCATCCGAAAAGGGT	59.363	258	979	1236
MK262728	73	p1	(T)11	11	58399	58409	TCAAGTTCAGCCAATCCCTCT	59.012	GGCATAATTCATCCGAAAAGGGT	59.363	258	808	1065
MK262728	74	p1	(T)9	9	58727	58735	TGCAAAATAAACATTAGGTTGCGT	58.467	TGGTGACATAAGTCCCTCCCT	59.92	257	858	1114
MK262728	75	p1	(A)8	8	60376	60383	GACTGGGCCGATTACCGAAT	59.894	CCACCACTCCCAAAGATCCC	60.034	243	978	1220
MK262728	76	p3	(TAT)4	12	60724	60735	TCAACCCAAGGGAAAGGCTC	59.888	AGAAAGACACAGCTTTTTCCCA	58.369	249	906	1154
MK262728	77	c	(A)9tatttaattcatgtaatcgtaattaaaagaaaca(AT)5	53	62664	62716	ACTCCACGGTTTCTTTCCCT	58.862	TCCGAAACCTCTGTCTATCTACA	58.148	186	917	1102
MK262728	78	p2	(AT)6	12	62906	62917	No primer
MK262728	79	p1	(T)8	8	63761	63768	TGCTGGGCCTGTATCCTTTT	59.296	GACCCGCGATCCCATAGAAA	59.608	154	893	1046
MK262728	80	p4	(CTAA)3	12	64262	64273	AGGTGGGGAAAAGAACTTGCT	59.782	ACGAAATACATGTTCGGATAGGT	57.728	147	921	1067
MK262728	81	p1	(A)10	10	64675	64684	TGGGTTTTGGGGTATTCATCGA	59.691	GAGATACGGAAGGGAGGCCA	60.759	251	786	1036
MK262728	82	c	(AT)5ggatcaacaaaaaatctccaaaccctttttgttgctttgtttatac(T)11	67	66636	66702	TGAATTTCTAGGTGCGGGGA	58.719	AGTTCCGGTTTGCCATCCTT	59.888	231	933	1163
MK262728	83	p4	(AGAA)3	12	67005	67016	AGGATGGCAAACCGGAACTT	59.888	TTCTATGGATTTCTATGCATGAGA	55.477	270	776	1045
MK262728	84	p1	(T)8	8	67231	67238	ACATCAGAGCAAAGGATCCA	56.516	AGACAGACGGAGGGTAAGGT	59.591	198	971	1168
MK262728	85	p1	(A)11	11	68260	68270	CCCGTGCTTCCAGACATTCT	60.036	TACCGATCGAGACAGCGTTG	59.902	214	954	1167
MK262728	86	p1	(T)8	8	68456	68463	CAACGCTGTCTCGATCGGTA	59.902	ACAAGAAACCATTGATTCACACT	56.886	193	952	1144
MK262728	87	p4	(GAAA)3	12	68889	68900	GGTTGGTTGTAGTCGTATAGTCGT	60.143	GTTTTGGAACGAATGCCTGA	56.922	185	859	1043
MK262728	88	p1	(A)8	8	69217	69224	TCGGTTTTCTACTGGCTGCT	59.315	TCATTTCGGTTTGTTTAAGGGGA	58.528	258	912	1169
MK262728	89	p1	(T)8	8	69568	69575	TATTGACCTCCTTCCCGCAG	59.169	GGGTCTCCAAAACCCGATGT	59.962	143	952	1094
MK262728	90	p4	(CATA)3	12	69764	69775	ACATCGGGTTTTGGAGACCC	59.962	TGGTAGCGCGTTTGTTTTGG	59.97	269	879	1147
MK262728	91	p1	(T)9	9	69929	69937	CCAAAACAAACGCGCTACCA	59.97	CGAAGATATGGAAAACAACACAGGT	59.819	101	963	1063
MK262728	92	p1	(A)8	8	70561	70568	TCCCGGATGCCTTGTCATTC	60.107	TAGCGGAACCCTCCCTAGAC	60.106	265	842	1106
MK262728	93	p3	(TTC)4	12	70967	70978	AGAATTTCATGATAATTGCAACGA	55.749	GACCAGGCGTATTGTGTCGA	60.109	277	920	1196
MK262728	94	c	(A)11tagacatactcctcaattgactacaaactccaattgtaactcaaactcagatgtgttttttgttcgaaaaggcctagaatct(AGA)4gtgggctccagtgttaaaag(A)9tgggaa(T)11gaaacatgttcgtttattcctattacttatc(T)11	193	71750	71942	GGAGTCGATCCCCCGAACTA	60.467	ACAGAATTCCCCGGAGTGAC	59.386	279	963	1241
MK262728	95	p1	(C)8	8	72465	72472	TCCCCGTCTAACTCTGGTCA	59.593	GAGGACCTCGCCGTTTAAGA	59.471	279	917	1195
MK262728	96	p2	(TA)7	14	73241	73254	AGAGCGGGAGATTTCGTAACA	59.177	ATCTTGTAGGGGCGGATCCT	60.105	280	924	1203
MK262728	97	p1	(T)9	9	73981	73989	AGCAATCCCAAAGTTCCCTTCT	59.889	GCATGGCACTTCAAGTTCGA	59.126	261	952	1212
MK262728	98	p1	(T)10	10	74243	74252	TCGAACTTGAAGTGCCATGC	59.126	TAGCATTCCCTCACGCTTGG	60.108	118	931	1048
MK262728	99	p4	(ATAA)3	12	74439	74450	TGATATTACCCATCCGCCGG	59.389	CGTATGCATCCAAAGGTGCG	59.972	220	971	1190
MK262728	100	c	(A)10ccttccacttttcaaaaaacatgagatgtgttctcgattccttacctat(A)8	67	74714	74780	CGCACCTTTGGATGCATACG	59.972	GGAGGCCCATTCAGGAACAA	59.96	274	896	1169
MK262728	101	p1	(T)10	10	74978	74987	CCGGGAAAAGATCTGTCCGA	59.465	AGGCTCCGTTCAGAAAATACCA	59.695	280	936	1215
MK262728	102	p1	(T)9	9	75205	75213	TTTTCTGAACGGAGCCTGGA	59.238	TTTACCCGTTTTCTCCCCCG	59.963	202	972	1173
MK262728	103	p1	(T)8	8	76680	76687	ACCTTGGGCATATTAGCGGG	59.89	GTCTAGTCCGGCGCTAACTC	59.971	261	884	1144
MK262728	104	p1	(T)8	8	77330	77337	GGCGTTTTTCGTAGCAGTCC	59.835	TGAACAAGGTTCTAGCGCCA	59.605	106	936	1041
MK262728	105	p1	(T)9	9	77503	77511	TGGCGCTAGAACCTTGTTCA	59.605	TCCACACCTATTCATTTGGCA	57.552	280	849	1128
MK262728	106	p1	(T)9	9	78695	78703	GACCTCGAAACCGGAATCCA	59.752	TAAAGCCAAGCCTCAAGCCA	59.888	210	918	1127
MK262728	107	c	(TA)5gttaaaatagttaaaaaagataaataaatagttaaataagagtcaatacacattac(A)9caag(A)9	88	78903	78990	TGGCTTGAGGCTTGGCTTTA	59.888	AGTTGGCTCACCCGTCTTTT	59.817	268	900	1167
MK262728	108	p1	(T)8	8	79113	79120	AAAGACGGGTGAGCCAACTT	59.817	CGGCTCAAGCAGAAACACAC	60.041	175	939	1113
MK262728	109	p2	(TA)5	10	80737	80746	AGCCTACTTGGATATTGAGCA	56.496	ATCATCCGGCTCGAGCAAAA	60.108	208	881	1088
MK262728	110	c	(A)8tccctcttttgcccttcctttatt(A)11g(T)9	53	83182	83234	GCCCATTCCTACGTGAACCA	60.036	AATGTCGACTGATCCGTCGG	59.899	245	885	1129
MK262728	111	p3	(GGA)4	12	83794	83805	TCCAGGTAAGCTCCTTGAAGT	58.379	ATCAGCCGACCTGGTTTACG	60.108	274	899	1172
MK262728	112	c	(T)9aatattat(A)8	25	84296	84320	TCCCTACCCATGGCGAACTA	60.032	CGATCGCTCGGGAATTGAGA	59.969	273	897	1169
MK262728	113	p4	(TTCT)3	12	86019	86030	CTGCAATGGAGCTCCTTCCA	60.035	TGGGTTGTGAAGCAAAAATAAAGAGA	59.902	273	786	1058
MK262728	114	p1	(T)8	8	86298	86305	AGGTTTTAGTTGCAGTTGCTG	57.284	TGCTTAGTGTGTGACTCGTTCA	59.9	237	820	1056
MK262728	115	p1	(T)8	8	86863	86870	TGATTCGCCCTGCAATTTGC	60.109	ATAGAGGGCCAAGCAGGAAG	59.157	253	800	1052
MK262728	116	c	(T)9agtgaacgtgtcatgtcacagtgtattactcc(T)11	52	88054	88105	TCTCTTCCCTCGTGTTGAGT	58.003	ACATCCGCCCCTTTTCTAGC	60.107	252	940	1191
MK262728	117	p1	(A)9	9	88332	88340	GTTCAATTCCCGTCGTTCGC	60.179	GCCGGATCTAAGTGTTGGCT	60.108	273	959	1231
MK262728	118	p1	(A)8	8	91061	91068	CTAACCGGAGTTCACGGTGG	60.389	GTCCTTGCGGATCGGATCAT	59.966	176	956	1131
MK262728	119	p1	(A)8	8	92383	92390	CGAGCCGGATCTGGTGTATC	60.039	CATTCCCGCAGTAGATCCGG	60.32	209	937	1145
MK262728	120	c	(A)9catatttttggg(GA)5	31	93654	93684	TTTTCTTCGTGCGTCGGTAA	58.15	AGCTCTACGAACGAATGGCT	59.182	183	981	1163
MK262728	121	p1	(A)9	9	94023	94031	AGCCATTCGTTCGTAGAGCT	59.182	TCTGCCCTTTCTCAACGCAT	59.963	273	775	1047
MK262728	122	p2	(TA)5	10	98570	98579	TGTCATATAGGCCCGGGTCA	60.105	GGATGGGTCATTCGAGCGTA	59.612	176	938	1113
MK262728	123	c	(T)8gaatatctactta(T)11	32	103148	103179	GATCAATCCCCTTGCCCCTT	59.737	TTCGTACCCTTCGCTCGATG	59.9	265	901	1165
MK262728	124	p1	(A)9	9	109801	109809	AGCTGGTTCTCCCCGAAATG	60.035	TAGGGGCCTTAGCTGGTGAT	60.03	230	868	1097
MK262728	125	p1	(A)8	8	114364	114371	AGAATGCCGTCGCCTATTGT	59.822	CCGGATCCTCCTTTTCTTCCC	60.134	172	870	1041
MK262728	126	p1	(T)8	8	114567	114574	TATAAGCGGTGGAATCGTCC	57.193	TGCTCATTGGTAGAAACCCA	56.736	245	919	1163
MK262728	127	p1	(T)10	10	115630	115639	TCAAAGGATCCTTACGCGCT	59.465	TCGTTTTCATCGAGAGCCTTCA	60.029	250	898	1147
MK262728	128	p1	(A)9	9	116152	116160	ACCCCGAGTGGTATGAGGAT	59.735	GGGCAGGACCAAAAGGAAGT	60.179	276	802	1077
MK262728	129	p1	(A)8	8	116272	116279	GCCCGAACCCTACCTTCTTT	59.673	TTGCATGGTCGATTCAGGAA	57.512	276	954	1229
MK262728	130	p4	(ATTT)3	12	116401	116412	GCCCGAACCCTACCTTCTTT	59.673	TTGCATGGTCGATTCAGGAA	57.512	276	825	1100
MK262728	131	p1	(A)8	8	116805	116812	TCGAAGGTCAATGCACAACT	57.745	GGGTACCGCGATATTGAAGT	57.479	277	973	1249
MK262728	132	c	(GAAT)3ggaaaaactggttaaagggtaattatgcatacaatttatctcagagcaaatggtctcgattagtattagtagcgaaaaaatggcg(A)8	105	117152	117256	ATCGCGGTACCCATCCTTTT	59.455	TGATTCTTTATTGTGAATCGTACAA	55.36	248	891	1138
MK262728	133	p4	(AATT)3	12	117694	117705	CCCATAGATTTGACTCCTTCCCC	60.181	TGGGTCTGTTTATTCATTGTTCCA	58.61	276	767	1042
MK262728	134	p1	(T)8	8	118039	118046	TGTCCGATTCGTGAGGATACA	58.629	ACTTTTGATGGGTATTTGCGCA	59.439	256	936	1191
MK262728	135	c	(A)10tttccttcc(T)10	29	119877	119905	ACAAGTATGGCACTCTTACCT	56.358	TGCATATGTATACATACCCTATGACA	57.398	115	966	1080
MK262728	136	p1	(T)11	11	120063	120073	TGTCATAGGGTATGTATACATATGCA	57.398	CCTTTCCTTTTAGCCGTTACCC	59.249	211	869	1079
MK262728	137	c	(TA)6at(TA)5	24	120709	120732	AGGGTGTGTATATTGGGTTTGGA	59.406	TGTCTAACGATTTAGATACCTTCGT	57.674	277	829	1105
MK262728	138	c	(T)10cgttttgtttgaatccataaaataacattggataaataaaacg(A)9	62	120907	120968	ACGAAGGTATCTAAATCGTTAGACA	57.674	AGACTGAGCTATAGAACCGGGA	59.825	213	883	1095
MK262728	139	c	(AATA)3ggagttaatatcattcctattgccattacaaaagtaattagtatttttggcattaaaagaaatttttgactagtaattattcc(A)8	103	122888	122990	GTTCTCGTGGTCCAGAATCCA	59.725	GCTTCTCTTGCATTGCCAGG	59.827	235	916	1150
MK262728	140	c	(TA)9ttatacacgt(TA)10ttgataatataatatatttatattcatcctatattttttatttttcttatat(TTTA)3tattat(TTTA)3	130	125033	125162	No primer
MK262728	141	p1	(A)8	8	125482	125489	GCAGCTGCAACGGCTATAAT	59.053	TCGAATCCCTTGCATTGTTGA	58.211	272	811	1082
MK262728	142	p1	(T)12	12	125697	125708	TCAACAATGCAAGGGATTCGA	58.211	GGTGTAATTACTATGGCTCGCC	58.935	222	847	1068
MK262728	143	p1	(A)9	9	125943	125951	GGCGAGCCATAGTAATTACACC	58.935	GGAGATGGAGTCACTTCACTGG	60.094	241	801	1041
MK262728	144	p1	(T)8	8	127195	127202	TGTCATTCCAAAGACTCCAGCT	59.627	GCTGAATGTGAGAGATTGCCC	59.325	243	976	1218
MK262728	145	c	(A)8gatctgtcccaaattaaaccaatgaaattccgtttgctaaaataag(A)10	64	127675	127738	CCGTACATGAGACCTCAGCC	59.897	ATTACCGAACAAAACAAAGAAAAAT	55.181	232	895	1126
MK262728	146	c	(A)10tgaataattagaggaatttgttcataaataatgataagaattccatctatttggatgtatatggataggaaaaagaatgaataaata(T)8cattcgaatattaatattatatttcatttcttttattcctgttcttctatctcagaggcgggtactttgaa(AAAT)4	192	127840	128031	No primer
MK262728	147	p1	(T)8	8	128174	128181	CTCAGAGGCGGGTACTTTGA	59.104	TCAGTGGACAATTAGGAACACA	57.302	250	820	1069
MK262728	148	p1	(A)9	9	128499	128507	TGACGAATCTCAATCTTGGGGT	59.428	TCTCTACGTGTGATTCGTTGA	56.818	257	834	1090
MK262728	149	c	(T)9agccggtacagtcataccttttcttccttaattcattatttcacgaattcctc(A)9	71	130296	130366	GCATTGATGGGTGGTGAGGA	60.034	CATCGACGTATGCTGGCCTA	59.686	269	956	1224
MK262728	150	c	(T)9accataaaaaac(T)8ctttcttttccacggatttttccgattaggaaaaagaaaata(AT)5	81	130688	130768	ACTTGAAATTCAACAGAACCTCT	56.303	TCAATTGGATTTGGATAGAATCAAA	55.265	268	933	1200
MK262728	151	p1	(T)9	9	131546	131554	TCACAACATCCCAATTAGGAGAGT	59.464	AGCGAAAAGAGTAAGCACCA	57.456	220	827	1046
MK262728	152	c	(T)15actttctgatctcgcataatccttttgaagaggc(T)8gttttgtttgcttggatctgacacaggatttactttttcttcgtttttttcttgga(T)11aattttattaaaatagaatctttgacacttttattttgactaa(T)11	178	131921	132098	TCTGATTCCTTGCCTTTCTTGGA	59.926	ACCGTGGATCATCCCAATCA	58.788	252	976	1227
MK262728	153	c	(T)12acaaaaaattatttttcgattcattcccatccaatcaaaaaagtttttttgattggagttg(T)8gtatatgtatagatttgtttctttttcttgatgttttgtaaggaaaaaaaga(T)11	144	132227	132370	AGGAAATCTTAATTCAGGGAAGAACC	59.108	ACATATCGGTGCCAAACTTGA	57.934	247	957	1203
MK262728	154	c	(T)8cgccattttttcgctactaatactaatcgagaccatttgctctgagataaattgtatgcataattaccctttaaccagtttttc(CATT)3	104	132799	132902	TGTGAATCGTACAATTTTGATTGA	55.643	ATCGCGGTACCCATCCTTTT	59.455	237	975	1211
MK262728	155	p1	(T)8	8	133243	133250	ACCGCGATATTGAAGTACAGA	56.93	AGCATTTCGAAGGTCAATGCAC	60.095	279	760	1038
MK262728	156	p4	(AAAT)3	12	133643	133654	TTGCATGGTCGATTCAGGAA	57.512	GCCCGAACCCTACCTTCTTT	59.673	276	909	1184
MK262728	157	p1	(T)8	8	133776	133783	TTGCATGGTCGATTCAGGAA	57.512	GCCCGAACCCTACCTTCTTT	59.673	276	776	1051
MK262728	158	p1	(T)9	9	133895	133903	GGGCAGGACCAAAAGGAAGT	60.179	ACCCCGAGTGGTATGAGGAT	59.735	276	929	1204
MK262728	159	p1	(A)10	10	134416	134425	TCGTTTTCATCGAGAGCCTTCA	60.029	TCAAAGGATCCTTACGCGCT	59.465	250	860	1109
MK262728	160	p1	(A)8	8	135481	135488	TGCTCATTGGTAGAAACCCA	56.736	TATAAGCGGTGGAATCGTCC	57.193	245	842	1086
MK262728	161	p1	(T)8	8	135684	135691	CCGGATCCTCCTTTTCTTCCC	60.134	AGAATGCCGTCGCCTATTGT	59.822	172	964	1135
MK262728	162	p1	(T)9	9	140246	140254	TAGGGGCCTTAGCTGGTGAT	60.03	AGCTGGTTCTCCCCGAAATG	60.035	230	909	1138
MK262728	163	c	(A)11taagtagatattc(A)8	32	146876	146907	TTCGTACCCTTCGCTCGATG	59.9	GATCAATCCCCTTGCCCCTT	59.737	265	864	1128
MK262728	164	p2	(AT)5	10	151475	151484	GGATGGGTCATTCGAGCGTA	59.612	TGTCATATAGGCCCGGGTCA	60.105	176	895	1070
MK262728	165	p1	(T)9	9	156024	156032	TCTGCCCTTTCTCAACGCAT	59.963	AGCCATTCGTTCGTAGAGCT	59.182	273	959	1231
MK262728	166	c	(TC)5cccaaaaatatg(T)9	31	156371	156401	ACCTGTGACTCGATTGGCAA	59.604	GGCTGAATCCCGTGAAACCA	60.608	280	974	1253
MK262728	167	p1	(T)8	8	157665	157672	CATTCCCGCAGTAGATCCGG	60.32	CGAGCCGGATCTGGTGTATC	60.039	209	860	1068
MK262728	168	p1	(T)8	8	158987	158994	GTCCTTGCGGATCGGATCAT	59.966	CTAACCGGAGTTCACGGTGG	60.389	176	874	1049
MK262728	169	p1	(T)9	9	161715	161723	GCCGGATCTAAGTGTTGGCT	60.108	GTTCAATTCCCGTCGTTCGC	60.179	273	775	1047
MK262728	170	c	(A)11ggagtaatacactgtgacatgacacgttcact(A)9	52	161950	162001	ACATCCGCCCCTTTTCTAGC	60.107	TCTCTTCCCTCGTGTTGAGT	58.003	252	858	1109

## Sheet: Ao.SSR.primer
ID	SSR nr.	SSR type	SSR	size	start	end	FORWARD PRIMER1 (5'-3')	Tm	REVERSE PRIMER1 (5'-3')	Tm	PRODUCT1 size (bp)	start (bp)	end (bp)
MK262729	1	p1	(A)8	8	1394	1401	TCAACCGAACAGACAGATATCCA	59.233	CGACTAGTTCCGGGTTCGAG	59.902	158	911	1068
MK262729	2	p1	(T)10	10	1673	1682	TCATTGCACACGACTTTCCCT	60.203	ATCCGTATCAATGACCTGGT	56.004	274	857	1130
MK262729	3	p2	(AT)5	10	2639	2648	GGCACACTCCAAGATGCTCT	60.036	TGCAGTTCCTTCTCCACGAA	59.244	243	878	1120
MK262729	4	p1	(A)8	8	3016	3023	ACTGCAGCGAAAATGGAATTTCT	59.743	TGAACCCCAAAACTCCTTGG	57.919	221	942	1162
MK262729	5	p1	(A)10	10	3664	3673	GAGGGAGTCCAATCAACAGGT	59.369	TACGGGAAAGGATGGGGTCT	59.956	246	797	1042
MK262729	6	p1	(A)8	8	4280	4287	ACCGTTGAGTTAGCAACCCA	59.529	GTCCGTCGGAATTTTGGCAT	59.191	211	856	1066
MK262729	7	p1	(A)9	9	4391	4399	ATGCCAAAATTCCGACGGAC	59.191	TCAGTGAAATGACGGGTTTGT	58.074	126	936	1061
MK262729	8	p1	(A)8	8	4646	4653	ATTTGTGTTGGATTGGCACA	56.411	AGTCCAGCAACAAACAAGGA	57.565	138	976	1113
MK262729	9	p1	(T)9	9	4892	4900	TGGACTTCTATAACAAGGGGAAGT	58.901	GTGCTCAACCAACAGGAACT	58.32	279	862	1140
MK262729	10	p1	(A)9	9	5248	5256	TCCCTTCTCTTCGGGATCGA	59.742	TCCCCTGGGACTATGTCAGA	58.984	189	872	1060
MK262729	11	c	(A)10g(T)9acctgttttaagtttaaacctttcta(T)9	55	5596	5650	GGACAGCAACATACCTTTTGT	56.715	CGTGATGGAGCTCGAGTAGA	58.7	280	896	1175
MK262729	12	c	(TA)5ttttgcggatctgggataaggataaagttcagtaaggatccaatttatttacctcgatattctatcatatgaataaaacaaaacatatttat(A)9	111	6119	6229	CATGAATAATCATTGGCTCAACAAGC	59.8	TGACCATCCGGAACAATCTGT	59.372	231	929	1159
MK262729	13	p2	(TA)9	18	6574	6591	AAACTCGTCCAATGACCCCC	59.962	AAACAAGGTAAAGTCCTATACTCA	55.219	267	824	1090
MK262729	14	p1	(A)9	9	7245	7253	TGTGTGGAAGGGAAGAGGGA	60.105	AGGATCATACTGTATCCCACA	55.253	275	808	1082
MK262729	15	c	(C)14(A)13	27	7480	7506	TGGGACGGAAGGATTCGAAC	59.752	AAATCCTAGCAACAAAAATATGCT	55.631	231	874	1104
MK262729	16	p1	(A)11	11	7729	7739	CTCATTTGAGAATGGTTAGGAAAA	55.352	ACTGCATAAGCTTCGGGCAA	60.322	254	950	1203
MK262729	17	p1	(T)10	10	8653	8662	CGTAATCCTGGACGTGAGGA	58.899	GGCTGAGTGGACTAAAGCGT	60.037	240	975	1214
MK262729	18	c	(AT)7gcatatatattaataattaatttagtatataattagtatataattaataaattaatc(A)9taagttaaaatgaaaataaatatattaacattaacataattatttttctagtattcaatattgctatatta(AT)6	163	8979	9141	No primer
MK262729	19	c	(T)11aat(A)10	24	9884	9907	TCTCACGATTTGTATCCAAAGTCCT	60.047	TGCGATGCGGATGGTTCTAG	60.249	273	962	1234
MK262729	20	c	(T)9ataaaagattttcccggtgatctcttttatatgaactaagaat(A)9	61	10502	10562	ACCCCTAGCCTTCCAAGCTA	59.956	AGAAGACCTCTGTCCTATCCA	56.948	207	901	1107
MK262729	21	c	(T)9ca(T)10	21	13030	13050	TCTTCCGACTAGACCAGATCCA	59.759	TGCCGAATCGACAACCTATG	58.065	195	938	1132
MK262729	22	c	(T)10atcga(T)9ccac(TTTA)3attagaataaatgaaatctagtaatttcatttgttttgtttaaa(T)10	94	13758	13851	TTGTATCACTCCGATCGCCC	59.612	TCATTGTTTGGAAGTGTTTCAACA	57.969	239	979	1217
MK262729	23	p1	(A)9	9	14763	14771	CGGAATCGTCAGAACTATCTCGT	59.998	TTGATTGCAGCTCACATTGC	57.643	244	832	1075
MK262729	24	p2	(AT)8	16	15049	15064	No primer
MK262729	25	p1	(T)12	12	15442	15453	ATAACCTCCCCAGCCCTTCT	59.954	GCCGCGGCTTATATAGGTGA	59.754	235	980	1214
MK262729	26	p1	(A)9	9	15589	15597	ATAACCTCCCCAGCCCTTCT	59.954	GCCGCGGCTTATATAGGTGA	59.754	235	833	1067
MK262729	27	p1	(T)10	10	17375	17384	CCGGCCTCCATCATCTCTTC	59.965	AGGTCAATTCCCGGCAGAAG	60.035	155	921	1075
MK262729	28	c	(T)10ctgttttcggtggtataaaaatgccgctgtgcctagatatcttatctgcctctccaggaaaataaatatctccggaaaatatttttagttcaatata(T)10	117	19490	19606	GGGTGTGATCCGTTGGACAT	60.035	ACAAGAAGTCGAGTAGGCGG	59.473	210	944	1153
MK262729	29	p1	(A)10	10	19738	19747	CCGCCTACTCGACTTCTTGT	59.473	CGGGAATTACTAAATATGGGACCG	59.067	238	886	1123
MK262729	30	p2	(AT)5	10	20978	20987	GGCAAGACATCGCAAACCAA	59.686	GCTATGGAGCTCGCAAAGGA	60.179	236	980	1215
MK262729	31	p1	(T)9	9	22285	22293	CATCGGAGCCACAAAGGACT	60.036	ACAATCGGAAATCGTCGAGGT	59.796	203	869	1071
MK262729	32	p1	(A)8	8	23447	23454	ACCCTTCTCCCCTAACTCCT	58.897	GGGGAATCCAACCCTACAGG	59.449	279	858	1136
MK262729	33	p1	(T)11	11	24050	24060	TGCTTAAATGCAATCTCGCT	56.114	GTCATCCCGCTCAATCCGAT	59.966	254	943	1196
MK262729	34	p1	(T)8	8	27329	27336	ATCGGATCCCCACCTACACA	60.032	GCCCGTGTGAGTAGGAAACA	59.966	206	930	1135
MK262729	35	p1	(C)8	8	27505	27512	CACGGGCCCATATCCTTGAT	59.598	CCCGCGGGATTAATTTGGAA	58.605	268	953	1220
MK262729	36	c	(TA)7atatggatttatggaatatgattgaattgcgtaataggaataatatttactaaataaagtatatgccggtatagctatccacctatccacatatctcatc(T)8atagcaattttgttttgtttgtggcaacagaagtcaggtcacactatatcataatttccactttttccattgtattatggaaaacg(A)9	217	28509	28725	No primer
MK262729	37	p1	(A)10	10	28913	28922	TGCCAGTAAGGAAAGGCAACA	60.134	ACACCCCTTAAAAACTCCCCT	58.85	167	942	1108
MK262729	38	c	(T)8ctcaaaatatggtacttgggtgtggctcaaaccgatacaaataggaatgaagtgagtcttacttagtaatatgattgactctcacta(T)10c(A)9	115	29309	29423	AATCTGGGTGTCGCCTGATC	59.821	TCGTCGTTGTGAATCCCAGA	59.037	259	889	1147
MK262729	39	p1	(A)10	10	29761	29770	ACTCACGAGGGTCTCTGAGT	59.597	ACATGTGGGAATACTAAGACCT	56.249	131	916	1046
MK262729	40	p1	(A)8	8	30666	30673	ACACACAGGTAAATGTAGCCA	57.219	ACGAAAGAAATGATCTGGCTGG	58.987	272	979	1250
MK262729	41	c	(C)8(A)9	17	31735	31751	TTTCTTCGGACTGGAAGGCA	59.238	GTGCCTCGACAGAGTACTTGT	59.73	169	900	1068
MK262729	42	p1	(A)11	11	31935	31945	TGAAAAACAAGAGTGGACGAGT	58.131	AGTCCCGAACTAGGATCCGA	59.45	274	970	1243
MK262729	43	p1	(T)9	9	32307	32315	TCCCAGCGAGGTGTATGGTA	60.033	GTCCATATCTTCGTGTTACTTTCAGT	59.188	160	935	1094
MK262729	44	p2	(AT)6	12	33376	33387	GGGGTGTCGGTCTTGAAACA	60.179	CCACTGAGTTAAAAGGGCCCT	59.924	252	887	1138
MK262729	45	p1	(T)8	8	33820	33827	ACCCTGTCCTGTAATGAGAGAGT	60.246	CGTCATTCAATGGGTTAGGTCC	59.057	211	974	1184
MK262729	46	c	(TCT)4tgctggatactccatgggaataaatcgata(T)10	52	34122	34173	CGCGCAAGGCAAGAATTTGT	60.664	TTGGCGGAAGAACAAAACAA	56.672	221	958	1178
MK262729	47	c	(A)9tagtgaa(T)10	26	34394	34419	TTGTTTTGTTCTTCCGCCAA	56.672	ACCTTGAATTGTCCTATGACTCA	57.238	201	887	1087
MK262729	48	p1	(G)8	8	36182	36189	GGCCGGAGCAATGAACCTAT	60.179	TTCTTCAAGAGTCTCGGGCC	59.391	238	885	1122
MK262729	49	p1	(G)8	8	36453	36460	TATGATACCTGGGCCCCTGG	60.476	CCATACAAATGCACGGCGAG	59.972	243	981	1223
MK262729	50	p1	(T)8	8	37335	37342	AGTTGGTTGGCAACTTCCCA	60.033	AAGGGAAAGGGAATGGCTCG	60.034	240	813	1052
MK262729	51	p2	(TA)5	10	37669	37678	ACCGGTTTTCAAGACCGGAG	60.25	ACATGGAGTCGAGGGGAGTT	60.252	252	823	1074
MK262729	52	c	(A)8tggaaatccttcgatttcaaagttctaagaaattaggattgtgaggcccattaagattcaatctgagttcc(A)9taa(T)11cttgtatctgaatatttggactgtacgtatgatccaaacgcatatatgatatatgttacatgtcatatatgtgtggacatatgcatgcatatcaaaaag(A)9	210	38131	38340	CATTTCCCCGACCCGATCC	60.228	CCGCATCTTCTCCTTGGCAA	60.678	280	980	1259
MK262729	53	c	(C)8(A)8gttattaattagttatacttcca(T)10	49	38535	38583	CCAAGGAGAAGATGCGGGTT	60.035	CCTTGAGGTCACGGGTTCAA	59.892	247	839	1085
MK262729	54	c	(T)10atgattaatcc(T)8	29	43832	43860	GTCTGGCCCATTCCTCGAAA	60.035	AGATCCGAACACTTGCCTCG	60.109	275	833	1107
MK262729	55	p1	(T)10	10	44017	44026	AACGATTAGGTGCCCAAGGG	60.034	AGATACAAGATACGTTGGAATGACT	57.886	250	933	1182
MK262729	56	p1	(A)10	10	46253	46262	CACCTTCACTAAGCGTGGGT	59.965	TCCGACAACTTCCGGAGAAA	58.958	158	912	1069
MK262729	57	p1	(T)11	11	48028	48038	AGTCCTGGTAAAGTCCCCAG	58.342	AGCTTTGCTTTGTTTATCCTTT	55.065	173	928	1100
MK262729	58	p2	(TA)5	10	48191	48200	AAAGGATAAACAAAGCAAAGCT	55.065	AAAAGGAGCCACAACTTCCT	57.244	194	916	1109
MK262729	59	c	(TA)6tccttcatatccttctattatatataaaaat(A)11tggaattttac(TTAAT)3	80	48917	48996	No primer
MK262729	60	c	(TA)5gttatagtgaataataggtgctaagataagaaaagatacaatctaaatgaaaatgagacattcctctggtttgattcggaaaggaaagagataggacg(A)9	117	49142	49258	AACTAAAAACTTTTTAAAGCAGTTCT	55.03	ACCTTTCCCCCTACCTTTCA	57.857	254	927	1180
MK262729	61	c*	(AT)6aaactatgaactgatgggggatagacaaaaaaactagataggagcatacaatacactttttcaatatagaaaaaattatctaacgaattaaacaggtc(CAAA)3(A)8*	127	49408	49534	TGAAAGGTAGGGGGAAAGGT	57.857	CGCCATATCCCCTTTGATACCA	59.96	278	895	1172
MK262729	62	p1	(A)9	9	49737	49745	TGGCGAAATTGGTAGACGCT	60.037	ACGGATTCCAACTACCAACGA	59.38	245	839	1083
MK262729	63	p1	(T)8	8	50225	50232	ATCGTGAGGGTTCAAGTCCC	59.386	TGTGTTGTGAAAGAGTGGAGTGA	60.055	141	931	1071
MK262729	64	p1	(T)8	8	50832	50839	AGCGCCGTCTCCTTTTTCTT	60.25	CCATGAACTTTGTACCGCGC	60.179	169	934	1102
MK262729	65	p1	(T)8	8	51020	51027	GCGCGGTACAAAGTTCATGG	60.179	GCCCCGTTCCAGATGAAAGA	60.035	168	895	1062
MK262729	66	p1	(T)9	9	51718	51726	GGCAATCGAAGCCCAAAGATC	59.934	CCCCCGAATTAGTGAATCAGGA	59.562	204	854	1057
MK262729	67	p1	(T)10	10	52463	52472	ACGATCAAAGTCGAATCGCG	59.085	GCATGGCGAAAAGGAGCATT	59.826	269	791	1059
MK262729	68	p1	(A)8	8	53693	53700	TGGGGTAGATTCCGACACAA	58.353	GGTTTTGGGTTGGGGGTTTG	59.818	194	981	1174
MK262729	69	p4	(ATTT)3	12	55187	55198	ACGTGTAAACGAGGTGCTCT	59.328	GGAACCCATCACTTCGGGAA	59.673	204	884	1087
MK262729	70	p1	(T)8	8	55427	55434	CGGCGGTAGTCATTGGTTCA	60.391	AGACGAGCTAGGACACGAGT	60.036	268	903	1170
MK262729	71	c	(T)11caaaagaaatatcaagtacgtgaaatcacgagtaagtctctttaatttctctatcctctatcattatagaaaggaccatccatattggatccca(AT)5agaatttgaacccgaactacatttatgattcagtatttcaatctcgttggttattgttctttcta(T)16	196	57662	57857	TCAAGTTCAGCCAATCCCTCT	59.012	GGCATAATTCATCCGAAAAGGGT	59.363	268	979	1246
MK262729	72	p1	(T)11	11	58166	58176	TGCAAAATAAACATTAGGTTGCGT	58.467	TGGTGACATAAGTCCCTCCCT	59.92	262	855	1116
MK262729	73	p1	(A)8	8	59817	59824	GACTGGGCCGATTACCGAAT	59.894	CCACCACTCCCAAAGATCCC	60.034	250	978	1227
MK262729	74	c	(A)9tattgaattcatgtaatcgtaattaaaagaaaca(AT)5	53	62106	62158	ACTCCACGGTTTCTTTCCCT	58.862	TCCGAAACCTCTGTCTATCTACA	58.148	186	917	1102
MK262729	75	p2	(TA)12	24	62348	62371	No primer
MK262729	76	p1	(T)8	8	63205	63212	TGCTGGGCCTGTATCCTTTT	59.296	GACCCGCGATCCCATAGAAA	59.608	154	893	1046
MK262729	77	p4	(CTAA)3	12	63706	63717	AGGGCAAGTTTCCTGATTCT	56.715	TCGATGAATACCCCAAAACCCA	59.691	261	960	1220
MK262729	78	p1	(A)10	10	63965	63974	TGGGTTTTGGGGTATTCATCGA	59.691	GATGCGAGATACGGAAGGGA	59.04	102	940	1041
MK262729	79	c	(AT)5ggatcaacaaaaaatctccaaaccctttttgttgctttgtttatac(T)10	66	65926	65991	TGAATTTCTAGGTGCGGGGA	58.719	AGTTCCGGTTTGCCATCCTT	59.888	230	933	1162
MK262729	80	p4	(AGAA)3	12	66294	66305	AGGATGGCAAACCGGAACTT	59.888	TTCTATGGATTTCTATGCATGAGA	55.477	270	776	1045
MK262729	81	p1	(T)8	8	66520	66527	ACATCAGAGCAAAGGATCCA	56.516	ACTCAACGGGACCTTACCAC	59.317	228	971	1198
MK262729	82	p1	(A)11	11	67552	67562	CCCGTGCTTCCAGACATTCT	60.036	TACCGATCGAGACAGCGTTG	59.902	214	954	1167
MK262729	83	p1	(T)8	8	67748	67755	CAACGCTGTCTCGATCGGTA	59.902	ACAAGAAACCATTGATTCACACT	56.886	192	952	1143
MK262729	84	c	(TA)5gtaataatactatgtaatataaaatagtatataatacttaatgaaagaaat(GAAA)3	73	68124	68196	AATTGGTTGGTCGTAGTCGT	57.174	TCTGTCTTTCCATATCAGGGAGT	58.375	268	911	1178
MK262729	85	p1	(A)10	10	68381	68390	TGAAAGAAAGAAAACCCGGTGA	58.377	GTGCCCCAAGATCCATCGAA	60.107	242	802	1043
MK262729	86	p1	(A)8	8	68826	68833	TCGGTTTTCTACTGGCTGCT	59.315	TCATTTCGGTTTGTTTAAGGGGA	58.528	258	912	1169
MK262729	87	p1	(T)8	8	69177	69184	TATTGACCTCCTTCCCGCAG	59.169	GGGTCTCCAAAACCCGATGT	59.962	143	952	1094
MK262729	88	p4	(CATA)3	12	69373	69384	ACATCGGGTTTTGGAGACCC	59.962	TGGTAGCGCGTTTGTTTTGG	59.97	269	879	1147
MK262729	89	p1	(T)9	9	69538	69546	CCAAAACAAACGCGCTACCA	59.97	CGAAGATATGGAAAACAACACAGGT	59.819	101	963	1063
MK262729	90	p1	(A)11	11	70175	70185	TCCCGGATGCCTTGTCATTC	60.107	TAGCGGAACCCTCCCTAGAC	60.106	273	837	1109
MK262729	91	p3	(TTC)4	12	70592	70603	AGAATTTCATGATAATTGCAACGA	55.749	TCATTTCGGGCACAACTGGT	60.179	209	920	1128
MK262729	92	c	(A)9gtagacatactcctcaattgactacaaactccaattgtaactcaaactcagatgtgttttttgttcgaaaaggcctagaatct(AGA)4gtgggctccagtgttaaaag(A)11tgggaa(T)11gaaacatgttcgtttattcctattacttatc(T)9aagtga(T)9	207	71375	71581	AGTCGATCCCCCGAACTAGA	59.45	ACAGAATTCCCCGGAGTGAC	59.386	280	965	1244
MK262729	93	p1	(C)9	9	72092	72100	TCCCCGTCTAACTCTGGTCA	59.593	GAGGACCTCGCCGTTTAAGA	59.471	280	917	1196
MK262729	94	p2	(TA)7	14	72862	72875	AGAGCGGGAGATTTCGTAACA	59.177	ATCTTGTAGGGGCGGATCCT	60.105	280	924	1203
MK262729	95	p1	(A)8	8	73337	73344	AGTCCCCTGATCTTCCGTCA	59.959	CGGAGCCGTATGCAACATAG	58.86	186	882	1067
MK262729	96	p1	(T)10	10	73603	73612	AGCAATCCCAAAGTTCCCTTCT	59.889	GCATGGCACTTCAAGTTCGA	59.126	262	952	1213
MK262729	97	p1	(T)10	10	73866	73875	TCGAACTTGAAGTGCCATGC	59.126	TAGCATTCCCTCACGCTTGG	60.108	118	931	1048
MK262729	98	p4	(ATAA)3	12	74062	74073	GTTGGGCGTCACAAATTGCA	60.249	CGTATGCATCCAAAGGTGCG	59.972	262	929	1190
MK262729	99	c	(A)8catgagatgtcttctcgattccttacctat(A)9	47	74358	74404	CGCACCTTTGGATGCATACG	59.972	GGAGGCCCATTCAGGAACAA	59.96	260	875	1134
MK262729	100	p1	(T)9	9	74587	74595	TTGTTCCTGAATGGGCCTCC	59.96	ACGTCCAACCAATAACCAACAG	59.118	204	886	1089
MK262729	101	p1	(T)9	9	74826	74834	TTTTCTGAACGGAGCCTGGA	59.238	TTTACCCGTTTTCTCCCCCG	59.963	202	972	1173
MK262729	102	p1	(T)8	8	75182	75189	TGGAACACCAACGGGCATTA	59.889	ACCAATACGCAATGGGAGGA	59.084	273	905	1177
MK262729	103	p1	(T)8	8	76302	76309	ACCTTGGGCATATTAGCGGG	59.89	GTCTAGTCCGGCGCTAACTC	59.971	261	884	1144
MK262729	104	p1	(T)8	8	76952	76959	GGCGTTTTTCGTAGCAGTCC	59.835	TGAACAAGGTTCTAGCGCCA	59.605	106	936	1041
MK262729	105	p1	(T)11	11	77125	77135	TGGCGCTAGAACCTTGTTCA	59.605	GCTTCCACACCTATTCATTTGGC	60.429	274	849	1122
MK262729	106	p1	(T)9	9	78301	78309	GACCTCGAAACCGGAATCCA	59.752	AGCCAAGCTAAACTCAAGGGT	59.575	195	918	1112
MK262729	107	c	(AT)5aactatataaatataa(AT)5agt(TA)8gttaaaatagttaaaaaagataaataaatagttaaataagagtcaatacacattac(A)10	121	78507	78627	TGGGATCTCAACAAGTGAATTCCT	59.957	AGTTGGCTCACCCGTCTTTT	59.817	237	957	1193
MK262729	108	p1	(T)8	8	78743	78750	AAAGACGGGTGAGCCAACTT	59.817	CGGCTCAAGCAGAAACACAC	60.041	175	939	1113
MK262729	109	p2	(TA)5	10	80367	80376	AGCCTACTTGGATATTGAGCA	56.496	TTTCATCATCCGGCTCGAGC	60.531	212	881	1092
MK262729	110	p1	(A)8	8	81209	81216	TCCACGAAAATAGGAATTGTGTCA	58.69	TCAGACACTTTACGGAAGCA	56.809	183	878	1060
MK262729	111	c	(A)8tccctcttttgtccttcctttatt(A)9g(T)10	52	82797	82848	GCCCATTCCTACGTGAACCA	60.036	AATGTCGACTGATCCGTCGG	59.899	245	885	1129
MK262729	112	p3	(GGA)4	12	83409	83420	TCCAGGTAAGCTCCTTGAAGT	58.379	ATCAGCCGACCTGGTTTACG	60.108	274	899	1172
MK262729	113	p1	(T)9	9	83911	83919	TCCCTACCCATGGCGAACTA	60.032	CGATCGCTCGGGAATTGAGA	59.969	272	897	1168
MK262729	114	p1	(T)9	9	85155	85163	CCAGCTCCTCGCGAATGAAA	60.741	TCGCCCGCGAAACTTTAGAT	60.109	263	818	1080
MK262729	115	p4	(TTCT)3	12	85635	85646	CTGCAATGGAGCTCCTTCCA	60.035	TGGGTTGTGAAGCAAAAATAAAGAGA	59.902	273	786	1058
MK262729	116	p1	(T)9	9	85903	85911	AGGTTTTAGTTGCAGTTGCTG	57.284	TGCTTAGTGTGTGACTCGTTCA	59.9	227	831	1057
MK262729	117	p1	(T)8	8	86469	86476	TGATTCGCCCTGCAATTTGC	60.109	ATAGAGGGCCAAGCAGGAAG	59.157	253	800	1052
MK262729	118	c	(T)9agtgaacgtgtcatgtcacagtgtattactcc(T)10	51	87666	87716	ATGCCCGAGACCAAGTTACT	58.723	CATCCGCCCCTTTTCTAGCT	59.819	280	910	1189
MK262729	119	p1	(A)11	11	87943	87953	GTTCAATTCCCGTCGTTCGC	60.179	GCCGGATCTAAGTGTTGGCT	60.108	275	959	1233
MK262729	120	p1	(A)8	8	90686	90693	CTAACCGGAGTTCACGGTGG	60.389	CCAATCATGGTCCTTGCGGA	60.394	185	956	1140
MK262729	121	p1	(A)8	8	92008	92015	CGAGCCGGATCTGGTGTATC	60.039	CATTCCCGCAGTAGATCCGG	60.32	209	937	1145
MK262729	122	c	(A)9catatttttggg(GA)5	31	93285	93315	TTTTCTTCGTGCGTCGGTAA	58.15	AGCTCTACGAACGAATGGCT	59.182	183	981	1163
MK262729	123	p1	(A)9	9	93648	93656	CTCGATCCGAGCCATTCGTT	60.249	TCTGCCCTTTCTCAACGCAT	59.963	276	772	1047
MK262729	124	p2	(TA)5	10	98201	98210	TGTCATATAGGCCCGGGTCA	60.105	GGATGGGTCATTCGAGCGTA	59.612	198	938	1135
MK262729	125	c	(T)8gaatatctactta(T)11	32	102801	102832	GATCAATCCCCTTGCCCCTT	59.737	TTCGTACCCTTCGCTCGATG	59.9	265	901	1165
MK262729	126	p1	(A)8	8	109501	109508	AGCTGGTTCTCCCCGAAATG	60.035	TAGGGGCCTTAGCTGGTGAT	60.03	230	867	1096
MK262729	127	p1	(A)8	8	114063	114070	AGAATGCCGTCGCCTATTGT	59.822	CCGGATCCTCCTTTTCTTCCC	60.134	172	870	1041
MK262729	128	p1	(T)8	8	114266	114273	TATAAGCGGTGGAATCGTCC	57.193	TGCTCATTGGTAGAAACCCA	56.736	245	919	1163
MK262729	129	p1	(T)10	10	115329	115338	AGGATCCTTACGCGCTCAAA	59.465	TCGTTTTCATCGAGAGCCTTCA	60.029	246	902	1147
MK262729	130	p1	(A)9	9	115851	115859	ACCCCGAGTGGTATGAGGAT	59.735	GGGCAGGACCAAAAGGAAGT	60.179	276	802	1077
MK262729	131	p1	(A)8	8	115971	115978	GCCCGAACCCTACCTTCTTT	59.673	TTGCATGGTCGATTCAGGAA	57.512	276	954	1229
MK262729	132	p4	(ATTT)3	12	116100	116111	GCCCGAACCCTACCTTCTTT	59.673	TTGCATGGTCGATTCAGGAA	57.512	276	825	1100
MK262729	133	p4	(AATT)3	12	116603	116614	CCCATAGATTTGACTCCTTCCCC	60.181	TGGGTCTGTTTATTCATTGTTCCA	58.61	276	767	1042
MK262729	134	p1	(T)8	8	116948	116955	TGTCCGATTCGTGAGGATACA	58.629	ACTTTTGATGGGTATTTGCGCA	59.439	256	936	1191
MK262729	135	p1	(A)13	13	118792	118804	ACAAGTATGGCACTCTTACCT	56.358	TGCATATGTATACATACCCTATGACA	57.398	120	961	1080
MK262729	136	c	(T)9aattgaaaaattcaatg(T)8	34	118978	119011	TGTCATAGGGTATGTATACATATGCA	57.398	TTCCTTTTAGCCGCTACCCA	59.014	207	869	1075
MK262729	137	c	(TA)5at(TA)5	22	119614	119635	GGTGTGTATATTGGGTTTGGAGT	58.404	TGTCTAACAATTTAGATACCTTCGT	56.079	280	831	1110
MK262729	138	c	(T)11cgttttgtttgaatccataaaataacattgaataaataaaacg(A)9	63	119808	119870	ACGAAGGTATCTAAATTGTTAGACA	56.079	AGAACCTAGAACCGGGAATTGT	59.089	200	892	1091
MK262729	139	c	(AATA)3ggagttaatatcattcctattgccattacaaaagtaattagtatttttggcattaaaagaaatttttgactagtaattattcc(A)8	103	121807	121909	GTTCTCGTGGTCCAGAATCCA	59.725	GCTTCTCTTGCATTGCCAGG	59.827	235	916	1150
MK262729	140	c	(AT)12tataatatatatgcataatgatatgtataattcatatattataatactttcttagttattatatatac(TA)5tttag(TA)6ttatacacgt(TA)7ttaattatataca(AT)9tgataatataatatatttatattcatcctatattttttatttttcttatat(TTTA)3tattat(TTTA)3	255	123857	124111	No primer
MK262729	141	p1	(A)8	8	124431	124438	GCAGCTGCAACGGCTATAAT	59.053	TCGAATCCCTTGCATTGTTGA	58.211	272	811	1082
MK262729	142	p1	(T)10	10	124646	124655	TCAACAATGCAAGGGATTCGA	58.211	GGTGTAATTACTATGGCTCGCC	58.935	207	847	1053
MK262729	143	p1	(A)9	9	124877	124885	GGCGAGCCATAGTAATTACACC	58.935	GGAGATGGAGTCACTTCACTGG	60.094	241	801	1041
MK262729	144	p1	(T)8	8	126128	126135	TGTCATTCCAAAGACTCCAGCT	59.627	GCTGAATGTGAGAGATTGCCC	59.325	243	976	1218
MK262729	145	c	(A)8gatctgtcccaaattaaaccaatgaaattctgtttgctaaaataag(A)9ggcttcggaattcatctcatctcttataatcaaagtatatttttctttgttttgttcggtaataatttaaactatttaatcaaatattcgttatatgaat(A)11tgaataattagaggaatttgttcataaataatgataagaattccatctatttggatgtatatggataggaaaaagaatgaataaaga(T)9cattcgaatattatattttatttcttttattcctgttcttctatctcagaggcgggtactttgaa(AAAT)4	351	126608	126958	No primer
MK262729	146	p1	(T)9	9	127100	127108	CTCAGAGGCGGGTACTTTGA	59.104	TCAGTGGACAATTAGGAACACA	57.302	250	821	1070
MK262729	147	p1	(A)8	8	127426	127433	TGACGAATCTCAATCTTGGGGT	59.428	TCTCTACGTGTGATTCGTTGA	56.818	256	834	1089
MK262729	148	p1	(T)9	9	129222	129230	GCATTGATGGGTGGTGAGGA	60.034	CATCGACGTATGCTGGCCTA	59.686	267	956	1222
MK262729	149	c	(T)9accataaaaaac(T)10ctttcttttccacggatttttccgattaggaaaaagaaaata(AT)5	83	129612	129694	TCTTCTTGTGGAATAAGTGAAATGA	56.705	ATCCTTTTCTATCCAAATCCAATTT	55.225	253	969	1221
MK262729	150	p1	(T)9	9	130465	130473	TCACAACATCCCAATTAGGAGAGT	59.464	AGCGAAAAGAGTAAGCACCA	57.456	220	827	1046
MK262729	151	c	(T)8gttttgtttgcttggatctgacacaggatttactttttcttcgtttttttcttgg(T)12aattttattaaaatagaatccttgacacttttattttgactaa(T)11	129	130889	131017	TCTGATTCCTTGCCTTTCTTGGA	59.926	ACCGTGGATCATCCCAATCA	58.788	252	927	1178
MK262729	152	c	(T)12acaaaaaattatttttcgattcattcccatccaatcaaaaaagtctttttgattggagttg(T)8gtatatgtatagatttgtttctttttcttgatgttttgtaaggaaaaaaagatc(T)9	144	131140	131283	TTCAGGAAAGAACCCAAGTTT	55.513	ACAAATGTACATATCGGTGCCA	58.12	243	969	1211
MK262729	153	p2	(AT)5	10	131593	131602	AGGAATCTTTACTATCCCCATAACCA	59.145	AGCCTGGAATGAATGAATGGA	57.325	258	971	1228
MK262729	154	c	(T)8cgccattttttcgctactaatactaatcgagaccatttgctctgagataaattgtatgcataattaccctttaaccagtttttc(CATT)3	104	131712	131815	TGTGAATCGTACAATTTTGATTGA	55.643	ATCGCGGTACCCATCCTTTT	59.455	237	975	1211
MK262729	155	p1	(T)8	8	132156	132163	ACCGCGATATTGAAGTACAGA	56.93	AGCATTTCGAAGGTCAATGCAC	60.095	279	760	1038
MK262729	156	p4	(AAAT)3	12	132556	132567	TTGCATGGTCGATTCAGGAA	57.512	GCCCGAACCCTACCTTCTTT	59.673	276	909	1184
MK262729	157	p1	(T)8	8	132689	132696	TTGCATGGTCGATTCAGGAA	57.512	GCCCGAACCCTACCTTCTTT	59.673	276	776	1051
MK262729	158	p1	(T)9	9	132808	132816	GGGCAGGACCAAAAGGAAGT	60.179	ACCCCGAGTGGTATGAGGAT	59.735	276	929	1204
MK262729	159	p1	(A)10	10	133329	133338	TCGTTTTCATCGAGAGCCTTCA	60.029	AGGATCCTTACGCGCTCAAA	59.465	246	860	1105
MK262729	160	p1	(A)8	8	134394	134401	TGCTCATTGGTAGAAACCCA	56.736	TATAAGCGGTGGAATCGTCC	57.193	245	842	1086
MK262729	161	p1	(T)8	8	134597	134604	CCGGATCCTCCTTTTCTTCCC	60.134	AGAATGCCGTCGCCTATTGT	59.822	172	964	1135
MK262729	162	p1	(T)8	8	139159	139166	TAGGGGCCTTAGCTGGTGAT	60.03	AGCTGGTTCTCCCCGAAATG	60.035	230	909	1138
MK262729	163	c	(A)11taagtagatattc(A)8	32	145858	145889	TTCGTACCCTTCGCTCGATG	59.9	GATCAATCCCCTTGCCCCTT	59.737	265	864	1128
MK262729	164	p2	(AT)5	10	150479	150488	GGATGGGTCATTCGAGCGTA	59.612	TGTCATATAGGCCCGGGTCA	60.105	198	873	1070
MK262729	165	p1	(T)9	9	155034	155042	TCTGCCCTTTCTCAACGCAT	59.963	CTCGATCCGAGCCATTCGTT	60.249	276	959	1234
MK262729	166	c	(TC)5cccaaaaatatg(T)9	31	155375	155405	ACCTGTGACTCGATTGGCAA	59.604	GGCTGAATCCCGTGAAACCA	60.608	280	974	1253
MK262729	167	p1	(T)8	8	156675	156682	CATTCCCGCAGTAGATCCGG	60.32	CGAGCCGGATCTGGTGTATC	60.039	209	860	1068
MK262729	168	p1	(T)8	8	157997	158004	CCAATCATGGTCCTTGCGGA	60.394	CTAACCGGAGTTCACGGTGG	60.389	185	865	1049
MK262729	169	p1	(T)11	11	160737	160747	GCCGGATCTAAGTGTTGGCT	60.108	GTTCAATTCCCGTCGTTCGC	60.179	275	775	1049
MK262729	170	c	(A)10ggagtaatacactgtgacatgacacgttcact(A)9	51	160974	161024	CATCCGCCCCTTTTCTAGCT	59.819	ATGCCCGAGACCAAGTTACT	58.723	280	859	1138

## Sheet: Az.SSR.primer
region	all-SSR	1nuc	2nuc	3nuc	4nuc	5nuc	6nuc
Coding	68	56	6	1	5	0	0
Genome	236	189	26	5	16	0	0
IRa	16	13	2	0	1	0	0
IRb	14	12	2	0	0	0	0
LSC	162	129	19	5	9	0	0
SSC	47	37	3	0	7	0	0
Length	type	num	num(>=20bp)
1	A/T	181	0
1	C/G	8	0
2	AG/CT	2	0
2	AT/AT	24	0
3	AAG/CTT	3	0
3	AAT/ATT	1	0
3	AGG/CCT	1	0
4	Tetranuc	16	0
ID	SSR nr.	SSR type	SSR	size	start	end
JX088668	1	p1	(A)8	8	1393	1400
JX088668	2	p1	(T)8	8	1672	1679
JX088668	3	p2	(AT)5	10	2636	2645
JX088668	4	p1	(A)8	8	3013	3020
JX088668	5	p1	(A)9	9	3661	3669
JX088668	6	p1	(A)8	8	3880	3887
JX088668	7	c	(A)8tgtatagatcatagtaaaaagcaccaaattcctaatagaaatgccaaaattccgacggaccaactatttatttataca(T)8atttaacccaagttaagg(A)10	122	4277	4398
JX088668	8	p1	(A)8	8	4645	4652
JX088668	9	p2	(TA)5	10	4852	4861
JX088668	10	p1	(A)9	9	5235	5243
JX088668	11	c	(A)9g(T)9acttgttttaagtttaaacctttcta(T)8	53	5583	5635
JX088668	12	c	(TA)5ttttgcggatatgggataaggataaagttcagtaaggatccaatttatttacctcgatattctatcatatgaataaaacaaaacatatttat(A)10	112	6104	6215
JX088668	13	p2	(AT)6	12	6572	6583
JX088668	14	p1	(T)11	11	7007	7017
JX088668	15	p1	(A)10	10	7218	7227
JX088668	16	c	(C)10(A)11	21	7458	7478
JX088668	17	p1	(A)11	11	7701	7711
JX088668	18	p1	(A)8	8	8317	8324
JX088668	19	p1	(T)11	11	8626	8636
JX088668	20	c	(AT)5gcatatatattaataattaatttatttaattaatttagtatataattaataaattaatcaaaac(A)9	83	8955	9037
JX088668	21	c	(T)11aat(A)11	25	9901	9925
JX088668	22	c	(T)8ataaaagattttcccggtgatctcttttatatgaactaagaat(A)8	59	10530	10588
JX088668	23	c	(T)10ca(T)11	23	13056	13078
JX088668	24	c	(T)9atcga(T)9ccac(TTTA)3attagaataaatgaaatctagtaatttcatttgttttgtttaaa(T)9	92	13795	13886
JX088668	25	p1	(A)9	9	14807	14815
JX088668	26	p3	(TAT)4	12	14942	14953
JX088668	27	p2	(AT)8	16	15071	15086
JX088668	28	p1	(T)11	11	15478	15488
JX088668	29	p1	(T)10	10	17401	17410
JX088668	30	c	(T)10ctgttttcggtggtataaaaatgccgctgtgcctagatatcttatctgcctctccaggaaaataaatatctccggaaaatatttttagttcaatata(T)10	117	19503	19619
JX088668	31	p1	(A)10	10	19751	19760
JX088668	32	p2	(AT)5	10	20985	20994
JX088668	33	p1	(T)9	9	22292	22300
JX088668	34	p1	(A)8	8	23454	23461
JX088668	35	p1	(T)9	9	24057	24065
JX088668	36	p1	(T)8	8	27334	27341
JX088668	37	p1	(C)8	8	27510	27517
JX088668	38	c	(T)8gacttttactaacttttactatataactattactatataaccatatataaatataatttgattttgac(TA)6atatggatttatggaatatgattgaattgcgtaataggaataatatttactaaataaagtatatgccgatatagctatccacctatccacatatctcatc(T)9atagcaattttgttttgtttgtggcaacagaagtcaggtcacactatatcataatttccactttttccattgtattatggaaaacgac(A)9	294	28443	28736
JX088668	39	p1	(A)10	10	29090	29099
JX088668	40	c	(T)8ctcaaaatctggtacttgggtgtggctcaaaccgatacaaataggaatgaagtgagtcttacttagtaatatgattgactctcacta(T)10c(A)10	116	29506	29621
JX088668	41	p1	(A)10	10	29965	29974
JX088668	42	p1	(T)11	11	30683	30693
JX088668	43	p1	(A)13	13	30957	30969
JX088668	44	p1	(T)8	8	31160	31167
JX088668	45	c	(A)8gaattgggctgctattttgatgtactatttagatatacatctaatccatgtacatacatattgtatattgatctagatatgggc(T)10	102	31346	31447
JX088668	46	c	(C)13(A)12	25	32454	32478
JX088668	47	p1	(A)10	10	32662	32671
JX088668	48	p1	(T)9	9	33034	33042
JX088668	49	p1	(T)9	9	33175	33183
JX088668	50	p2	(AT)5	10	34114	34123
JX088668	51	c	(TCT)4tgctggatactccatgggaataaatcgata(T)10	52	34858	34909
JX088668	52	p1	(G)8	8	36672	36679
JX088668	53	p1	(G)8	8	36943	36950
JX088668	54	p1	(T)9	9	37825	37833
JX088668	55	p2	(TA)6	12	38160	38171
JX088668	56	c	(A)8tggaaatccttcgatttcaaagttctaagaaattaggattgtgaggcccattaagattcaatctgagttcc(A)10tta(T)8cttgtatctgaatatttggactgtacgtatgatccaaacgcatatatgatatatgttacatgtcatatatgtgtggacatatgcatgcatatcaaaaag(A)9	208	38624	38831
JX088668	57	c	(C)15(A)16tagttattaattagttatacttcca(T)9	65	39031	39095
JX088668	58	c	(T)10atgattaatcc(T)9	30	44344	44373
JX088668	59	p1	(T)10	10	44530	44539
JX088668	60	p1	(A)9	9	46769	46777
JX088668	61	p1	(A)10	10	47031	47040
JX088668	62	p1	(A)10	10	47262	47271
JX088668	63	p1	(T)10	10	48547	48556
JX088668	64	c	(TA)5tccttcatatccttctattatatataataat(A)9	50	49410	49459
JX088668	65	p2	(TA)5	10	49648	49657
JX088668	66	p1	(A)9	9	49768	49776
JX088668	67	c	(AT)6aaactatgaactgatgggggatagacaaaaaaactagataggagcatacaatacactttttcaatatagaaaaaattatctaacgaattaaacaggtc(CAAA)3	122	49926	50047
JX088668	68	p1	(A)9	9	50254	50262
JX088668	69	p1	(T)8	8	51341	51348
JX088668	70	p1	(T)8	8	51529	51536
JX088668	71	p1	(T)8	8	52227	52234
JX088668	72	p1	(T)11	11	52971	52981
JX088668	73	p1	(A)9	9	54183	54191
JX088668	74	p4	(ATTT)3	12	55675	55686
JX088668	75	p1	(T)8	8	55915	55922
JX088668	76	p1	(T)10	10	58150	58159
JX088668	77	p1	(T)10	10	58320	58329
JX088668	78	p1	(T)12	12	58647	58658
JX088668	79	p1	(A)8	8	60299	60306
JX088668	80	c	(A)9tatttaattcatgtaatcgtaattaaaagaaaca(AT)5tgttttccttgttgacataagttctccttgtagatagacagaggtttcggataattata(T)9g(T)8	130	62601	62730
JX088668	81	p1	(T)8	8	63845	63852
JX088668	82	p4	(CTAA)3	12	64346	64357
JX088668	83	p1	(A)10	10	64605	64614
JX088668	84	p2	(AT)5	10	66566	66575
JX088668	85	p4	(AGAA)3	12	66921	66932
JX088668	86	p1	(T)8	8	67147	67154
JX088668	87	c	(A)11(G)8	19	68203	68221
JX088668	88	p1	(T)9	9	68400	68408
JX088668	89	p4	(GAAA)3	12	68829	68840
JX088668	90	p1	(T)8	8	69507	69514
JX088668	91	p4	(CATA)3	12	69703	69714
JX088668	92	p1	(T)10	10	69868	69877
JX088668	93	p1	(A)10	10	70501	70510
JX088668	94	p3	(TTC)4	12	70909	70920
JX088668	95	c	(A)11tagacatactcctcaattgactacaaactccaattgtaactcaaactcagatgtgttttttgttcgaaaaggcctagaatct(AGA)4gtgggctccagtgttaaaatgttaaaag(A)8tgggaa(T)12gaaacatgttcgtttattcctattacttatc(T)11	201	71692	71892
JX088668	96	p1	(C)9	9	72415	72423
JX088668	97	p2	(TA)7	14	73199	73212
JX088668	98	p1	(A)8	8	73674	73681
JX088668	99	p1	(T)9	9	73940	73948
JX088668	100	p1	(T)10	10	74202	74211
JX088668	101	p4	(ATAA)3	12	74398	74409
JX088668	102	c	(A)9ccttccacttttcaaaaaacatgagatgtgttctcgattccttacctat(A)9	67	74674	74740
JX088668	103	p1	(T)11	11	74938	74948
JX088668	104	p1	(T)11	11	75166	75176
JX088668	105	p1	(T)8	8	76643	76650
JX088668	106	p1	(T)8	8	77293	77300
JX088668	107	p1	(T)10	10	77466	77475
JX088668	108	p1	(T)8	8	78659	78666
JX088668	109	c	(AT)9ttatagt(TA)6gttaaaatagttaaaaaagataaataaatagttaaataagagtcaatacacattac(A)9caag(A)10	116	78876	78991
JX088668	110	p1	(T)10	10	79114	79123
JX088668	111	p2	(TA)5	10	80742	80751
JX088668	112	c	(A)8tccctcttttgcccttcctttatt(A)9g(T)8	50	83171	83220
JX088668	113	p3	(GGA)4	12	83780	83791
JX088668	114	c	(T)9aatattat(A)8	25	84282	84306
JX088668	115	p4	(TTCT)3	12	86007	86018
JX088668	116	p1	(T)8	8	86275	86282
JX088668	117	p1	(T)8	8	86840	86847
JX088668	118	c	(T)9agtgaacgtgtcatgtcacagtgtattactcc(T)12	53	88031	88083
JX088668	119	p1	(A)10	10	88310	88319
JX088668	120	p1	(A)8	8	91040	91047
JX088668	121	p1	(A)8	8	92362	92369
JX088668	122	c	(A)9catatttttggg(GA)5	31	93633	93663
JX088668	123	p1	(A)9	9	94002	94010
JX088668	124	p2	(TA)5	10	98549	98558
JX088668	125	c	(T)8gaatatctactta(T)11	32	103132	103163
JX088668	126	p1	(A)9	9	109785	109793
JX088668	127	p1	(A)8	8	114348	114355
JX088668	128	c	(T)8ataagaaaataaagaagcctg(GAAT)3ggaaaaactggttaaagggtaattatgcatacaatttatctcagagcaaatggtctcgattagtattagtagcgaaaaaatggcg(A)8	134	114551	114684
JX088668	129	p4	(AATT)3	12	115130	115141
JX088668	130	p1	(T)8	8	115475	115482
JX088668	131	c	(A)10tttccttcc(T)10	29	117320	117348
JX088668	132	p1	(T)12	12	117505	117516
JX088668	133	p1	(T)8	8	117645	117652
JX088668	134	p1	(T)8	8	118028	118035
JX088668	135	p2	(TA)9	18	118145	118162
JX088668	136	p1	(A)9	9	118393	118401
JX088668	137	c	(AATA)3ggagttaatatcattcctattgccattacaaaagtaattagtatttttggcattaaaagaaatttttgactagtaattattcc(A)8	103	120332	120434
JX088668	138	p4	(TTTA)3	12	122543	122554
JX088668	139	p1	(A)8	8	122874	122881
JX088668	140	p1	(T)11	11	123089	123099
JX088668	141	p1	(A)9	9	123334	123342
JX088668	142	p1	(T)8	8	124586	124593
JX088668	143	c	(A)9gatctgtcccaaattaaaccaatgaaattccgtttgctaaaataag(A)9	64	125066	125129
JX088668	144	c	(A)11tgaataattagaggaatttgttcataaataatgataagaattccatctatttggatgtatatggataggaaaaagaatgaataaata(T)9cattcgaatattatatttcatttcttttattcctgttcttctatctcagaggcgggtactttgaa(AAAT)4	188	125231	125418
JX088668	145	p1	(T)8	8	125560	125567
JX088668	146	p1	(A)9	9	125885	125893
JX088668	147	c	(T)9agccggtacagtcataccttttcttccttaattcattatttcacgaattcctc(A)9	71	127682	127752
JX088668	148	c	(T)9accataaa(T)11ctttcttttccacggatttttccgattaggaaaaagaaaata(AT)5	80	128074	128153
JX088668	149	p1	(T)9	9	128925	128933
JX088668	150	c	(T)15actttctgatctcgcataatccttttgaagagtc(T)8gttttgtttgcttggatctgacacaggatttactttttcttcgtttttttcttgga(T)11aattttattaaaatagaatctttgacacttttattttgactaa(T)11	178	129300	129477
JX088668	151	c	(T)12acaaaaaattatttttcgattcattcccatccaatcaaaaaagtttttttgattggagttg(T)8gtatatgtatagatttgtttctttttcttgatgttttgtaaggaaaaaaaga(T)11	144	129606	129749
JX088668	152	p2	(AT)5	10	130059	130068
JX088668	153	c	(T)8cgccattttttcgctactaatactaatcgagaccatttgctctgagataaattgtatgcataattaccctttaaccagtttttc(CATT)3	104	130178	130281
JX088668	154	p1	(T)8	8	130622	130629
JX088668	155	p4	(AAAT)3	12	131022	131033
JX088668	156	p1	(T)8	8	131155	131162
JX088668	157	p1	(T)9	9	131274	131282
JX088668	158	p1	(A)10	10	131795	131804
JX088668	159	p1	(A)8	8	132860	132867
JX088668	160	p1	(T)8	8	133063	133070
JX088668	161	p1	(T)9	9	137625	137633
JX088668	162	c	(A)11taagtagatattc(A)8	32	144255	144286
JX088668	163	p2	(AT)5	10	148859	148868
JX088668	164	p1	(T)9	9	153408	153416
JX088668	165	c	(TC)5cccaaaaatatg(T)9	31	153755	153785
JX088668	166	p1	(T)8	8	155049	155056
JX088668	167	p1	(T)8	8	156371	156378
JX088668	168	p1	(T)10	10	159099	159108
JX088668	169	c	(A)12ggagtaatacactgtgacatgacacgttcact(A)9	53	159335	159387
ID	SSR nr.	SSR type	SSR	size	start	end	FORWARD PRIMER1 (5'-3')	Tm	REVERSE PRIMER1 (5'-3')	Tm	PRODUCT1 size (bp)	start (bp)	end (bp)
JX088668	1	p1	(A)8	8	1393	1400	TCAACCGAACAGACAGATATCCA	59.233	CGACTAGTTCCGGGTTCGAG	59.902	158	911	1068
JX088668	2	p1	(T)8	8	1672	1679	TCATTGCACACGACTTTCCCT	60.203	ATCCGTATCAATGACCTGGT	56.004	272	857	1128
JX088668	3	p2	(AT)5	10	2636	2645	GGCACACTCCAAGATGCTCT	60.036	TGCAGTTCCTTCTCCACGAA	59.244	243	878	1120
JX088668	4	p1	(A)8	8	3013	3020	ACTGCAGCGAAAATGGAATTTCT	59.743	TGAACCCCAAAACTCCTTGG	57.919	221	942	1162
JX088668	5	p1	(A)9	9	3661	3669	GAGGGAGTCCAATCAACAGGT	59.369	TACGGGAAAGGATGGGGTCT	59.956	245	797	1041
JX088668	6	p1	(A)8	8	3880	3887	TGGAATTGGAGCCATGAAGC	58.522	CCACGACTGATCCTCAAAGGT	59.724	245	918	1162
JX088668	7	c	(A)8tgtatagatcatagtaaaaagcaccaaattcctaatagaaatgccaaaattccgacggaccaactatttatttataca(T)8atttaacccaagttaagg(A)10	122	4277	4398	AGACTGCACGATCCCATCAA	59.095	TCAGTGAAATGACGGGTTTGT	58.074	240	935	1174
JX088668	8	p1	(A)8	8	4645	4652	ATTTGTGTTGGATTGGCACA	56.411	AGAAATCCAGCAACAAACAAGGA	59.04	146	976	1121
JX088668	9	p2	(TA)5	10	4852	4861	TCCTTGTTTGTTGCTGGATTTCT	59.04	GTGCTCAACCAACAGGAACT	58.32	276	892	1167
JX088668	10	p1	(A)9	9	5235	5243	TCCCTTCTCTTCGGGATCGA	59.742	TCCCCTGGGACTATGTCAGA	58.984	189	872	1060
JX088668	11	c	(A)9g(T)9acttgttttaagtttaaacctttcta(T)8	53	5583	5635	AGGACAGCAACATACCTTTTGT	58.167	ACGTGATGGAGCTCGAGTAG	58.982	280	895	1174
JX088668	12	c	(TA)5ttttgcggatatgggataaggataaagttcagtaaggatccaatttatttacctcgatattctatcatatgaataaaacaaaacatatttat(A)10	112	6104	6215	CATGAATAATCATTGGCTCAACAAGC	59.8	CCTTCATGATTGACCATCCGGA	60.159	242	929	1170
JX088668	13	p2	(AT)6	12	6572	6583	AAACTCGTCCAATGACCCCC	59.962	AAACAAGGTAAAGTCCTATACTCA	55.219	248	812	1059
JX088668	14	p1	(T)11	11	7007	7017	ACCATACCACAGCTTTAGAGGT	58.818	TCCCTCTTCCCTTCCACACA	60.105	154	887	1040
JX088668	15	p1	(A)10	10	7218	7227	TGTGTGGAAGGGAAGAGGGA	60.105	AGGATCATACTGTATCCCACA	55.253	274	810	1083
JX088668	16	c	(C)10(A)11	21	7458	7478	TGGGACGGAAGGATTCGAAC	59.752	AAATCCTAGCAACAAAAATATGCT	55.631	229	870	1098
JX088668	17	p1	(A)11	11	7701	7711	CTCATTTGAGAATGGTTAGGAAAA	55.352	ACTGCATAAGCTTCGGGCAA	60.322	250	950	1199
JX088668	18	p1	(A)8	8	8317	8324	ACTAGGTCTAGGTCCCGTACA	58.8	AGAGTAAGCATTACACAACCTCCA	59.714	280	928	1207
JX088668	19	p1	(T)11	11	8626	8636	CGTAATCCTGGACGTGAGGA	58.899	GGCTGAGTGGACTAAAGCGT	60.037	241	975	1215
JX088668	20	c	(AT)5gcatatatattaataattaatttatttaattaatttagtatataattaataaattaatcaaaac(A)9	83	8955	9037	No primer
JX088668	21	c	(T)11aat(A)11	25	9901	9925	TCTCACGATTTGTATCCAAAGTCCT	60.047	TGCGATGCGGATGGTTCTAG	60.249	274	962	1235
JX088668	22	c	(T)8ataaaagattttcccggtgatctcttttatatgaactaagaat(A)8	59	10530	10588	ACCCCTAGCCTTCCAAGCTA	59.956	AGAAGACCTCTGTCCTATCCA	56.948	205	901	1105
JX088668	23	c	(T)10ca(T)11	23	13056	13078	TCTTCCGACTAGACCAGATCCA	59.759	TGCCGAATCGACAACCTATG	58.065	197	938	1134
JX088668	24	c	(T)9atcga(T)9ccac(TTTA)3attagaataaatgaaatctagtaatttcatttgttttgtttaaa(T)9	92	13795	13886	TTGTATCACTCCGATCGCCC	59.612	TCATTGTTTGGAAGTGTTTCAACA	57.969	238	979	1216
JX088668	25	p1	(A)9	9	14807	14815	CGGAATCGTCAGAACTATCTCGT	59.998	TTGATTGCAGCTCACATTGC	57.643	244	832	1075
JX088668	26	p3	(TAT)4	12	14942	14953	TGCAATGTGAGCTGCAATCA	58.751	TCCGGTGTAATTCAAATTTAAATTAGA	56.137	206	920	1125
JX088668	27	p2	(AT)8	16	15071	15086	AGCTGCAATCAATATCAATCAAA	55.252	TCATAATCTGGATCCTCATTATTCA	55.409	280	800	1079
JX088668	28	p1	(T)11	11	15478	15488	ATAACCTCCCCAGCCCTTCT	59.954	GCCGCGGCTTATATAGGTGA	59.754	225	980	1204
JX088668	29	p1	(T)10	10	17401	17410	CCGGCCTCCATCATCTCTTC	59.965	AGGTCAATTCCCGGCAGAAG	60.035	155	921	1075
JX088668	30	c	(T)10ctgttttcggtggtataaaaatgccgctgtgcctagatatcttatctgcctctccaggaaaataaatatctccggaaaatatttttagttcaatata(T)10	117	19503	19619	GGGTGTGATCCGTTGGACAT	60.035	ACAAGAAGTCGAGTAGGCGG	59.473	210	944	1153
JX088668	31	p1	(A)10	10	19751	19760	CCGCCTACTCGACTTCTTGT	59.473	CGGGAATTACTAAATATGGGACCG	59.067	238	886	1123
JX088668	32	p2	(AT)5	10	20985	20994	GGCAAGACATCGCAAACCAA	59.686	GCTATGGAGCTCGCAAAGGA	60.179	236	980	1215
JX088668	33	p1	(T)9	9	22292	22300	CATCGGAGCCACAAAGGACT	60.036	ACAATCGGAAATCGTCGAGGT	59.796	203	869	1071
JX088668	34	p1	(A)8	8	23454	23461	ACCCTTCTCCCCTAACTCCT	58.897	GGGGAATCCAACCCTACAGG	59.449	279	858	1136
JX088668	35	p1	(T)9	9	24057	24065	TGCTTAAATGCAATCTCGCT	56.114	GTCATCCCGCTCAATCCGAT	59.966	252	943	1194
JX088668	36	p1	(T)8	8	27334	27341	ATCGGATCCCCACCTACACA	60.032	GCCCGTGTGAGTAGGAAACA	59.966	206	930	1135
JX088668	37	p1	(C)8	8	27510	27517	CACGGGCCCATATCCTTGAT	59.598	CCCGCGGGATTAATTTGGAA	58.605	268	953	1220
JX088668	38	c	(T)8gacttttactaacttttactatataactattactatataaccatatataaatataatttgattttgac(TA)6atatggatttatggaatatgattgaattgcgtaataggaataatatttactaaataaagtatatgccgatatagctatccacctatccacatatctcatc(T)9atagcaattttgttttgtttgtggcaacagaagtcaggtcacactatatcataatttccactttttccattgtattatggaaaacgac(A)9	294	28443	28736	No primer
JX088668	39	p1	(A)10	10	29090	29099	AGGTCTAACATGGCATGGGC	60.107	ACACCCCTTAAAAACTCCCCT	58.85	249	860	1108
JX088668	40	c	(T)8ctcaaaatctggtacttgggtgtggctcaaaccgatacaaataggaatgaagtgagtcttacttagtaatatgattgactctcacta(T)10c(A)10	116	29506	29621	AATCTGGGTGTCGCCTGATC	59.821	TGTCGTTGTGAATCCCAGAA	57.079	259	889	1147
JX088668	41	p1	(A)10	10	29965	29974	TCCAGACTCACGAGGGTCTC	60.323	TGGATAGCAAAGCAAAGGAA	55.223	187	905	1091
JX088668	42	p1	(T)11	11	30683	30693	TGAGCAAAAACCAGAAATGGT	56.531	GATACGTGAATCGCGCAACG	60.38	232	979	1210
JX088668	43	p1	(A)13	13	30957	30969	GATCCTTCTTTCGTTGCGCG	60.247	ACAGAAAACATGATCCGCGT	58.192	205	906	1110
JX088668	44	p1	(T)8	8	31160	31167	GCAATAGCTTATTGGGGTGGG	59.036	CCTGTGTGTATTTCGATCGATCC	59.264	255	919	1173
JX088668	45	c	(A)8gaattgggctgctattttgatgtactatttagatatacatctaatccatgtacatacatattgtatattgatctagatatgggc(T)10	102	31346	31447	GGATCGATCGAAATACACACAGG	59.264	ATCTAAGCCTGGATAGTATGGT	55.55	253	965	1217
JX088668	46	c	(C)13(A)12	25	32454	32478	TCAATTGGGACTGGAAGGCA	59.223	GTGCCTCGACAGAGTACTTGT	59.73	177	900	1076
JX088668	47	p1	(A)10	10	32662	32671	TGAAAAACAAGAGTGGACGAGT	58.131	AGTCCCGAACTAGGATCCGA	59.45	274	970	1243
JX088668	48	p1	(T)9	9	33034	33042	TCCCAGCGAGGTGTATGGTA	60.033	GTCCATATCTTCGTGTTACTTTCAGT	59.188	169	935	1103
JX088668	49	p1	(T)9	9	33175	33183	TCCCAGCGAGGTGTATGGTA	60.033	TCTCATTGAAAGGTTGATTATCCA	56.088	249	794	1042
JX088668	50	p2	(AT)5	10	34114	34123	GGGGTGTCGGTCTTGAAACA	60.179	CCACTGAGTTAAAAGGGCCCT	59.924	250	887	1136
JX088668	51	c	(TCT)4tgctggatactccatgggaataaatcgata(T)10	52	34858	34909	CGCGCAAGGCAAGAATTTGT	60.664	ACCTTGAATTGTCCTATGACTCA	57.238	156	958	1113
JX088668	52	p1	(G)8	8	36672	36679	GGCCGGAGCAATGAACCTAT	60.179	TTCTTCAAGAGTCTCGGGCC	59.391	238	885	1122
JX088668	53	p1	(G)8	8	36943	36950	TATGATACCTGGGCCCCTGG	60.476	CCATACAAATGCACGGCGAG	59.972	243	981	1223
JX088668	54	p1	(T)9	9	37825	37833	AGTTGGTTGGCAACTTCCCA	60.033	AAGGGAAAGGGAATGGCTCG	60.034	241	813	1053
JX088668	55	p2	(TA)6	12	38160	38171	ACCGGTTTTCAAGACCGGAG	60.25	ACATGGAGTCGAGGGGAGTT	60.252	254	823	1076
JX088668	56	c	(A)8tggaaatccttcgatttcaaagttctaagaaattaggattgtgaggcccattaagattcaatctgagttcc(A)10tta(T)8cttgtatctgaatatttggactgtacgtatgatccaaacgcatatatgatatatgttacatgtcatatatgtgtggacatatgcatgcatatcaaaaag(A)9	208	38624	38831	ATTTCCCCGACCCGATCCAA	61.276	AACCCGCATCTTCTCCTTGG	60.035	280	981	1260
JX088668	57	c	(C)15(A)16tagttattaattagttatacttcca(T)9	65	39031	39095	CCAAGGAGAAGATGCGGGTT	60.035	CCTTGAGGTCACGGGTTCAA	59.892	268	834	1101
JX088668	58	c	(T)10atgattaatcc(T)9	30	44344	44373	GTCTGGCCCATTCCTCGAAA	60.035	AGATCCGAACACTTGCCTCG	60.109	276	833	1108
JX088668	59	p1	(T)10	10	44530	44539	AACGATTAGGTGCCCAAGGG	60.034	AGATACAAGATACGTTGGAATGACT	57.886	250	933	1182
JX088668	60	p1	(A)9	9	46769	46777	CACCTTCACTAAGCGTGGGT	59.965	TCCGACAACTTCCGGAGAAA	58.958	157	912	1068
JX088668	61	p1	(A)10	10	47031	47040	TTCTCCGGAAGTTGTCGGAA	58.958	TCTCCTTGTCCAATCCAAACA	57.126	255	788	1042
JX088668	62	p1	(A)10	10	47262	47271	TGTGGACCTTTTGTTTGGATTGG	59.866	TGCAAACAAAAACCAAAACGGA	58.601	277	780	1056
JX088668	63	p1	(T)10	10	48547	48556	GGTAACGAGACATAAAGACTCCT	57.42	AAAAGGAGCCACAACTTCCT	57.244	272	977	1248
JX088668	64	c	(TA)5tccttcatatccttctattatatataataat(A)9	50	49410	49459	No primer
JX088668	65	p2	(TA)5	10	49648	49657	AACTAAAAACTTTTTAAAGCAGTTCT	55.03	CGTCCTATCTCTTCCCTTTCCG	59.965	210	909	1118
JX088668	66	p1	(A)9	9	49768	49776	TCTGGTTTGATTCGGAAAGGGA	59.626	ACCTTTCCCCCTACCTTTCA	57.857	108	965	1072
JX088668	67	c	(AT)6aaactatgaactgatgggggatagacaaaaaaactagataggagcatacaatacactttttcaatatagaaaaaattatctaacgaattaaacaggtc(CAAA)3	122	49926	50047	TGAAAGGTAGGGGGAAAGGT	57.857	CGCCATATCCCCTTTGATACCA	59.96	277	895	1171
JX088668	68	p1	(A)9	9	50254	50262	TGGCGAAATTGGTAGACGCT	60.037	ACGGATTCCAACTACCAACGA	59.38	245	839	1083
JX088668	69	p1	(T)8	8	51341	51348	TACAGCGCCGTCTCCTTTTT	59.966	CCATGAACTTTGTACCGCGC	60.179	172	931	1102
JX088668	70	p1	(T)8	8	51529	51536	GCGCGGTACAAAGTTCATGG	60.179	GCCCCGTTCCAGATGAAAGA	60.035	168	895	1062
JX088668	71	p1	(T)8	8	52227	52234	GGCAATCGAAGCCCAAAGATC	59.934	CCCCCGAATTAGTGAATCAGGA	59.562	203	854	1056
JX088668	72	p1	(T)11	11	52971	52981	ACGATCAAAGTCGAATCGCG	59.085	GCATGGCGAAAAGGAGCATT	59.826	269	791	1059
JX088668	73	p1	(A)9	9	54183	54191	TGGGGTAGATTCCGACACAA	58.353	GGTTTTGGGTTGGGGGTTTG	59.818	195	981	1175
JX088668	74	p4	(ATTT)3	12	55675	55686	ACGTGTAAACGAGGTGCTCT	59.328	GGAACCCATCACTTCGGGAA	59.673	204	884	1087
JX088668	75	p1	(T)8	8	55915	55922	CGGCGGTAGTCATTGGTTCA	60.391	AGACGAGCTAGGACACGAGT	60.036	268	903	1170
JX088668	76	p1	(T)10	10	58150	58159	TCAAGTTCAGCCAATCCCTCT	59.012	GGCATAATTCATCCGAAAAGGGT	59.363	256	979	1234
JX088668	77	p1	(T)10	10	58320	58329	TCAAGTTCAGCCAATCCCTCT	59.012	GGCATAATTCATCCGAAAAGGGT	59.363	256	809	1064
JX088668	78	p1	(T)12	12	58647	58658	TGCAAAATAAACATTAGGTTGCGT	58.467	TGGTGACATAAGTCCCTCCCT	59.92	260	858	1117
JX088668	79	p1	(A)8	8	60299	60306	AAAAGACGGGGCCGATTACC	60.393	CCACCACTCCCAAAGATCCC	60.034	255	974	1228
JX088668	80	c	(A)9tatttaattcatgtaatcgtaattaaaagaaaca(AT)5tgttttccttgttgacataagttctccttgtagatagacagaggtttcggataattata(T)9g(T)8	130	62601	62730	TCGTTTATTTTATTTGTAGCGAACA	56.162	ACTCGAGCTTCATCTGTCAA	56.594	273	975	1247
JX088668	81	p1	(T)8	8	63845	63852	TGCTGGGCCTGTATCCTTTT	59.296	GACCCGCGATCCCATAGAAA	59.608	154	893	1046
JX088668	82	p4	(CTAA)3	12	64346	64357	AGGTGGGGAAAAGAACTTGCT	59.782	ACGAAATACATGTTCGGATAGGT	57.728	147	921	1067
JX088668	83	p1	(A)10	10	64605	64614	TGGGTTTTGGGGTATTCATCGA	59.691	GATGCGAGATACGGAAGGGA	59.04	102	940	1041
JX088668	84	p2	(AT)5	10	66566	66575	TGAATTTCTAGGTGCGGGGA	58.719	AGTTCCGGTTTGCCATCCTT	59.888	227	933	1159
JX088668	85	p4	(AGAA)3	12	66921	66932	AGGATGGCAAACCGGAACTT	59.888	TTCTATGGATTTCTATGCATGAGA	55.477	260	786	1045
JX088668	86	p1	(T)8	8	67147	67154	ACATCAGAGCAAAGGATCCA	56.516	AGACAGACGGAGGGTAAGGT	59.591	225	971	1195
JX088668	87	c	(A)11(G)8	19	68203	68221	CCCGTGCTTCCAGACATTCT	60.036	TACCGATCGAGACAGCGTTG	59.902	215	954	1168
JX088668	88	p1	(T)9	9	68400	68408	CAACGCTGTCTCGATCGGTA	59.902	ACAAGAAACCATTGATTCACACT	56.886	194	952	1145
JX088668	89	p4	(GAAA)3	12	68829	68840	AATTGGTTGGTCGTAGTCGT	57.174	GTTTTGGAACGAATGCCTGA	56.922	184	860	1043
JX088668	90	p1	(T)8	8	69507	69514	TATTGACCTCCTTCCCGCAG	59.169	GGGTCTCCAAAACCCGATGT	59.962	143	952	1094
JX088668	91	p4	(CATA)3	12	69703	69714	ACATCGGGTTTTGGAGACCC	59.962	TGGTAGCGCGTTTGTTTTGG	59.97	269	879	1147
JX088668	92	p1	(T)10	10	69868	69877	CCAAAACAAACGCGCTACCA	59.97	TCATCTAATCCCTTGTTCCTGAAC	58.255	266	963	1228
JX088668	93	p1	(A)10	10	70501	70510	TCCCGGATGCCTTGTCATTC	60.107	TAGCGGAACCCTCCCTAGAC	60.106	267	842	1108
JX088668	94	p3	(TTC)4	12	70909	70920	AGAATTTCATGATAATTGCAACGA	55.749	GACCAGGCGTATTGTGTCGA	60.109	277	920	1196
JX088668	95	c	(A)11tagacatactcctcaattgactacaaactccaattgtaactcaaactcagatgtgttttttgttcgaaaaggcctagaatct(AGA)4gtgggctccagtgttaaaatgttaaaag(A)8tgggaa(T)12gaaacatgttcgtttattcctattacttatc(T)11	201	71692	71892	AGTCGATCCCCCGAACTAGA	59.45	ATTCCCCGGAGTGACTTCTC	58.804	280	965	1244
JX088668	96	p1	(C)9	9	72415	72423	TCCCCGTCTAACTCTGGTCA	59.593	GAGGACCTCGCCGTTTAAGA	59.471	280	917	1196
JX088668	97	p2	(TA)7	14	73199	73212	AGAGCGGGAGATTTCGTAACA	59.177	ATCTTGTAGGGGCGGATCCT	60.105	280	924	1203
JX088668	98	p1	(A)8	8	73674	73681	AGTCCCCTGATCTTCCGTCA	59.959	TCCATTGCAGAGCCGTATGC	60.815	193	882	1074
JX088668	99	p1	(T)9	9	73940	73948	AGCAATCCCAAAGTTCCCTTCT	59.889	GCATGGCACTTCAAGTTCGA	59.126	261	952	1212
JX088668	100	p1	(T)10	10	74202	74211	TCGAACTTGAAGTGCCATGC	59.126	TAGCATTCCCTCACGCTTGG	60.108	118	931	1048
JX088668	101	p4	(ATAA)3	12	74398	74409	TGATATTACCCATCCGCCGG	59.389	CGTATGCATCCAAAGGTGCG	59.972	220	971	1190
JX088668	102	c	(A)9ccttccacttttcaaaaaacatgagatgtgttctcgattccttacctat(A)9	67	74674	74740	CGCACCTTTGGATGCATACG	59.972	GGAGGCCCATTCAGGAACAA	59.96	275	895	1169
JX088668	103	p1	(T)11	11	74938	74948	TTGTTCCTGAATGGGCCTCC	59.96	ACGTCCAACCAATAACCAACAG	59.118	206	886	1091
JX088668	104	p1	(T)11	11	75166	75176	TTTTCTGAACGGAGCCTGGA	59.238	TTTACCCGTTTTCTCCCCCG	59.963	204	972	1175
JX088668	105	p1	(T)8	8	76643	76650	ACCTTGGGCATATTAGCGGG	59.89	GTCTAGTCCGGCGCTAACTC	59.971	261	884	1144
JX088668	106	p1	(T)8	8	77293	77300	GGCGTTTTTCGTAGCAGTCC	59.835	TGAACAAGGTTCTAGCGCCA	59.605	106	936	1041
JX088668	107	p1	(T)10	10	77466	77475	TGGCGCTAGAACCTTGTTCA	59.605	CCACACCTATTCATTTGGCATCA	59.299	280	849	1128
JX088668	108	p1	(T)8	8	78659	78666	GACCTCGAAACCGGAATCCA	59.752	TAAAGCCAAGCCTCAAGCCA	59.888	209	918	1126
JX088668	109	c	(AT)9ttatagt(TA)6gttaaaatagttaaaaaagataaataaatagttaaataagagtcaatacacattac(A)9caag(A)10	116	78876	78991	TGGCTTGAGGCTTGGCTTTA	59.888	ACAGGCCTCTTGAATCTTCTCT	58.819	271	890	1160
JX088668	110	p1	(T)10	10	79114	79123	AAAGACGGGTGAGCCAACTT	59.817	CGGCTCAAGCAGAAACACAC	60.041	177	939	1115
JX088668	111	p2	(TA)5	10	80742	80751	AGCCTACTTGGATATTGAGCA	56.496	ATCATCCGGCTCGAGCAAAA	60.108	208	881	1088
JX088668	112	c	(A)8tccctcttttgcccttcctttatt(A)9g(T)8	50	83171	83220	GCCCATTCCTACGTGAACCA	60.036	AATGTCGACTGATCCGTCGG	59.899	242	885	1126
JX088668	113	p3	(GGA)4	12	83780	83791	TCCAGGTAAGCTCCTTGAAGT	58.379	ATCAGCCGACCTGGTTTACG	60.108	274	899	1172
JX088668	114	c	(T)9aatattat(A)8	25	84282	84306	TCCCTACCCATGGCGAACTA	60.032	CGATCGCTCGGGAATTGAGA	59.969	273	897	1169
JX088668	115	p4	(TTCT)3	12	86007	86018	CTGCAATGGAGCTCCTTCCA	60.035	TGGGTTGTGAAGCAAAAATAAAGAGA	59.902	273	786	1058
JX088668	116	p1	(T)8	8	86275	86282	AGGTTTTAGTTGCAGTTGCTG	57.284	TGCTTAGTGTGTGACTCGTTCA	59.9	226	831	1056
JX088668	117	p1	(T)8	8	86840	86847	TGATTCGCCCTGCAATTTGC	60.109	ATAGAGGGCCAAGCAGGAAG	59.157	253	800	1052
JX088668	118	c	(T)9agtgaacgtgtcatgtcacagtgtattactcc(T)12	53	88031	88083	TCTCTTCCCTCGTGTTGAGT	58.003	ACATCCGCCCCTTTTCTAGC	60.107	253	940	1192
JX088668	119	p1	(A)10	10	88310	88319	GTTCAATTCCCGTCGTTCGC	60.179	GCCGGATCTAAGTGTTGGCT	60.108	274	959	1232
JX088668	120	p1	(A)8	8	91040	91047	CTAACCGGAGTTCACGGTGG	60.389	GTCCTTGCGGATCGGATCAT	59.966	176	956	1131
JX088668	121	p1	(A)8	8	92362	92369	CGAGCCGGATCTGGTGTATC	60.039	CATTCCCGCAGTAGATCCGG	60.32	209	937	1145
JX088668	122	c	(A)9catatttttggg(GA)5	31	93633	93663	TTTTCTTCGTGCGTCGGTAA	58.15	AGCTCTACGAACGAATGGCT	59.182	183	981	1163
JX088668	123	p1	(A)9	9	94002	94010	AGCCATTCGTTCGTAGAGCT	59.182	TCTGCCCTTTCTCAACGCAT	59.963	273	775	1047
JX088668	124	p2	(TA)5	10	98549	98558	TGTCATATAGGCCCGGGTCA	60.105	TTCCATACCGGACCAGACCA	60.252	230	938	1167
JX088668	125	c	(T)8gaatatctactta(T)11	32	103132	103163	GATCAATCCCCTTGCCCCTT	59.737	TTCGTACCCTTCGCTCGATG	59.9	265	901	1165
JX088668	126	p1	(A)9	9	109785	109793	AGCTGGTTCTCCCCGAAATG	60.035	TAGGGGCCTTAGCTGGTGAT	60.03	230	868	1097
JX088668	127	p1	(A)8	8	114348	114355	AGAATGCCGTCGCCTATTGT	59.822	CCGGATCCTCCTTTTCTTCCC	60.134	172	870	1041
JX088668	128	c	(T)8ataagaaaataaagaagcctg(GAAT)3ggaaaaactggttaaagggtaattatgcatacaatttatctcagagcaaatggtctcgattagtattagtagcgaaaaaatggcg(A)8	134	114551	114684	TCGACTTGCACGTTCTATAC	55.36	GCTTTTGCTTTTTCCATTTTTCT	55.638	254	960	1213
JX088668	129	p4	(AATT)3	12	115130	115141	CCCATAGATTTGACTCCTTCCCC	60.181	TGGGTCTGTTTATTCATTGTTCCA	58.61	276	767	1042
JX088668	130	p1	(T)8	8	115475	115482	TGTCCGATTCGTGAGGATACA	58.629	ACTTTTGATGGGTATTTGCGCA	59.439	256	936	1191
JX088668	131	c	(A)10tttccttcc(T)10	29	117320	117348	ACAAGTATGGCACTCTTACCT	56.358	TGCATATGTATACATACCCTATGACA	57.398	121	959	1079
JX088668	132	p1	(T)12	12	117505	117516	TGTCATAGGGTATGTATACATATGCA	57.398	CCTTTCCTTTTAGCCGTTACCC	59.249	212	869	1080
JX088668	133	p1	(T)8	8	117645	117652	ACGGCTAAAAGGAAAGGAACA	57.782	TCGGGGTATGTCAATTCCGA	58.513	278	924	1201
JX088668	134	p1	(T)8	8	118028	118035	AGGGTGTGTATATTGGGTTTGGA	59.406	TGTCTAACGATTTAGATACCTTCGT	57.674	272	945	1216
JX088668	135	p2	(TA)9	18	118145	118162	AGGGTGTGTATATTGGGTTTGGA	59.406	TGTCTAACGATTTAGATACCTTCGT	57.674	272	828	1099
JX088668	136	p1	(A)9	9	118393	118401	ACGAAGGTATCTAAATCGTTAGACA	57.674	AGCTATAGAACCGGGAATTGT	56.503	210	827	1036
JX088668	137	c	(AATA)3ggagttaatatcattcctattgccattacaaaagtaattagtatttttggcattaaaagaaatttttgactagtaattattcc(A)8	103	120332	120434	GTTCTCGTGGTCCAGAATCCA	59.725	GCTTCTCTTGCATTGCCAGG	59.827	235	916	1150
JX088668	138	p4	(TTTA)3	12	122543	122554	AGTGGAAGTTAATTATAGGAGGAAA	55.457	GCCGAAGCAGCTATTGGACT	60.463	181	963	1143
JX088668	139	p1	(A)8	8	122874	122881	GCAGCTGCAACGGCTATAAT	59.053	TCGAATCCCTTGCATTGTTGA	58.211	272	811	1082
JX088668	140	p1	(T)11	11	123089	123099	TCAACAATGCAAGGGATTCGA	58.211	GGTGTAATTACTATGGCTCGCC	58.935	221	847	1067
JX088668	141	p1	(A)9	9	123334	123342	GGCGAGCCATAGTAATTACACC	58.935	GGAGATGGAGTCACTTCACTGG	60.094	241	801	1041
JX088668	142	p1	(T)8	8	124586	124593	TGTCATTCCAAAGACTCCAGCT	59.627	GCTGAATGTGAGAGATTGCCC	59.325	243	976	1218
JX088668	143	c	(A)9gatctgtcccaaattaaaccaatgaaattccgtttgctaaaataag(A)9	64	125066	125129	CCGTACATGAGACCTCAGCC	59.897	ATTACCGAACAAAACAAAGAAAAAT	55.181	232	895	1126
JX088668	144	c	(A)11tgaataattagaggaatttgttcataaataatgataagaattccatctatttggatgtatatggataggaaaaagaatgaataaata(T)9cattcgaatattatatttcatttcttttattcctgttcttctatctcagaggcgggtactttgaa(AAAT)4	188	125231	125418	No primer
JX088668	145	p1	(T)8	8	125560	125567	CTCAGAGGCGGGTACTTTGA	59.104	TCAGTGGACAATTAGGAACACA	57.302	249	821	1069
JX088668	146	p1	(A)9	9	125885	125893	TGACGAATCTCAATCTTGGGGT	59.428	TCTCTACGTGTGATTCGTTGA	56.818	257	834	1090
JX088668	147	c	(T)9agccggtacagtcataccttttcttccttaattcattatttcacgaattcctc(A)9	71	127682	127752	GCATTGATGGGTGGTGAGGA	60.034	CATCGACGTATGCTGGCCTA	59.686	269	956	1224
JX088668	148	c	(T)9accataaa(T)11ctttcttttccacggatttttccgattaggaaaaagaaaata(AT)5	80	128074	128153	ACTTGAAATTCAACAGAACCTCT	56.303	TCAATTGGATTTGGATAGAATCAAA	55.265	262	933	1194
JX088668	149	p1	(T)9	9	128925	128933	TCACAACATCCCAATTAGGAGAGT	59.464	AGCGAAAAGAGTAAGCACCA	57.456	220	827	1046
JX088668	150	c	(T)15actttctgatctcgcataatccttttgaagagtc(T)8gttttgtttgcttggatctgacacaggatttactttttcttcgtttttttcttgga(T)11aattttattaaaatagaatctttgacacttttattttgactaa(T)11	178	129300	129477	AGTTCTGATTCCTTGCTTTTCTTGA	59.17	ACCGTGGATCATCCCAATCA	58.788	255	973	1227
JX088668	151	c	(T)12acaaaaaattatttttcgattcattcccatccaatcaaaaaagtttttttgattggagttg(T)8gtatatgtatagatttgtttctttttcttgatgttttgtaaggaaaaaaaga(T)11	144	129606	129749	AGGAAATCTTAATTCAGGGAAGAACC	59.108	ACATATCGGTGCCAAACTTGA	57.934	247	957	1203
JX088668	152	p2	(AT)5	10	130059	130068	ACAGGAATCTTTACTATCCCCA	55.952	AGCCTGGAATGAATGAATGGA	57.325	260	969	1228
JX088668	153	c	(T)8cgccattttttcgctactaatactaatcgagaccatttgctctgagataaattgtatgcataattaccctttaaccagtttttc(CATT)3	104	130178	130281	TGTGAATCGTACAATTTTGATTGA	55.643	ATCGCGGTACCCATCCTTTT	59.455	237	975	1211
JX088668	154	p1	(T)8	8	130622	130629	ACCGCGATATTGAAGTACAGA	56.93	AGCATTTCGAAGGTCAATGCAC	60.095	279	760	1038
JX088668	155	p4	(AAAT)3	12	131022	131033	TTGCATGGTCGATTCAGGAA	57.512	GCCCGAACCCTACCTTCTTT	59.673	276	909	1184
JX088668	156	p1	(T)8	8	131155	131162	TTGCATGGTCGATTCAGGAA	57.512	GCCCGAACCCTACCTTCTTT	59.673	276	776	1051
JX088668	157	p1	(T)9	9	131274	131282	GGGCAGGACCAAAAGGAAGT	60.179	ACCCCGAGTGGTATGAGGAT	59.735	276	929	1204
JX088668	158	p1	(A)10	10	131795	131804	TCGTTTTCATCGAGAGCCTTCA	60.029	TCAAAGGATCCTTACGCGCT	59.465	250	860	1109
JX088668	159	p1	(A)8	8	132860	132867	TGCTCATTGGTAGAAACCCA	56.736	TATAAGCGGTGGAATCGTCC	57.193	245	842	1086
JX088668	160	p1	(T)8	8	133063	133070	CCGGATCCTCCTTTTCTTCCC	60.134	AGAATGCCGTCGCCTATTGT	59.822	172	964	1135
JX088668	161	p1	(T)9	9	137625	137633	TAGGGGCCTTAGCTGGTGAT	60.03	AGCTGGTTCTCCCCGAAATG	60.035	230	909	1138
JX088668	162	c	(A)11taagtagatattc(A)8	32	144255	144286	TTCGTACCCTTCGCTCGATG	59.9	GATCAATCCCCTTGCCCCTT	59.737	265	864	1128
JX088668	163	p2	(AT)5	10	148859	148868	TTCCATACCGGACCAGACCA	60.252	TGTCATATAGGCCCGGGTCA	60.105	230	841	1070
JX088668	164	p1	(T)9	9	153408	153416	TCTGCCCTTTCTCAACGCAT	59.963	AGCCATTCGTTCGTAGAGCT	59.182	273	959	1231
JX088668	165	c	(TC)5cccaaaaatatg(T)9	31	153755	153785	ACCTGTGACTCGATTGGCAA	59.604	GGCTGAATCCCGTGAAACCA	60.608	280	974	1253
JX088668	166	p1	(T)8	8	155049	155056	CATTCCCGCAGTAGATCCGG	60.32	CGAGCCGGATCTGGTGTATC	60.039	209	860	1068
JX088668	167	p1	(T)8	8	156371	156378	GTCCTTGCGGATCGGATCAT	59.966	CTAACCGGAGTTCACGGTGG	60.389	176	874	1049
JX088668	168	p1	(T)10	10	159099	159108	GCCGGATCTAAGTGTTGGCT	60.108	GTTCAATTCCCGTCGTTCGC	60.179	274	775	1048
JX088668	169	c	(A)12ggagtaatacactgtgacatgacacgttcact(A)9	53	159335	159387	ACATCCGCCCCTTTTCTAGC	60.107	TCTCTTCCCTCGTGTTGAGT	58.003	253	858	1110
Specifications
==============
Sequence source file: "Alpinia-zerumbet.faaaa"
Definement of microsatellites (unit size / minimum number of repeats):
(1/8) (2/5) (3/4) (4/3) (5/3) (6/3)
Maximal number of bases interrupting 2 SSRs in a compound microsatellite: 100
RESULTS OF MICROSATELLITE SEARCH
================================
Total number of sequences examined: 1
Total size of examined sequences (bp): 159773
Total number of identified SSRs: 236
Number of SSR containing sequences: 1
Number of sequences containing more than 1 SSR: 1
Number of SSRs present in compound formation: 67
Distribution to different repeat type classes
---------------------------------------------
Unit size	Number of SSRs
1	189
2	26
3	5
4	16
Frequency of identified SSR motifs
----------------------------------
Repeats	3	4	5	6	7	8	9	10	11	12	13	14	15	16	total
A	-	-	-	-	-	23	27	17	7	2	1			1	78
C	-	-	-	-	-	1	1	1			1		1		5
G	-	-	-	-	-	3									3
T	-	-	-	-	-	38	25	18	16	5			1		103
AT	-	-	9	2		1	1								13
GA	-	-	1												1
TA	-	-	6	3	1		1								11
TC	-	-	1												1
AGA	-	1													1
GGA	-	1													1
TAT	-	1													1
TCT	-	1													1
TTC	-	1													1
AAAT	1	1													2
AATA	1														1
AATT	1														1
AGAA	1														1
ATAA	1														1
ATTT	1														1
CAAA	1														1
CATA	1														1
CATT	1														1
CTAA	1														1
GAAA	1														1
GAAT	1														1
TTCT	1														1
TTTA	2														2
Frequency of classified repeat types (considering sequence complementary)
-------------------------------------------------------------------------
Repeats	3	4	5	6	7	8	9	10	11	12	13	14	15	16	total
A/T	-	-	-	-	-	61	52	35	23	7	1		1	1	181
C/G	-	-	-	-	-	4	1	1			1		1		8
AG/CT	-	-	2												2
AT/AT	-	-	15	5	1	1	2								24
AAG/CTT	-	3													3
AAT/ATT	-	1													1
AGG/CCT	-	1													1
AAAC/GTTT	1														1
AAAG/CTTT	3														3
AAAT/ATTT	6	1													7
AACT/AGTT	1														1
AATG/ATTC	2														2
AATT/AATT	1														1
ACAT/ATGT	1														1
Repeats	total
A/T	181
C/G	8
AG/CT	2
AT/AT	24
AAG/CTT	3
AAT/ATT	1
AGG/CCT	1
AAAC/GTTT	1
AAAG/CTTT	3
AAAT/ATTT	7
AACT/AGTT	1
AATG/ATTC	2
AATT/AATT	1
ACAT/ATGT	1

## Sheet: Ao.NCBI.SSR.primer
region	all-SSR	1nuc	2nuc	3nuc	4nuc	5nuc	6nuc
Coding	81	65	7	1	8	0	0
Genome	241	184	35	4	17	1	0
IRa	18	15	2	0	1	0	0
IRb	18	15	2	0	1	0	0
LSC	162	126	22	4	9	1	0
SSC	43	28	9	0	6	0	0
Length	type	num	num(>=20bp)
1	A/T	177	0
1	C/G	7	0
2	AG/CT	2	0
2	AT/AT	33	2
3	AAG/CTT	3	0
3	AGG/CCT	1	0
4	Tetranuc	17	0
5	Pentanuc	1	0
ID	SSR nr.	SSR type	SSR	size	start	end
NC_035895	1	p1	(A)8	8	1394	1401
NC_035895	2	p1	(T)10	10	1673	1682
NC_035895	3	p2	(AT)5	10	2639	2648
NC_035895	4	p1	(A)8	8	3016	3023
NC_035895	5	p1	(A)10	10	3664	3673
NC_035895	6	p1	(A)8	8	4280	4287
NC_035895	7	p1	(A)9	9	4391	4399
NC_035895	8	p1	(A)8	8	4646	4653
NC_035895	9	p1	(T)8	8	4892	4899
NC_035895	10	p1	(A)9	9	5247	5255
NC_035895	11	c	(A)9g(T)9acctgttttaagtttaaacctttcta(T)9	54	5595	5648
NC_035895	12	c	(TA)5ttttgcggatctgggataaggataaagttcagtaaggatccaatttatttacctcgatattctatcatatgaataaaacaaaacatatttat(A)9	111	6117	6227
NC_035895	13	p2	(TA)8	16	6572	6587
NC_035895	14	p1	(A)9	9	7243	7251
NC_035895	15	c	(C)16(A)13	29	7478	7506
NC_035895	16	p1	(A)11	11	7729	7739
NC_035895	17	p1	(T)10	10	8653	8662
NC_035895	18	c	(AT)7gcatatatattaataattaatttagtatataattagtatataattaataaattaatc(A)10taagttaaaatgaaaataaatatattaacattaacataattatttttctagtattcaatattgctatattata(AT)5	164	8979	9142
NC_035895	19	c	(T)11aat(A)9	23	9885	9907
NC_035895	20	c	(T)9ataaaagattttcccggtgatctcttttatatgaactaagaat(A)9	61	10502	10562
NC_035895	21	c	(T)9ca(T)10	21	13030	13050
NC_035895	22	c	(T)10atcga(T)9ccac(TTTA)3attagaataaatgaaatctagtaatttcatttgttttgtttaaa(T)10	94	13758	13851
NC_035895	23	p1	(A)9	9	14763	14771
NC_035895	24	p2	(AT)8	16	15049	15064
NC_035895	25	p1	(T)12	12	15442	15453
NC_035895	26	p1	(A)8	8	15589	15596
NC_035895	27	p1	(T)10	10	17374	17383
NC_035895	28	c	(T)10ctgttttcggtggtataaaaatgccgctgtgcctagatatcttatctgcctctccaggaaaataaatatctccggaaaatatttttagttcaatata(T)10	117	19489	19605
NC_035895	29	p1	(A)10	10	19737	19746
NC_035895	30	p2	(AT)5	10	20977	20986
NC_035895	31	p1	(T)9	9	22284	22292
NC_035895	32	p1	(A)8	8	23446	23453
NC_035895	33	p1	(T)8	8	24049	24056
NC_035895	34	p1	(T)8	8	27325	27332
NC_035895	35	p1	(C)8	8	27501	27508
NC_035895	36	c	(TA)7atatggatttatggaatatgattgaattgcgtaataggaataatatttactaaataaagtatatgccggtatagctatccacctatccacatatctcatc(T)8atagcaattttgttttgtttgtggcaacagaagtcaggtcacactatatcataatttccactttttccattgtattatggaaaacg(A)9	217	28505	28721
NC_035895	37	p1	(A)10	10	28909	28918
NC_035895	38	c	(T)8ctcaaaatatggtacttgggtgtggctcaaaccgatacaaataggaatgaagtgagtcttacttagtaatatgattgactctcacta(T)11c(A)9	116	29305	29420
NC_035895	39	p1	(A)11	11	29758	29768
NC_035895	40	p1	(A)8	8	30664	30671
NC_035895	41	c	(C)8(A)9	17	31733	31749
NC_035895	42	p1	(A)11	11	31933	31943
NC_035895	43	p1	(T)9	9	32305	32313
NC_035895	44	p2	(AT)6	12	33374	33385
NC_035895	45	p1	(T)8	8	33818	33825
NC_035895	46	c	(TCT)4tgctggatactccatgggaataaatcgata(T)10	52	34120	34171
NC_035895	47	c	(A)9tagtgaa(T)10	26	34392	34417
NC_035895	48	p1	(G)8	8	36180	36187
NC_035895	49	p1	(G)8	8	36451	36458
NC_035895	50	p1	(T)8	8	37333	37340
NC_035895	51	p2	(TA)5	10	37667	37676
NC_035895	52	c	(A)8tggaaatccttcgatttcaaagttctaagaaattaggattgtgaggcccattaagattcaatctgagttcc(A)9taa(T)11cttgtatctgaatatttggactgtacgtatgatccaaacgcatatatgatatatgttacatgtcatatatgtgtggacatatgcatgcatatcaaaaag(A)10	211	38129	38339
NC_035895	53	c	(C)8(A)8gttattaattagttatacttcca(T)10	49	38534	38582
NC_035895	54	c	(T)10atgattaatcc(T)8	29	43831	43859
NC_035895	55	p1	(T)10	10	44016	44025
NC_035895	56	p1	(A)10	10	46252	46261
NC_035895	57	p1	(T)11	11	48027	48037
NC_035895	58	p2	(TA)5	10	48190	48199
NC_035895	59	c	(TA)6tccttcatatccttctattatatataaaaat(A)10tggaattttac(TTAAT)3	79	48916	48994
NC_035895	60	c	(TA)5gttatagtgaataataggtgctaagataagaaaagatacaatctaaatgaaaatgagacattcctctggtttgattcggaaaggaaagagataggacg(A)9	117	49140	49256
NC_035895	61	c*	(AT)6aaactatgaactgatgggggatagacaaaaaaactagataggagcatacaatacactttttcaatatagaaaaaattatctaacgaattaaacaggtc(CAAA)3(A)8*	127	49406	49532
NC_035895	62	p1	(A)9	9	49735	49743
NC_035895	63	p1	(T)8	8	50223	50230
NC_035895	64	p1	(T)8	8	50830	50837
NC_035895	65	p1	(T)8	8	51018	51025
NC_035895	66	p1	(T)9	9	51716	51724
NC_035895	67	p1	(T)10	10	52461	52470
NC_035895	68	p1	(A)8	8	53691	53698
NC_035895	69	p4	(ATTT)3	12	55185	55196
NC_035895	70	p1	(T)8	8	55425	55432
NC_035895	71	c	(T)11caaaagaaatatcaagtacgtgaaatcacgagtaagtctctttaatttctctatcctctatcattatagaaaggaccatccatattggatccca(AT)5agaatttgaacccgaactacatttatgattcagtatttcaatctcgttggttattgttctttcta(T)15	195	57660	57854
NC_035895	72	p1	(T)12	12	58165	58176
NC_035895	73	p1	(A)8	8	59817	59824
NC_035895	74	c	(A)9tattgaattcatgtaatcgtaattaaaagaaaca(AT)5	53	62106	62158
NC_035895	75	p2	(TA)12	24	62367	62390
NC_035895	76	p1	(T)8	8	63224	63231
NC_035895	77	p4	(CTAA)3	12	63725	63736
NC_035895	78	p1	(A)10	10	63984	63993
NC_035895	79	c	(AT)5ggatcaacaaaaaatctccaaaccctttttgttgctttgtttatac(T)10	66	65945	66010
NC_035895	80	p4	(AGAA)3	12	66313	66324
NC_035895	81	p1	(T)8	8	66539	66546
NC_035895	82	p1	(A)9	9	67571	67579
NC_035895	83	p1	(T)8	8	67765	67772
NC_035895	84	c	(TA)5gtaataatactatgtaatataaaatagtatataatacttaatgaaagaaat(GAAA)3	73	68141	68213
NC_035895	85	p1	(A)10	10	68398	68407
NC_035895	86	p1	(A)8	8	68843	68850
NC_035895	87	p1	(T)8	8	69194	69201
NC_035895	88	p4	(CATA)3	12	69390	69401
NC_035895	89	p1	(T)8	8	69555	69562
NC_035895	90	p1	(A)9	9	70191	70199
NC_035895	91	p3	(TTC)4	12	70606	70617
NC_035895	92	c	(A)9gtagacatactcctcaattgactacaaactccaattgtaactcaaactcagatgtgttttttgttcgaaaaggcctagaatct(AGA)4gtgggctccagtgttaaaag(A)9tgggaa(T)11gaaacatgttcgtttattcctattacttatc(T)9aagtga(T)9	205	71389	71593
NC_035895	93	p1	(C)9	9	72104	72112
NC_035895	94	p2	(TA)7	14	72874	72887
NC_035895	95	p1	(A)8	8	73349	73356
NC_035895	96	p1	(T)10	10	73615	73624
NC_035895	97	p1	(T)10	10	73878	73887
NC_035895	98	p4	(ATAA)3	12	74074	74085
NC_035895	99	c	(A)9catgagatgtcttctcgattccttacctat(A)9	48	74370	74417
NC_035895	100	p1	(T)11	11	74600	74610
NC_035895	101	p1	(T)9	9	74841	74849
NC_035895	102	p1	(T)8	8	75197	75204
NC_035895	103	p1	(T)8	8	76317	76324
NC_035895	104	p1	(T)8	8	76967	76974
NC_035895	105	p1	(T)11	11	77140	77150
NC_035895	106	p1	(T)9	9	78316	78324
NC_035895	107	c	(AT)5agttaaaatagttaaaaaagataaataaatagttaaataagagtcaatacacattac(A)10	77	78522	78598
NC_035895	108	p1	(T)8	8	78714	78721
NC_035895	109	p2	(TA)5	10	80338	80347
NC_035895	110	p1	(A)8	8	81180	81187
NC_035895	111	c	(A)8tccctcttttgtccttcctttatt(A)9g(T)9	51	82768	82818
NC_035895	112	p3	(GGA)4	12	83379	83390
NC_035895	113	p1	(T)9	9	83881	83889
NC_035895	114	p1	(T)8	8	85125	85132
NC_035895	115	p4	(TTCT)3	12	85604	85615
NC_035895	116	p1	(T)9	9	85872	85880
NC_035895	117	p1	(T)8	8	86438	86445
NC_035895	118	c	(T)9agtgaacgtgtcatgtcacagtgtattactcc(T)10	51	87635	87685
NC_035895	119	p1	(A)11	11	87912	87922
NC_035895	120	p1	(A)8	8	90655	90662
NC_035895	121	p1	(A)8	8	91977	91984
NC_035895	122	c	(A)9catatttttggg(GA)5	31	93254	93284
NC_035895	123	p1	(A)9	9	93617	93625
NC_035895	124	p2	(TA)5	10	98170	98179
NC_035895	125	c	(T)8gaatatctactta(T)11	32	102770	102801
NC_035895	126	p1	(A)8	8	109470	109477
NC_035895	127	p1	(A)8	8	114032	114039
NC_035895	128	p1	(T)8	8	114235	114242
NC_035895	129	p1	(T)10	10	115298	115307
NC_035895	130	p1	(A)9	9	115820	115828
NC_035895	131	p1	(A)8	8	115940	115947
NC_035895	132	p4	(ATTT)3	12	116069	116080
NC_035895	133	p1	(A)8	8	116473	116480
NC_035895	134	c	(GAAT)3ggaaaaactggttaaagggtaattatgcatacaatttatctcagagcaaatggtctcgattagtattagtagcgaaaaaatggcg(A)8	105	116820	116924
NC_035895	135	p2	(AT)5	10	117034	117043
NC_035895	136	c	(A)9gatctttttttccttacaaaacatcaagaaaaagaaacaaatctatacatatac(A)8caactccaatcaaaaagacttttttgattggatgggaatgaatcgaaaaataattttttgt(A)12	144	117353	117496
NC_035895	137	c	(A)11ttagtcaaaataaaagtgtcaaggattctattttaataaaatt(A)12ccaagaaaaaaacgaagaaaaagtaaatcctgtgtcagatccaagcaaacaaaac(A)8	129	117619	117747
NC_035895	138	p1	(A)9	9	118163	118171
NC_035895	139	c	(AT)5tattttctttttcctaatcggaaaaatccgtggaaaagaaag(A)10gttttttatggt(A)9	83	118942	119024
NC_035895	140	p1	(A)9	9	119406	119414
NC_035895	141	p1	(T)8	8	121203	121210
NC_035895	142	p1	(A)9	9	121528	121536
NC_035895	143	c	(TTTA)4tttttcaaagtacccgcctctgagatagaagaacaggaataaaagaaataaaatataatattcgaatg(A)9tctttattcattctttttcctatccatatacatccaaatagatggaattcttatcattatttatgaacaaattcctctaattattca(T)11attcatataacgaatatttgattaaatagtttaaattattaccgaacaaaacaaagaaaaatatactttgattataagagatgagatgaattccgaagcc(T)9cttattttagcaaacagaatttcattggtttaatttgggacagatc(T)8	354	121675	122028
NC_035895	144	p1	(A)8	8	122501	122508
NC_035895	145	p1	(T)9	9	123751	123759
NC_035895	146	p1	(A)10	10	123981	123990
NC_035895	147	p1	(T)8	8	124198	124205
NC_035895	148	c	(ATAA)3aataat(ATAA)3aatataagaaaaataaaaaatataggatgaatataaatatattatattatca(AT)8tgtatataatta(AT)7aacgtgtata(AT)6actaa(AT)5agtatatataataactaagaaagtattataatatatgaattatacatatcattatgcatatatattata(AT)10	250	124524	124773
NC_035895	149	c	(T)8ggaataattactagtcaaaaatttcttttaatgccaaaaatactaattacttttgtaatggcaataggaatgatattaactcc(TATT)3	103	126721	126823
NC_035895	150	c	(T)10cgttttatttattcaatgttattttatggattcaaacaaaacg(A)11	64	128760	128823
NC_035895	151	c	(TA)5at(TA)5	22	128996	129017
NC_035895	152	p1	(A)9	9	129644	129652
NC_035895	153	p1	(T)14	14	129826	129839
NC_035895	154	p1	(A)8	8	131676	131683
NC_035895	155	p4	(AATT)3	12	132017	132028
NC_035895	156	p4	(AAAT)3	12	132520	132531
NC_035895	157	p1	(T)8	8	132653	132660
NC_035895	158	p1	(T)9	9	132772	132780
NC_035895	159	p1	(A)10	10	133293	133302
NC_035895	160	p1	(A)8	8	134358	134365
NC_035895	161	p1	(T)8	8	134561	134568
NC_035895	162	p1	(T)8	8	139123	139130
NC_035895	163	c	(A)11taagtagatattc(A)8	32	145799	145830
NC_035895	164	p2	(AT)5	10	150420	150429
NC_035895	165	p1	(T)9	9	154975	154983
NC_035895	166	c	(TC)5cccaaaaatatg(T)9	31	155316	155346
NC_035895	167	p1	(T)8	8	156616	156623
NC_035895	168	p1	(T)8	8	157938	157945
NC_035895	169	p1	(T)11	11	160678	160688
NC_035895	170	c	(A)10ggagtaatacactgtgacatgacacgttcact(A)9	51	160915	160965
ID	SSR nr.	SSR type	SSR	size	start	end	FORWARD PRIMER1 (5'-3')	Tm	REVERSE PRIMER1 (5'-3')	Tm	PRODUCT1 size (bp)	start (bp)	end (bp)
NC_035895	1	p1	(A)8	8	1394	1401	TCAACCGAACAGACAGATATCCA	59.233	CGACTAGTTCCGGGTTCGAG	59.902	158	911	1068
NC_035895	2	p1	(T)10	10	1673	1682	TCATTGCACACGACTTTCCCT	60.203	ATCCGTATCAATGACCTGGT	56.004	274	857	1130
NC_035895	3	p2	(AT)5	10	2639	2648	GGCACACTCCAAGATGCTCT	60.036	TGCAGTTCCTTCTCCACGAA	59.244	243	878	1120
NC_035895	4	p1	(A)8	8	3016	3023	ACTGCAGCGAAAATGGAATTTCT	59.743	TGAACCCCAAAACTCCTTGG	57.919	221	942	1162
NC_035895	5	p1	(A)10	10	3664	3673	GAGGGAGTCCAATCAACAGGT	59.369	TACGGGAAAGGATGGGGTCT	59.956	246	797	1042
NC_035895	6	p1	(A)8	8	4280	4287	ACCGTTGAGTTAGCAACCCA	59.529	GTCCGTCGGAATTTTGGCAT	59.191	211	856	1066
NC_035895	7	p1	(A)9	9	4391	4399	ATGCCAAAATTCCGACGGAC	59.191	TCAGTGAAATGACGGGTTTGT	58.074	126	936	1061
NC_035895	8	p1	(A)8	8	4646	4653	ATTTGTGTTGGATTGGCACA	56.411	AGTCCAGCAACAAACAAGGA	57.565	138	976	1113
NC_035895	9	p1	(T)8	8	4892	4899	GCTGGACTTCTATAACAAGGGGA	59.545	GTGCTCAACCAACAGGAACT	58.32	280	860	1139
NC_035895	10	p1	(A)9	9	5247	5255	TCCCTTCTCTTCGGGATCGA	59.742	TCCCCTGGGACTATGTCAGA	58.984	189	872	1060
NC_035895	11	c	(A)9g(T)9acctgttttaagtttaaacctttcta(T)9	54	5595	5648	AGGACAGCAACATACCTTTTGT	58.167	CGTGATGGAGCTCGAGTAGA	58.7	280	895	1174
NC_035895	12	c	(TA)5ttttgcggatctgggataaggataaagttcagtaaggatccaatttatttacctcgatattctatcatatgaataaaacaaaacatatttat(A)9	111	6117	6227	CATGAATAATCATTGGCTCAACAAGC	59.8	TGACCATCCGGAACAATCTGT	59.372	231	929	1159
NC_035895	13	p2	(TA)8	16	6572	6587	AAACTCGTCCAATGACCCCC	59.962	AAACAAGGTAAAGTCCTATACTCA	55.219	267	824	1090
NC_035895	14	p1	(A)9	9	7243	7251	TGTGTGGAAGGGAAGAGGGA	60.105	AGGATCATACTGTATCCCACA	55.253	275	808	1082
NC_035895	15	c	(C)16(A)13	29	7478	7506	TGGGACGGAAGGATTCGAAC	59.752	AAATCCTAGCAACAAAAATATGCT	55.631	233	874	1106
NC_035895	16	p1	(A)11	11	7729	7739	CTCATTTGAGAATGGTTAGGAAAA	55.352	ACTGCATAAGCTTCGGGCAA	60.322	254	950	1203
NC_035895	17	p1	(T)10	10	8653	8662	CGTAATCCTGGACGTGAGGA	58.899	GGCTGAGTGGACTAAAGCGT	60.037	240	975	1214
NC_035895	18	c	(AT)7gcatatatattaataattaatttagtatataattagtatataattaataaattaatc(A)10taagttaaaatgaaaataaatatattaacattaacataattatttttctagtattcaatattgctatattata(AT)5	164	8979	9142	No primer
NC_035895	19	c	(T)11aat(A)9	23	9885	9907	TCTCACGATTTGTATCCAAAGTCCT	60.047	TGCGATGCGGATGGTTCTAG	60.249	272	962	1233
NC_035895	20	c	(T)9ataaaagattttcccggtgatctcttttatatgaactaagaat(A)9	61	10502	10562	ACCCCTAGCCTTCCAAGCTA	59.956	AGAAGACCTCTGTCCTATCCA	56.948	207	901	1107
NC_035895	21	c	(T)9ca(T)10	21	13030	13050	TCTTCCGACTAGACCAGATCCA	59.759	TGCCGAATCGACAACCTATG	58.065	195	938	1132
NC_035895	22	c	(T)10atcga(T)9ccac(TTTA)3attagaataaatgaaatctagtaatttcatttgttttgtttaaa(T)10	94	13758	13851	TTGTATCACTCCGATCGCCC	59.612	TCATTGTTTGGAAGTGTTTCAACA	57.969	239	979	1217
NC_035895	23	p1	(A)9	9	14763	14771	CGGAATCGTCAGAACTATCTCGT	59.998	TTGATTGCAGCTCACATTGC	57.643	244	832	1075
NC_035895	24	p2	(AT)8	16	15049	15064	No primer
NC_035895	25	p1	(T)12	12	15442	15453	ATAACCTCCCCAGCCCTTCT	59.954	GCCGCGGCTTATATAGGTGA	59.754	234	980	1213
NC_035895	26	p1	(A)8	8	15589	15596	ATAACCTCCCCAGCCCTTCT	59.954	GCCGCGGCTTATATAGGTGA	59.754	234	833	1066
NC_035895	27	p1	(T)10	10	17374	17383	CCGGCCTCCATCATCTCTTC	59.965	AGGTCAATTCCCGGCAGAAG	60.035	155	921	1075
NC_035895	28	c	(T)10ctgttttcggtggtataaaaatgccgctgtgcctagatatcttatctgcctctccaggaaaataaatatctccggaaaatatttttagttcaatata(T)10	117	19489	19605	GGGTGTGATCCGTTGGACAT	60.035	ACAAGAAGTCGAGTAGGCGG	59.473	210	944	1153
NC_035895	29	p1	(A)10	10	19737	19746	CCGCCTACTCGACTTCTTGT	59.473	CGGGAATTACTAAATATGGGACCG	59.067	238	886	1123
NC_035895	30	p2	(AT)5	10	20977	20986	GGCAAGACATCGCAAACCAA	59.686	GCTATGGAGCTCGCAAAGGA	60.179	236	980	1215
NC_035895	31	p1	(T)9	9	22284	22292	CATCGGAGCCACAAAGGACT	60.036	ACAATCGGAAATCGTCGAGGT	59.796	203	869	1071
NC_035895	32	p1	(A)8	8	23446	23453	ACCCTTCTCCCCTAACTCCT	58.897	GGGGAATCCAACCCTACAGG	59.449	279	858	1136
NC_035895	33	p1	(T)8	8	24049	24056	TGCTTAAATGCAATCTCGCT	56.114	GTCATCCCGCTCAATCCGAT	59.966	251	943	1193
NC_035895	34	p1	(T)8	8	27325	27332	ATCGGATCCCCACCTACACA	60.032	GCCCGTGTGAGTAGGAAACA	59.966	206	930	1135
NC_035895	35	p1	(C)8	8	27501	27508	CACGGGCCCATATCCTTGAT	59.598	CCCGCGGGATTAATTTGGAA	58.605	268	953	1220
NC_035895	36	c	(TA)7atatggatttatggaatatgattgaattgcgtaataggaataatatttactaaataaagtatatgccggtatagctatccacctatccacatatctcatc(T)8atagcaattttgttttgtttgtggcaacagaagtcaggtcacactatatcataatttccactttttccattgtattatggaaaacg(A)9	217	28505	28721	No primer
NC_035895	37	p1	(A)10	10	28909	28918	TGCCAGTAAGGAAAGGCAACA	60.134	ACACCCCTTAAAAACTCCCCT	58.85	167	942	1108
NC_035895	38	c	(T)8ctcaaaatatggtacttgggtgtggctcaaaccgatacaaataggaatgaagtgagtcttacttagtaatatgattgactctcacta(T)11c(A)9	116	29305	29420	AATCTGGGTGTCGCCTGATC	59.821	TCGTCGTTGTGAATCCCAGA	59.037	260	889	1148
NC_035895	39	p1	(A)11	11	29758	29768	ACTCACGAGGGTCTCTGAGT	59.597	ACATGTGGGAATACTAAGACCT	56.249	132	916	1047
NC_035895	40	p1	(A)8	8	30664	30671	ACACACAGGTAAATGTAGCCA	57.219	ACGAAAGAAATGATCTGGCTGG	58.987	272	979	1250
NC_035895	41	c	(C)8(A)9	17	31733	31749	TTTCTTCGGACTGGAAGGCA	59.238	GTGCCTCGACAGAGTACTTGT	59.73	169	900	1068
NC_035895	42	p1	(A)11	11	31933	31943	TGAAAAACAAGAGTGGACGAGT	58.131	AGTCCCGAACTAGGATCCGA	59.45	274	970	1243
NC_035895	43	p1	(T)9	9	32305	32313	TCCCAGCGAGGTGTATGGTA	60.033	GTCCATATCTTCGTGTTACTTTCAGT	59.188	160	935	1094
NC_035895	44	p2	(AT)6	12	33374	33385	GGGGTGTCGGTCTTGAAACA	60.179	CCACTGAGTTAAAAGGGCCCT	59.924	252	887	1138
NC_035895	45	p1	(T)8	8	33818	33825	ACCCTGTCCTGTAATGAGAGAGT	60.246	CGTCATTCAATGGGTTAGGTCC	59.057	211	974	1184
NC_035895	46	c	(TCT)4tgctggatactccatgggaataaatcgata(T)10	52	34120	34171	CGCGCAAGGCAAGAATTTGT	60.664	TTGGCGGAAGAACAAAACAA	56.672	221	958	1178
NC_035895	47	c	(A)9tagtgaa(T)10	26	34392	34417	TTGTTTTGTTCTTCCGCCAA	56.672	ACCTTGAATTGTCCTATGACTCA	57.238	201	887	1087
NC_035895	48	p1	(G)8	8	36180	36187	GGCCGGAGCAATGAACCTAT	60.179	TTCTTCAAGAGTCTCGGGCC	59.391	238	885	1122
NC_035895	49	p1	(G)8	8	36451	36458	TATGATACCTGGGCCCCTGG	60.476	CCATACAAATGCACGGCGAG	59.972	243	981	1223
NC_035895	50	p1	(T)8	8	37333	37340	AGTTGGTTGGCAACTTCCCA	60.033	AAGGGAAAGGGAATGGCTCG	60.034	240	813	1052
NC_035895	51	p2	(TA)5	10	37667	37676	ACCGGTTTTCAAGACCGGAG	60.25	ACATGGAGTCGAGGGGAGTT	60.252	252	823	1074
NC_035895	52	c	(A)8tggaaatccttcgatttcaaagttctaagaaattaggattgtgaggcccattaagattcaatctgagttcc(A)9taa(T)11cttgtatctgaatatttggactgtacgtatgatccaaacgcatatatgatatatgttacatgtcatatatgtgtggacatatgcatgcatatcaaaaag(A)10	211	38129	38339	ATTTCCCCGACCCGATCCAA	61.276	CCGCATCTTCTCCTTGGCAA	60.678	280	981	1260
NC_035895	53	c	(C)8(A)8gttattaattagttatacttcca(T)10	49	38534	38582	CCAAGGAGAAGATGCGGGTT	60.035	CCTTGAGGTCACGGGTTCAA	59.892	247	839	1085
NC_035895	54	c	(T)10atgattaatcc(T)8	29	43831	43859	GTCTGGCCCATTCCTCGAAA	60.035	AGATCCGAACACTTGCCTCG	60.109	275	833	1107
NC_035895	55	p1	(T)10	10	44016	44025	AACGATTAGGTGCCCAAGGG	60.034	AGATACAAGATACGTTGGAATGACT	57.886	250	933	1182
NC_035895	56	p1	(A)10	10	46252	46261	CACCTTCACTAAGCGTGGGT	59.965	TCCGACAACTTCCGGAGAAA	58.958	158	912	1069
NC_035895	57	p1	(T)11	11	48027	48037	AGTCCTGGTAAAGTCCCCAG	58.342	AGCTTTGCTTTGTTTATCCTTT	55.065	173	928	1100
NC_035895	58	p2	(TA)5	10	48190	48199	AAAGGATAAACAAAGCAAAGCT	55.065	AAAAGGAGCCACAACTTCCT	57.244	194	916	1109
NC_035895	59	c	(TA)6tccttcatatccttctattatatataaaaat(A)10tggaattttac(TTAAT)3	79	48916	48994	No primer
NC_035895	60	c	(TA)5gttatagtgaataataggtgctaagataagaaaagatacaatctaaatgaaaatgagacattcctctggtttgattcggaaaggaaagagataggacg(A)9	117	49140	49256	AACTAAAAACTTTTTAAAGCAGTTCT	55.03	ACCTTTCCCCCTACCTTTCA	57.857	254	927	1180
NC_035895	61	c*	(AT)6aaactatgaactgatgggggatagacaaaaaaactagataggagcatacaatacactttttcaatatagaaaaaattatctaacgaattaaacaggtc(CAAA)3(A)8*	127	49406	49532	TGAAAGGTAGGGGGAAAGGT	57.857	CGCCATATCCCCTTTGATACCA	59.96	278	895	1172
NC_035895	62	p1	(A)9	9	49735	49743	TGGCGAAATTGGTAGACGCT	60.037	ACGGATTCCAACTACCAACGA	59.38	245	839	1083
NC_035895	63	p1	(T)8	8	50223	50230	ATCGTGAGGGTTCAAGTCCC	59.386	TGTGTTGTGAAAGAGTGGAGTGA	60.055	141	931	1071
NC_035895	64	p1	(T)8	8	50830	50837	AGCGCCGTCTCCTTTTTCTT	60.25	CCATGAACTTTGTACCGCGC	60.179	169	934	1102
NC_035895	65	p1	(T)8	8	51018	51025	GCGCGGTACAAAGTTCATGG	60.179	GCCCCGTTCCAGATGAAAGA	60.035	168	895	1062
NC_035895	66	p1	(T)9	9	51716	51724	GGCAATCGAAGCCCAAAGATC	59.934	CCCCCGAATTAGTGAATCAGGA	59.562	204	854	1057
NC_035895	67	p1	(T)10	10	52461	52470	ACGATCAAAGTCGAATCGCG	59.085	GCATGGCGAAAAGGAGCATT	59.826	269	791	1059
NC_035895	68	p1	(A)8	8	53691	53698	TGGGGTAGATTCCGACACAA	58.353	GGTTTTGGGTTGGGGGTTTG	59.818	194	981	1174
NC_035895	69	p4	(ATTT)3	12	55185	55196	ACGTGTAAACGAGGTGCTCT	59.328	GGAACCCATCACTTCGGGAA	59.673	204	884	1087
NC_035895	70	p1	(T)8	8	55425	55432	CGGCGGTAGTCATTGGTTCA	60.391	AGACGAGCTAGGACACGAGT	60.036	268	903	1170
NC_035895	71	c	(T)11caaaagaaatatcaagtacgtgaaatcacgagtaagtctctttaatttctctatcctctatcattatagaaaggaccatccatattggatccca(AT)5agaatttgaacccgaactacatttatgattcagtatttcaatctcgttggttattgttctttcta(T)15	195	57660	57854	TCAAGTTCAGCCAATCCCTCT	59.012	GGCATAATTCATCCGAAAAGGGT	59.363	269	979	1247
NC_035895	72	p1	(T)12	12	58165	58176	TGCAAAATAAACATTAGGTTGCGT	58.467	TGGTGACATAAGTCCCTCCCT	59.92	263	855	1117
NC_035895	73	p1	(A)8	8	59817	59824	GACTGGGCCGATTACCGAAT	59.894	CCACCACTCCCAAAGATCCC	60.034	250	978	1227
NC_035895	74	c	(A)9tattgaattcatgtaatcgtaattaaaagaaaca(AT)5	53	62106	62158	ACTCCACGGTTTCTTTCCCT	58.862	TCCGAAACCTCTGTCTATCTACA	58.148	186	917	1102
NC_035895	75	p2	(TA)12	24	62367	62390	No primer
NC_035895	76	p1	(T)8	8	63224	63231	TGCTGGGCCTGTATCCTTTT	59.296	GACCCGCGATCCCATAGAAA	59.608	154	893	1046
NC_035895	77	p4	(CTAA)3	12	63725	63736	AGGGCAAGTTTCCTGATTCT	56.715	TCGATGAATACCCCAAAACCCA	59.691	261	960	1220
NC_035895	78	p1	(A)10	10	63984	63993	TGGGTTTTGGGGTATTCATCGA	59.691	GATGCGAGATACGGAAGGGA	59.04	102	940	1041
NC_035895	79	c	(AT)5ggatcaacaaaaaatctccaaaccctttttgttgctttgtttatac(T)10	66	65945	66010	TGAATTTCTAGGTGCGGGGA	58.719	AGTTCCGGTTTGCCATCCTT	59.888	230	933	1162
NC_035895	80	p4	(AGAA)3	12	66313	66324	AGGATGGCAAACCGGAACTT	59.888	TTCTATGGATTTCTATGCATGAGA	55.477	270	776	1045
NC_035895	81	p1	(T)8	8	66539	66546	ACATCAGAGCAAAGGATCCA	56.516	ACTCAACGGGACCTTACCAC	59.317	228	971	1198
NC_035895	82	p1	(A)9	9	67571	67579	CCCGTGCTTCCAGACATTCT	60.036	TACCGATCGAGACAGCGTTG	59.902	212	954	1165
NC_035895	83	p1	(T)8	8	67765	67772	CAACGCTGTCTCGATCGGTA	59.902	ACAAGAAACCATTGATTCACACT	56.886	192	952	1143
NC_035895	84	c	(TA)5gtaataatactatgtaatataaaatagtatataatacttaatgaaagaaat(GAAA)3	73	68141	68213	AATTGGTTGGTCGTAGTCGT	57.174	TCTGTCTTTCCATATCAGGGAGT	58.375	268	911	1178
NC_035895	85	p1	(A)10	10	68398	68407	TGAAAGAAAGAAAACCCGGTGA	58.377	GTGCCCCAAGATCCATCGAA	60.107	242	802	1043
NC_035895	86	p1	(A)8	8	68843	68850	TCGGTTTTCTACTGGCTGCT	59.315	TCATTTCGGTTTGTTTAAGGGGA	58.528	258	912	1169
NC_035895	87	p1	(T)8	8	69194	69201	TATTGACCTCCTTCCCGCAG	59.169	GGGTCTCCAAAACCCGATGT	59.962	143	952	1094
NC_035895	88	p4	(CATA)3	12	69390	69401	ACATCGGGTTTTGGAGACCC	59.962	TGGTAGCGCGTTTGTTTTGG	59.97	269	879	1147
NC_035895	89	p1	(T)8	8	69555	69562	CCAAAACAAACGCGCTACCA	59.97	CGAAGATATGGAAAACAACACAGGT	59.819	100	963	1062
NC_035895	90	p1	(A)9	9	70191	70199	TCCCGGATGCCTTGTCATTC	60.107	TAGCGGAACCCTCCCTAGAC	60.106	271	837	1107
NC_035895	91	p3	(TTC)4	12	70606	70617	AGAATTTCATGATAATTGCAACGA	55.749	TCATTTCGGGCACAACTGGT	60.179	209	920	1128
NC_035895	92	c	(A)9gtagacatactcctcaattgactacaaactccaattgtaactcaaactcagatgtgttttttgttcgaaaaggcctagaatct(AGA)4gtgggctccagtgttaaaag(A)9tgggaa(T)11gaaacatgttcgtttattcctattacttatc(T)9aagtga(T)9	205	71389	71593	GGAGTCGATCCCCCGAACTA	60.467	ACAGAATTCCCCGGAGTGAC	59.386	280	963	1242
NC_035895	93	p1	(C)9	9	72104	72112	TCCCCGTCTAACTCTGGTCA	59.593	GAGGACCTCGCCGTTTAAGA	59.471	280	917	1196
NC_035895	94	p2	(TA)7	14	72874	72887	AGAGCGGGAGATTTCGTAACA	59.177	ATCTTGTAGGGGCGGATCCT	60.105	280	924	1203
NC_035895	95	p1	(A)8	8	73349	73356	AGTCCCCTGATCTTCCGTCA	59.959	CGGAGCCGTATGCAACATAG	58.86	186	882	1067
NC_035895	96	p1	(T)10	10	73615	73624	AGCAATCCCAAAGTTCCCTTCT	59.889	GCATGGCACTTCAAGTTCGA	59.126	262	952	1213
NC_035895	97	p1	(T)10	10	73878	73887	TCGAACTTGAAGTGCCATGC	59.126	TAGCATTCCCTCACGCTTGG	60.108	118	931	1048
NC_035895	98	p4	(ATAA)3	12	74074	74085	GTTGGGCGTCACAAATTGCA	60.249	CGTATGCATCCAAAGGTGCG	59.972	262	929	1190
NC_035895	99	c	(A)9catgagatgtcttctcgattccttacctat(A)9	48	74370	74417	CGCACCTTTGGATGCATACG	59.972	GGAGGCCCATTCAGGAACAA	59.96	261	875	1135
NC_035895	100	p1	(T)11	11	74600	74610	TTGTTCCTGAATGGGCCTCC	59.96	ACGTCCAACCAATAACCAACAG	59.118	206	886	1091
NC_035895	101	p1	(T)9	9	74841	74849	TTTTCTGAACGGAGCCTGGA	59.238	TTTACCCGTTTTCTCCCCCG	59.963	202	972	1173
NC_035895	102	p1	(T)8	8	75197	75204	TGGAACACCAACGGGCATTA	59.889	ACCAATACGCAATGGGAGGA	59.084	273	905	1177
NC_035895	103	p1	(T)8	8	76317	76324	ACCTTGGGCATATTAGCGGG	59.89	GTCTAGTCCGGCGCTAACTC	59.971	261	884	1144
NC_035895	104	p1	(T)8	8	76967	76974	GGCGTTTTTCGTAGCAGTCC	59.835	TGAACAAGGTTCTAGCGCCA	59.605	106	936	1041
NC_035895	105	p1	(T)11	11	77140	77150	TGGCGCTAGAACCTTGTTCA	59.605	GCTTCCACACCTATTCATTTGGC	60.429	274	849	1122
NC_035895	106	p1	(T)9	9	78316	78324	GACCTCGAAACCGGAATCCA	59.752	AGCCAAGCTAAACTCAAGGGT	59.575	195	918	1112
NC_035895	107	c	(AT)5agttaaaatagttaaaaaagataaataaatagttaaataagagtcaatacacattac(A)10	77	78522	78598	ACCCTTGAGTTTAGCTTGGCT	59.575	AGTTGGCTCACCCGTCTTTT	59.817	264	886	1149
NC_035895	108	p1	(T)8	8	78714	78721	AAAGACGGGTGAGCCAACTT	59.817	CGGCTCAAGCAGAAACACAC	60.041	175	939	1113
NC_035895	109	p2	(TA)5	10	80338	80347	AGCCTACTTGGATATTGAGCA	56.496	TTTCATCATCCGGCTCGAGC	60.531	212	881	1092
NC_035895	110	p1	(A)8	8	81180	81187	TCCACGAAAATAGGAATTGTGTCA	58.69	TCAGACACTTTACGGAAGCA	56.809	183	878	1060
NC_035895	111	c	(A)8tccctcttttgtccttcctttatt(A)9g(T)9	51	82768	82818	GCCCATTCCTACGTGAACCA	60.036	AATGTCGACTGATCCGTCGG	59.899	244	885	1128
NC_035895	112	p3	(GGA)4	12	83379	83390	TCCAGGTAAGCTCCTTGAAGT	58.379	ATCAGCCGACCTGGTTTACG	60.108	274	899	1172
NC_035895	113	p1	(T)9	9	83881	83889	TCCCTACCCATGGCGAACTA	60.032	CGATCGCTCGGGAATTGAGA	59.969	272	897	1168
NC_035895	114	p1	(T)8	8	85125	85132	CCAGCTCCTCGCGAATGAAA	60.741	TCGCCCGCGAAACTTTAGAT	60.109	262	818	1079
NC_035895	115	p4	(TTCT)3	12	85604	85615	CTGCAATGGAGCTCCTTCCA	60.035	TGGGTTGTGAAGCAAAAATAAAGAGA	59.902	273	786	1058
NC_035895	116	p1	(T)9	9	85872	85880	AGGTTTTAGTTGCAGTTGCTG	57.284	TGCTTAGTGTGTGACTCGTTCA	59.9	227	831	1057
NC_035895	117	p1	(T)8	8	86438	86445	TGATTCGCCCTGCAATTTGC	60.109	ATAGAGGGCCAAGCAGGAAG	59.157	253	800	1052
NC_035895	118	c	(T)9agtgaacgtgtcatgtcacagtgtattactcc(T)10	51	87635	87685	ATGCCCGAGACCAAGTTACT	58.723	CATCCGCCCCTTTTCTAGCT	59.819	280	910	1189
NC_035895	119	p1	(A)11	11	87912	87922	GTTCAATTCCCGTCGTTCGC	60.179	GCCGGATCTAAGTGTTGGCT	60.108	275	959	1233
NC_035895	120	p1	(A)8	8	90655	90662	CTAACCGGAGTTCACGGTGG	60.389	CCAATCATGGTCCTTGCGGA	60.394	185	956	1140
NC_035895	121	p1	(A)8	8	91977	91984	CGAGCCGGATCTGGTGTATC	60.039	CATTCCCGCAGTAGATCCGG	60.32	209	937	1145
NC_035895	122	c	(A)9catatttttggg(GA)5	31	93254	93284	TTTTCTTCGTGCGTCGGTAA	58.15	AGCTCTACGAACGAATGGCT	59.182	183	981	1163
NC_035895	123	p1	(A)9	9	93617	93625	CTCGATCCGAGCCATTCGTT	60.249	TCTGCCCTTTCTCAACGCAT	59.963	276	772	1047
NC_035895	124	p2	(TA)5	10	98170	98179	TGTCATATAGGCCCGGGTCA	60.105	GGATGGGTCATTCGAGCGTA	59.612	198	938	1135
NC_035895	125	c	(T)8gaatatctactta(T)11	32	102770	102801	GATCAATCCCCTTGCCCCTT	59.737	TTCGTACCCTTCGCTCGATG	59.9	265	901	1165
NC_035895	126	p1	(A)8	8	109470	109477	AGCTGGTTCTCCCCGAAATG	60.035	TAGGGGCCTTAGCTGGTGAT	60.03	230	867	1096
NC_035895	127	p1	(A)8	8	114032	114039	AGAATGCCGTCGCCTATTGT	59.822	CCGGATCCTCCTTTTCTTCCC	60.134	172	870	1041
NC_035895	128	p1	(T)8	8	114235	114242	TATAAGCGGTGGAATCGTCC	57.193	TGCTCATTGGTAGAAACCCA	56.736	245	919	1163
NC_035895	129	p1	(T)10	10	115298	115307	AGGATCCTTACGCGCTCAAA	59.465	TCGTTTTCATCGAGAGCCTTCA	60.029	246	902	1147
NC_035895	130	p1	(A)9	9	115820	115828	ACCCCGAGTGGTATGAGGAT	59.735	GGGCAGGACCAAAAGGAAGT	60.179	276	802	1077
NC_035895	131	p1	(A)8	8	115940	115947	GCCCGAACCCTACCTTCTTT	59.673	TTGCATGGTCGATTCAGGAA	57.512	276	954	1229
NC_035895	132	p4	(ATTT)3	12	116069	116080	GCCCGAACCCTACCTTCTTT	59.673	TTGCATGGTCGATTCAGGAA	57.512	276	825	1100
NC_035895	133	p1	(A)8	8	116473	116480	TCGAAGGTCAATGCACAACT	57.745	GGGTACCGCGATATTGAAGT	57.479	277	973	1249
NC_035895	134	c	(GAAT)3ggaaaaactggttaaagggtaattatgcatacaatttatctcagagcaaatggtctcgattagtattagtagcgaaaaaatggcg(A)8	105	116820	116924	ATCGCGGTACCCATCCTTTT	59.455	TCATTGATTCTTTATTGTGAATCGT	55.64	252	891	1142
NC_035895	135	p2	(AT)5	10	117034	117043	GAGCAAATGGTCTCGATTAGT	55.784	ACAATTCAGGTTTTTGTGTGTTGA	58.212	275	840	1114
NC_035895	136	c	(A)9gatctttttttccttacaaaacatcaagaaaaagaaacaaatctatacatatac(A)8caactccaatcaaaaagacttttttgattggatgggaatgaatcgaaaaataattttttgt(A)12	144	117353	117496	ACAAATGTACATATCGGTGCCA	58.12	TTCAGGAAAGAACCCAAGTTT	55.513	243	930	1172
NC_035895	137	c	(A)11ttagtcaaaataaaagtgtcaaggattctattttaataaaatt(A)12ccaagaaaaaaacgaagaaaaagtaaatcctgtgtcagatccaagcaaacaaaac(A)8	129	117619	117747	ACCGTGGATCATCCCAATCA	58.788	TCTGATTCCTTGCCTTTCTTGGA	59.926	252	948	1199
NC_035895	138	p1	(A)9	9	118163	118171	AGCGAAAAGAGTAAGCACCA	57.456	TCACAACATCCCAATTAGGAGAGT	59.464	220	960	1179
NC_035895	139	c	(AT)5tattttctttttcctaatcggaaaaatccgtggaaaagaaag(A)10gttttttatggt(A)9	83	118942	119024	ATCCTTTTCTATCCAAATCCAATTT	55.225	TCTTTTTCTTCTTGTGGAATAAGTGA	57.254	259	859	1117
NC_035895	140	p1	(A)9	9	119406	119414	CATCGACGTATGCTGGCCTA	59.686	GCATTGATGGGTGGTGAGGA	60.034	267	784	1050
NC_035895	141	p1	(T)8	8	121203	121210	CGGGCTTCTTATGTCAGGGT	59.458	TGGTTTAACTCATTGACCTGAA	55.568	239	798	1036
NC_035895	142	p1	(A)9	9	121528	121536	TCAGTGGACAATTAGGAACACA	57.302	CTCAGAGGCGGGTACTTTGA	59.104	250	936	1185
NC_035895	143	c	(TTTA)4tttttcaaagtacccgcctctgagatagaagaacaggaataaaagaaataaaatataatattcgaatg(A)9tctttattcattctttttcctatccatatacatccaaatagatggaattcttatcattatttatgaacaaattcctctaattattca(T)11attcatataacgaatatttgattaaatagtttaaattattaccgaacaaaacaaagaaaaatatactttgattataagagatgagatgaattccgaagcc(T)9cttattttagcaaacagaatttcattggtttaatttgggacagatc(T)8	354	121675	122028	No primer
NC_035895	144	p1	(A)8	8	122501	122508	CGATTCTTTACTTAGGTGGGTGGA	60.081	AGCTGGTCCATTCTCATCCT	58.109	193	932	1124
NC_035895	145	p1	(T)9	9	123751	123759	GGAGATGGAGTCACTTCACTGG	60.094	GGCGAGCCATAGTAATTACACC	58.935	241	965	1205
NC_035895	146	p1	(A)10	10	123981	123990	GGTGTAATTACTATGGCTCGCC	58.935	TCAACAATGCAAGGGATTCGA	58.211	207	954	1160
NC_035895	147	p1	(T)8	8	124198	124205	TCGAATCCCTTGCATTGTTGA	58.211	GCAGCTGCAACGGCTATAAT	59.053	272	923	1194
NC_035895	148	c	(ATAA)3aataat(ATAA)3aatataagaaaaataaaaaatataggatgaatataaatatattatattatca(AT)8tgtatataatta(AT)7aacgtgtata(AT)6actaa(AT)5agtatatataataactaagaaagtattataatatatgaattatacatatcattatgcatatatattata(AT)10	250	124524	124773	No primer
NC_035895	149	c	(T)8ggaataattactagtcaaaaatttcttttaatgccaaaaatactaattacttttgtaatggcaataggaatgatattaactcc(TATT)3	103	126721	126823	GCTTCTCTTGCATTGCCAGG	59.827	GTTCTCGTGGTCCAGAATCCA	59.725	235	950	1184
NC_035895	150	c	(T)10cgttttatttattcaatgttattttatggattcaaacaaaacg(A)11	64	128760	128823	AGAACCTAGAACCGGGAATTGT	59.089	ACGAAGGTATCTAAATTGTTAGACA	56.079	201	969	1169
NC_035895	151	c	(TA)5at(TA)5	22	128996	129017	TGTCTAACAATTTAGATACCTTCGT	56.079	GGTGTGTATATTGGGTTTGGAGT	58.404	280	909	1188
NC_035895	152	p1	(A)9	9	129644	129652	CCTTTCCTTTTAGCCGTTACCC	59.249	TGTCATAGGGTATGTATACATATGCA	57.398	209	929	1137
NC_035895	153	p1	(T)14	14	129826	129839	TGCATATGTATACATACCCTATGACA	57.398	ACAAGTATGGCACTCTTACCT	56.358	121	930	1050
NC_035895	154	p1	(A)8	8	131676	131683	ACTTTTGATGGGTATTTGCGCA	59.439	TGTCCGATTCGTGAGGATACA	58.629	256	814	1069
NC_035895	155	p4	(AATT)3	12	132017	132028	TGGGTCTGTTTATTCATTGTTCCA	58.61	CCCATAGATTTGACTCCTTCCCC	60.181	276	967	1242
NC_035895	156	p4	(AAAT)3	12	132520	132531	TTGCATGGTCGATTCAGGAA	57.512	GCCCGAACCCTACCTTCTTT	59.673	276	909	1184
NC_035895	157	p1	(T)8	8	132653	132660	TTGCATGGTCGATTCAGGAA	57.512	GCCCGAACCCTACCTTCTTT	59.673	276	776	1051
NC_035895	158	p1	(T)9	9	132772	132780	GGGCAGGACCAAAAGGAAGT	60.179	ACCCCGAGTGGTATGAGGAT	59.735	276	929	1204
NC_035895	159	p1	(A)10	10	133293	133302	TCGTTTTCATCGAGAGCCTTCA	60.029	AGGATCCTTACGCGCTCAAA	59.465	246	860	1105
NC_035895	160	p1	(A)8	8	134358	134365	TGCTCATTGGTAGAAACCCA	56.736	TATAAGCGGTGGAATCGTCC	57.193	245	842	1086
NC_035895	161	p1	(T)8	8	134561	134568	CCGGATCCTCCTTTTCTTCCC	60.134	AGAATGCCGTCGCCTATTGT	59.822	172	964	1135
NC_035895	162	p1	(T)8	8	139123	139130	TAGGGGCCTTAGCTGGTGAT	60.03	AGCTGGTTCTCCCCGAAATG	60.035	230	909	1138
NC_035895	163	c	(A)11taagtagatattc(A)8	32	145799	145830	TTCGTACCCTTCGCTCGATG	59.9	GATCAATCCCCTTGCCCCTT	59.737	265	864	1128
NC_035895	164	p2	(AT)5	10	150420	150429	GGATGGGTCATTCGAGCGTA	59.612	TGTCATATAGGCCCGGGTCA	60.105	198	873	1070
NC_035895	165	p1	(T)9	9	154975	154983	TCTGCCCTTTCTCAACGCAT	59.963	CTCGATCCGAGCCATTCGTT	60.249	276	959	1234
NC_035895	166	c	(TC)5cccaaaaatatg(T)9	31	155316	155346	ACCTGTGACTCGATTGGCAA	59.604	GGCTGAATCCCGTGAAACCA	60.608	280	974	1253
NC_035895	167	p1	(T)8	8	156616	156623	CATTCCCGCAGTAGATCCGG	60.32	CGAGCCGGATCTGGTGTATC	60.039	209	860	1068
NC_035895	168	p1	(T)8	8	157938	157945	CCAATCATGGTCCTTGCGGA	60.394	CTAACCGGAGTTCACGGTGG	60.389	185	865	1049
NC_035895	169	p1	(T)11	11	160678	160688	GCCGGATCTAAGTGTTGGCT	60.108	GTTCAATTCCCGTCGTTCGC	60.179	275	775	1049
NC_035895	170	c	(A)10ggagtaatacactgtgacatgacacgttcact(A)9	51	160915	160965	CATCCGCCCCTTTTCTAGCT	59.819	ATGCCCGAGACCAAGTTACT	58.723	280	859	1138
Specifications
==============
Sequence source file: "Alpinia-oxyphylla.faaaa"
Definement of microsatellites (unit size / minimum number of repeats):
(1/8) (2/5) (3/4) (4/3) (5/3) (6/3)
Maximal number of bases interrupting 2 SSRs in a compound microsatellite: 100
RESULTS OF MICROSATELLITE SEARCH
================================
Total number of sequences examined: 1
Total size of examined sequences (bp): 161351
Total number of identified SSRs: 241
Number of SSR containing sequences: 1
Number of sequences containing more than 1 SSR: 1
Number of SSRs present in compound formation: 71
Distribution to different repeat type classes
---------------------------------------------
Unit size	Number of SSRs
1	184
2	35
3	4
4	17
5	1
Frequency of identified SSR motifs
----------------------------------
Repeats	3	4	5	6	7	8	9	10	11	12	13	14	15	16	total
A	-	-	-	-	-	29	34	14	7	2	1				87
C	-	-	-	-	-	3	1							1	5
G	-	-	-	-	-	2									2
T	-	-	-	-	-	34	21	20	11	2		1	1		90
AT	-	-	11	3	2	2		1							19
GA	-	-	1												1
TA	-	-	9	1	2	1				1					14
TC	-	-	1												1
AGA	-	1													1
GGA	-	1													1
TCT	-	1													1
TTC	-	1													1
AAAT	1														1
AATT	1														1
AGAA	1														1
ATAA	3														3
ATTT	2														2
CAAA	1														1
CATA	1														1
CTAA	1														1
GAAA	1														1
GAAT	1														1
TATT	1														1
TTCT	1														1
TTTA	1	1													2
TTAAT	1														1
Frequency of classified repeat types (considering sequence complementary)
-------------------------------------------------------------------------
Repeats	3	4	5	6	7	8	9	10	11	12	13	14	15	16	total
A/T	-	-	-	-	-	63	55	34	18	4	1	1	1		177
C/G	-	-	-	-	-	5	1							1	7
AG/CT	-	-	2												2
AT/AT	-	-	20	4	4	3		1		1					33
AAG/CTT	-	3													3
AGG/CCT	-	1													1
AAAC/GTTT	1														1
AAAG/CTTT	3														3
AAAT/ATTT	8	1													9
AACT/AGTT	1														1
AATG/ATTC	1														1
AATT/AATT	1														1
ACAT/ATGT	1														1
AAATT/AATTT	1														1
Repeats	total
A/T	177
C/G	7
AG/CT	2
AT/AT	33
AAG/CTT	3
AGG/CCT	1
AAAC/GTTT	1
AAAG/CTTT	3
AAAT/ATTT	9
AACT/AGTT	1
AATG/ATTC	1
AATT/AATT	1
ACAT/ATGT	1
AAATT/AATTT	1

## Sheet: SSR.information.total
Ak
region	all-SSR	1nuc	2nuc	3nuc	4nuc	5nuc	6nuc	Alpinia katsumadai MK262728
Coding	76	63	5	1	7	0	0	Alpinia oxyphylla from Guangdong MK262729
Genome	237	184	29	6	18	0	0	Alpinia pumila MK262731
IRa	21	17	2	0	2	0	0		A. katsumadai	A. oxyphylla Guangdong	A. pumila	A. zerumbet	A. oxyphylla Hainan
IRb	21	17	2	0	2	0	0	Coding	76	74	78	68	81
LSC	156	121	20	6	9	0	0	Non-coding	161	170	169	168	160
SSC	39	29	5	0	5	0	0
									A. katsumadai	A. oxyphylla Guangdong	A. pumila	A. zerumbet	A. oxyphylla Hainan
								Mononucleotide	184	185	194	189	184
Ao								Dinucleotide	29	37	32	26	35
region	all-SSR	1nuc	2nuc	3nuc	4nuc	5nuc	6nuc	Trinucleotide	6	4	4	5	4
Coding	74	61	6	1	6	0	0	Tetranucleotide	18	17	16	16	17
Genome	244	185	37	4	17	1	0	Pentanucleotide	0	1	1	0	1
IRa	18	15	2	0	1	0	0
IRb	18	15	2	0	1	0	0	all-SSR	237	244	247	236	241
LSC	164	126	24	4	9	1	0
SSC	44	29	9	0	6	0	0
									A. katsumadai	A. oxyphylla Guangdong	A. pumila	A. zerumbet	A. oxyphylla Hainan
Ap								LSC	156	164	159	162	162
region	all-SSR	1nuc	2nuc	3nuc	4nuc	5nuc	6nuc	SSC	39	44	42	47	43
Coding	78	64	6	1	7	0	0	IRa	21	18	23	16	18
Genome	247	194	32	4	16	1	0	IRb	21	18	23	14	18
IRa	23	19	2	0	2	0	0
IRb	23	19	2	0	2	0	0
LSC	159	127	19	4	8	1	0
SSC	42	29	9	0	4	0	0
Ak	Repeats	total		Ao	Repeats	total		Ap	Repeats	total
	A/T	177			A/T	178			A/T	186
	C/G	7			C/G	7			C/G	8
	AG/CT	2			AG/CT	2			AG/CT	2
	AT/AT	27			AT/AT	35			AT/AT	30
	AAG/CTT	3			AAG/CTT	3			AAG/CTT	2
	AAT/ATT	2			AGG/CCT	1			ACT/AGT	1
	AGG/CCT	1							AGG/CCT	1
	AAAC/GTTT	1			AAAC/GTTT	1			AAAC/GTTT	1
	AAAG/CTTT	3			AAAG/CTTT	3			AAAG/CTTT	2
	AAAT/ATTT	9			AAAT/ATTT	9			AAAT/ATTT	8
	AACT/AGTT	1			AACT/AGTT	1			AACT/AGTT	1
	AATG/ATTC	2			AATG/ATTC	1			AATG/ATTC	2
	AATT/AATT	1			AATT/AATT	1			AATT/AATT	1
	ACAT/ATGT	1			ACAT/ATGT	1			ACAT/ATGT	1
					AAATT/AATTT	1			AACAT/ATGTT	1
		A. katsumadai	A. oxyphylla Guangdong	A. pumila	A. zerumbet	A.oxyphylla Hainan
	A/T	177	178	186	181	177
	C/G	7	7	8	8	7
	AG/CT	2	2	2	2	2
	AT/AT	27	35	30	24	33
	AAG/CTT	3	3	2	3	3
	AAT/ATT	2	0	0	1	0
	AGG/CCT	1	1	1	1	0
	ACT/AGT	0	0	1	0	0
	AGG/CCT	0	0	0	0	1
	AAAC/GTTT	1	1	1	1	1
	AAAG/CTTT	3	3	2	3	3
	AAAT/ATTT	9	9	8	7	9
	AACT/AGTT	1	1	1	1	1
	AATG/ATTC	2	1	2	2	1
	AATT/AATT	1	1	1	1	1
	ACAT/ATGT	1	1	1	1	1
	AAATT/AATTT	0	1	0	0	1
	AACAT/ATGTT	0	0	1	0	0
			A.oxyphylla _NCBI			A. zerumbet
		A/T	177		A/T	181
		C/G	7		C/G	8
		AG/CT	2		AG/CT	2
		AT/AT	33		AT/AT	24
		AAG/CTT	3		AAG/CTT	3
		AGG/CCT	1		AAT/ATT	1
		AAAC/GTTT	1		AGG/CCT	1
		AAAG/CTTT	3		AAAC/GTTT	1
		AAAT/ATTT	9		AAAG/CTTT	3
		AACT/AGTT	1		AAAT/ATTT	7
		AATG/ATTC	1		AACT/AGTT	1
		AATT/AATT	1		AATG/ATTC	2
		ACAT/ATGT	1		AATT/AATT	1
		AAATT/AATTT	1		ACAT/ATGT	1
