# Supplementary material for: Complete Chloroplast Genomes of Three Medicinal Alpinia Species: Genome Organization, Comparative Analyses and Phylogenetic Relationships in Family Zingiberaceae
Source: Plants (Basel). 2020 Feb 24;9(2):286. doi: 10.3390/plants9020286 (PMC7076362; doi:10.3390/plants9020286)
Supplement: Supplementary file 1 [file plants-09-00286-s001.zip › Supplementary files/Table S7. Long repeats ditribution among five Alpinia speceis.xlsx]

## Sheet: Ak
# /vol/bioapps/bin/repfind -c -f -p -r -l 30 -h 3 -best 50 /var/bibiserv2/anonymous/reputer/02/06/59/bibiserv2_2018-02-02_065908_bC9On/reputer_input_na_input_sequence.FILE
# 162387 -3 30 /var/bibiserv2/anonymous/reputer/02/06/59/bibiserv2_2018-02-02_065908_bC9On/reputer_input_na_input_sequence.FILE
29707	87667	P	29707	132680	0	0
52	6	P	52	6	0	3.66e-22
55	53791	F	55	53840	-1	9.43e-22
49	29380	P	49	29380	-1	3.44e-18
53	41102	F	53	43326	-3	5.78e-17
46	90374	F	46	90424	-1	2.07e-16
46	90374	P	46	159584	-1	2.07e-16
46	90424	P	46	159634	-1	2.07e-16
46	159584	F	46	159634	-1	2.07e-16
42	93030	F	42	93051	0	3.83e-16
42	93030	P	42	156961	0	3.83e-16
42	93051	P	42	156982	0	3.83e-16
42	156961	F	42	156982	0	3.83e-16
46	19892	P	46	19892	-2	1.4e-14
36	60329	P	36	60329	0	1.57e-12
36	66622	P	36	66622	0	1.57e-12
41	15147	R	41	15147	-2	1.13e-11
34	3955	P	34	3955	0	2.51e-11
42	71431	F	42	71452	-3	1.19e-10
32	39206	P	32	39247	0	4.02e-10
35	9867	P	35	9867	-1	6.6e-10
39	130869	P	39	130869	-3	6.06e-09
33	15147	F	33	15165	-1	9.95e-09
37	41141	F	37	43365	-3	8.24e-08
32	41123	F	32	43347	-2	1.79e-06
32	62895	P	32	62895	-2	1.79e-06
34	125129	R	34	125134	-3	4.06e-06
31	67357	P	31	67409	-2	6.73e-06
30	5989	P	30	5989	-2	2.52e-05
30	6078	P	30	6078	-2	2.52e-05
30	122006	P	30	122006	-2	2.52e-05
30	125010	P	30	125010	-2	2.52e-05
31	8721	P	31	47610	-3	0.000195
31	31196	P	31	31236	-3	0.000195
31	50208	P	31	50208	-3	0.000195
30	10416	F	30	38880	-3	0.000705
30	81394	P	30	81406	-3	0.000705
30	81518	F	30	81534	-3	0.000705
30	93030	F	30	93072	-3	0.000705
30	93030	P	30	156952	-3	0.000705
30	93072	P	30	156994	-3	0.000705
30	125122	F	30	125140	-3	0.000705
30	156954	F	30	156996	-3	0.000705
30	159603	F	30	159653	-3	0.000705

## Sheet: Ao
# /vol/bioapps/bin/repfind -c -f -p -r -l 30 -h 3 -best 50 /var/bibiserv2/anonymous/reputer/02/07/01/bibiserv2_2018-02-02_070140_ICVv8/reputer_input_na_input_sequence.FILE
# 161410 -3 30 /var/bibiserv2/anonymous/reputer/02/07/01/bibiserv2_2018-02-02_070140_ICVv8/reputer_input_na_input_sequence.FILE
16519	87279	P	16519	144891	0	0
12537	103706	P	12537	132423	-1	0
12527	103716	P	12527	132423	0	0
92	144868	F	92	144891	-1	8.25e-44
69	103706	F	69	103729	-1	4.35e-30
69	103706	P	69	144868	-1	4.35e-30
69	103729	P	69	144914	-1	4.35e-30
69	144868	F	69	144914	-1	4.35e-30
59	103716	F	59	103739	0	2.21e-26
59	103716	P	59	144868	0	2.21e-26
59	103739	P	59	144914	0	2.21e-26
52	6	P	52	6	0	3.61e-22
53	40594	F	53	42818	-3	5.71e-17
46	89987	F	46	90037	-1	2.04e-16
46	89987	P	46	158606	-1	2.04e-16
46	90037	P	46	158656	-1	2.04e-16
46	103706	F	46	103752	-1	2.04e-16
46	103706	P	46	144868	-1	2.04e-16
46	103752	P	46	144937	-1	2.04e-16
46	144868	F	46	144937	-1	2.04e-16
46	158606	F	46	158656	-1	2.04e-16
42	92661	F	42	92682	0	3.79e-16
42	92661	P	42	155965	0	3.79e-16
42	92682	P	42	155986	0	3.79e-16
42	155965	F	42	155986	0	3.79e-16
48	29389	P	48	29389	-2	9.39e-16
46	19920	P	46	19920	-2	1.38e-14
36	59770	P	36	59770	0	1.55e-12
36	65912	P	36	65912	0	1.55e-12
36	103716	F	36	103762	0	1.55e-12
36	103716	P	36	144868	0	1.55e-12
36	103762	P	36	144937	0	1.55e-12
39	129789	P	39	129789	-1	2.84e-12
34	3956	P	34	3956	0	2.48e-11
34	119607	P	34	119607	0	2.48e-11
42	71056	F	42	71077	-3	1.17e-10
32	38698	P	32	38739	0	3.97e-10
37	40633	F	37	42857	-2	2.33e-09
35	123856	C	35	123857	-2	3.32e-08
33	6566	R	33	6566	-2	4.72e-07
30	62344	R	30	123853	-1	5.72e-07
32	8970	P	32	123856	-2	1.77e-06
32	40615	F	32	42839	-2	1.77e-06
32	62348	F	32	123856	-2	1.77e-06
32	123939	P	32	123939	-2	1.77e-06
34	123856	F	34	124012	-3	4.01e-06
34	123857	C	34	124012	-3	4.01e-06
34	124078	R	34	124083	-3	4.01e-06
31	66646	P	31	66701	-2	6.65e-06
31	116253	F	31	116278	-2	6.65e-06

## Sheet: Ap
# /vol/bioapps/bin/repfind -c -f -p -r -l 30 -h 3 -best 50 /var/bibiserv2/anonymous/reputer/02/07/05/bibiserv2_2018-02-02_070510_wZYWI/reputer_input_na_input_sequence.FILE
# 161920 -3 30 /var/bibiserv2/anonymous/reputer/02/07/05/bibiserv2_2018-02-02_070510_wZYWI/reputer_input_na_input_sequence.FILE
29671	87261	P	29671	132249	0	0
49	29295	P	49	29295	-1	3.42e-18
53	40737	F	53	42961	-3	5.75e-17
46	89968	F	46	90018	-1	2.06e-16
46	89968	P	46	159117	-1	2.06e-16
46	90018	P	46	159167	-1	2.06e-16
46	159117	F	46	159167	-1	2.06e-16
40	12	P	40	12	0	6.1e-15
46	19824	P	46	19824	-2	1.39e-14
36	59943	P	36	59943	0	1.56e-12
36	66245	P	36	66245	0	1.56e-12
34	3913	P	34	3913	0	2.5e-11
42	71044	F	42	71065	-3	1.18e-10
32	38841	P	32	38882	0	4e-10
37	40776	F	37	43000	-2	2.34e-09
39	130429	P	39	130429	-3	6.02e-09
31	62516	P	31	62519	-1	1.49e-07
32	40758	F	32	42982	-2	1.78e-06
32	68430	P	32	68436	-2	1.78e-06
31	66964	P	31	67019	-2	6.69e-06
30	5952	P	30	5952	-2	2.5e-05
30	6502	C	30	124582	-2	2.5e-05
30	121565	P	30	121565	-2	2.5e-05
30	124570	P	30	124570	-2	2.5e-05
31	8699	P	31	47240	-3	0.000194
31	30838	P	31	30878	-3	0.000194
31	49854	P	31	49854	-3	0.000194
31	65174	P	31	65174	-3	0.000194
30	10385	F	30	38515	-3	0.000701
30	81014	P	30	81026	-3	0.000701
30	92636	F	30	92657	-3	0.000701
30	92636	P	30	156494	-3	0.000701
30	92657	P	30	156515	-3	0.000701
30	156496	F	30	156517	-3	0.000701
30	159136	F	30	159186	-3	0.000701

## Sheet: Ak.1
55	53791	F	55	53840	-1	9.43e-22
53	41102	F	53	43326	-3	5.78e-17
46	90374	F	46	90424	-1	2.07e-16
46	159584	F	46	159634	-1	2.07e-16
33	15147	F	33	15165	-1	9.95e-09
32	41123	F	32	43347	-2	1.79e-06
30	10416	F	30	38880	-3	0.000705			A. katsumadai	A. oxyphylla	A. pumila	A. zerumbet	A. oxyphylla _NCBI
30	81518	F	30	81534	-3	0.000705		Palindrome	26	27	24	26	29
30	93030	F	30	93072	-3	0.000705		Forward	16	18	10	19	17
30	125122	F	30	125140	-3	0.000705		Reverse	2	3	0	1	2
30	156954	F	30	156996	-3	0.000705		Complement	0	2	1	0	2
42	93030	F	42	93051	0	3.83e-16		Total	44	50	35	46	50
42	156961	F	42	156982	0	3.83e-16
42	71431	F	42	71452	-3	1.19e-10			225
37	41141	F	37	43365	-3	8.24e-08
30	159603	F	30	159653	-3	0.000705
52	6	P	52	6	0	3.66e-22		Palindrome
49	29380	P	49	29380	-1	3.44e-18			A. katsumadai	A. oxyphylla	A. pumila	A. zerumbet	A. oxyphylla _NCBI
46	90374	P	46	159584	-1	2.07e-16		30-40	18	11	18	16	15
46	90424	P	46	159634	-1	2.07e-16		40-60	7	11	5	8	11
42	93030	P	42	156961	0	3.83e-16		>60	1	5	1	2	3
42	93051	P	42	156982	0	3.83e-16		Total	26	27	24	26	29
46	19892	P	46	19892	-2	1.4e-14
36	60329	P	36	60329	0	1.57e-12
36	66622	P	36	66622	0	1.57e-12
34	3955	P	34	3955	0	2.51e-11
32	39206	P	32	39247	0	4.02e-10
35	9867	P	35	9867	-1	6.6e-10		Forward
39	130869	P	39	130869	-3	6.06e-09			A. katsumadai	A. oxyphylla	A. pumila	A. zerumbet	A. oxyphylla _NCBI
32	62895	P	32	62895	-2	1.79e-06		30-40	9	6	6	12	6
31	67357	P	31	67409	-2	6.73e-06		40-60	7	9	4	7	9
30	5989	P	30	5989	-2	2.52e-05		>60	0	3	0	0	2
30	6078	P	30	6078	-2	2.52e-05		Total	16	18	10	19	17
30	122006	P	30	122006	-2	2.52e-05
30	125010	P	30	125010	-2	2.52e-05
31	8721	P	31	47610	-3	0.000195
31	50208	P	31	50208	-3	0.000195		Reverse
30	81394	P	30	81406	-3	0.000705			A. katsumadai	A. oxyphylla	A. pumila	A. zerumbet	A. oxyphylla _NCBI
30	93030	P	30	156952	-3	0.000705		30-40	1	3	0	1	2
30	93072	P	30	156994	-3	0.000705		40-60	1	0	0	0	0
29707	87667	P	29707	132680	0	0		>60	0	0	0	0	0
31	31196	P	31	31236	-3	0.000195		Total	2	3	0	1	2
41	15147	R	41	15147	-2	1.13e-11
34	125129	R	34	125134	-3	4.06e-06
P	52		F	55
P	49		F	53
P	46		F	46
P	46		F	46
P	42		F	33
P	42		F	32
P	46		F	30
P	36		F	30
P	36		F	30
P	34		F	30
P	32		F	30
P	35		F	42
P	39		F	42
P	32		F	42
P	31		F	37
P	30		F	30
P	30
P	30
P	30
P	31
P	31
P	30
P	30
P	30
P	31
P	29707

## Sheet: Ao.1
35	123856	C	35	123857	-2	3.32e-08
34	123857	C	34	124012	-3	4.01e-06
92	144868	F	92	144891	-1	8.25e-44
69	103706	F	69	103729	-1	4.35e-30
69	144868	F	69	144914	-1	4.35e-30
53	40594	F	53	42818	-3	5.71e-17
46	103706	F	46	103752	-1	2.04e-16
46	144868	F	46	144937	-1	2.04e-16
46	158606	F	46	158656	-1	2.04e-16
42	155965	F	42	155986	0	3.79e-16
36	103716	F	36	103762	0	1.55e-12
42	71056	F	42	71077	-3	1.17e-10
37	40633	F	37	42857	-2	2.33e-09
32	40615	F	32	42839	-2	1.77e-06
59	103716	F	59	103739	0	2.21e-26
46	89987	F	46	90037	-1	2.04e-16
42	92661	F	42	92682	0	3.79e-16
32	62348	F	32	123856	-2	1.77e-06
34	123856	F	34	124012	-3	4.01e-06
31	116253	F	31	116278	-2	6.65e-06
16519	87279	P	16519	144891	0	0
12527	103716	P	12527	132423	0	0
59	103739	P	59	144914	0	2.21e-26
52	6	P	52	6	0	3.61e-22
46	89987	P	46	158606	-1	2.04e-16
46	103752	P	46	144937	-1	2.04e-16
42	92661	P	42	155965	0	3.79e-16
42	92682	P	42	155986	0	3.79e-16
48	29389	P	48	29389	-2	9.39e-16
46	19920	P	46	19920	-2	1.38e-14			Palindrome
36	59770	P	36	59770	0	1.55e-12					A. oxyphylla
36	103716	P	36	144868	0	1.55e-12			30-40		11
39	129789	P	39	129789	-1	2.84e-12			40-60		11
34	119607	P	34	119607	0	2.48e-11			>60		5
32	38698	P	32	38739	0	3.97e-10
32	123939	P	32	123939	-2	1.77e-06
31	66646	P	31	66701	-2	6.65e-06
12537	103706	P	12537	132423	-1	0
69	103706	P	69	144868	-1	4.35e-30
69	103729	P	69	144914	-1	4.35e-30
59	103716	P	59	144868	0	2.21e-26			Forward
46	90037	P	46	158656	-1	2.04e-16					A. oxyphylla
46	103706	P	46	144868	-1	2.04e-16			30-40		6
36	65912	P	36	65912	0	1.55e-12			40-60		9
36	103762	P	36	144937	0	1.55e-12			>60		3
34	3956	P	34	3956	0	2.48e-11
32	8970	P	32	123856	-2	1.77e-06
33	6566	R	33	6566	-2	4.72e-07
34	124078	R	34	124083	-3	4.01e-06
30	62344	R	30	123853	-1	5.72e-07			Reverse
											A. oxyphylla
									30-40		3
P	16519								40-60		0
P	12527		F	92					>60		0
P	59		F	69
P	52		F	69
P	46		F	53
P	46		F	46
P	42		F	46
P	42		F	46
P	48		F	42
P	46		F	36
P	36		F	42
P	36		F	37
P	39		F	32
P	34		F	59
P	32		F	46
P	32		F	42
P	31		F	32
P	12537		F	34
P	69		F	31
P	69
P	59
P	46
P	46
P	36
P	36
P	34
P	32

## Sheet: Ap.1
30	6502	C	30	124582	-2	2.5e-05
53	40737	F	53	42961	-3	5.75e-17
46	89968	F	46	90018	-1	2.06e-16
46	159117	F	46	159167	-1	2.06e-16
42	71044	F	42	71065	-3	1.18e-10
37	40776	F	37	43000	-2	2.34e-09
32	40758	F	32	42982	-2	1.78e-06
30	10385	F	30	38515	-3	0.000701
30	92636	F	30	92657	-3	0.000701
30	156496	F	30	156517	-3	0.000701		Palindrome
30	159136	F	30	159186	-3	0.000701			A. pumila
29671	87261	P	29671	132249	0	0		30-40	18
49	29295	P	49	29295	-1	3.42e-18		40-60	5
46	89968	P	46	159117	-1	2.06e-16		>60	1
46	90018	P	46	159167	-1	2.06e-16
40	12	P	40	12	0	6.1e-15
46	19824	P	46	19824	-2	1.39e-14
36	59943	P	36	59943	0	1.56e-12
36	66245	P	36	66245	0	1.56e-12
34	3913	P	34	3913	0	2.5e-11
32	38841	P	32	38882	0	4e-10		Forward
39	130429	P	39	130429	-3	6.02e-09			A. pumila
31	62516	P	31	62519	-1	1.49e-07		30-40	6
32	68430	P	32	68436	-2	1.78e-06		40-60	4
31	66964	P	31	67019	-2	6.69e-06		>60	0
30	5952	P	30	5952	-2	2.5e-05
30	121565	P	30	121565	-2	2.5e-05
30	124570	P	30	124570	-2	2.5e-05
31	8699	P	31	47240	-3	0.000194
31	30838	P	31	30878	-3	0.000194		Reverse
31	49854	P	31	49854	-3	0.000194			A. pumila
31	65174	P	31	65174	-3	0.000194		30-40	0
30	81014	P	30	81026	-3	0.000701		40-60	0
30	92636	P	30	156494	-3	0.000701		>60	0
30	92657	P	30	156515	-3	0.000701
P	29671		F	53
P	49		F	46
P	46		F	46
P	46		F	42
P	40		F	37
P	46		F	32
P	36		F	30
P	36		F	30
P	34		F	30
P	32		F	30
P	39
P	31
P	32
P	31
P	30
P	30
P	30
P	31
P	31
P	31
P	31
P	30
P	30
P	30

## Sheet: JX088668
# /vol/bioapps/bin/repfind -c -f -p -r -l 30 -h 3 -best 50 /var/bibiserv2/anonymous/reputer/25/02/21/bibiserv2_2019-10-25_022105_gvY18/reputer_input_na_input_sequence.FILE
# 159773 -3 30 /var/bibiserv2/anonymous/reputer/25/02/21/bibiserv2_2019-10-25_022105_gvY18/reputer_input_na_input_sequence.FILE
26917	87644	P	26917	132856	0	0
224	114557	P	224	130080	0	9.88e-126
53	28838	F	53	29004	0	8.85e-23
52	6	P	52	6	0	3.54e-22
46	60386	P	46	60386	0	1.45e-18
49	29586	P	49	29586	-1	3.33e-18
53	41106	F	53	43330	-3	5.6e-17
46	90353	F	46	90403	-1	2e-16
46	90353	P	46	156968	-1	2e-16
46	90403	P	46	157018	-1	2e-16
46	156968	F	46	157018	-1	2e-16
42	93009	F	42	93030	0	3.71e-16
42	93009	P	42	154345	0	3.71e-16
42	93030	P	42	154366	0	3.71e-16
42	154345	F	42	154366	0	3.71e-16
46	19933	P	46	19933	-2	1.35e-14
36	66552	P	36	66552	0	1.52e-12
37	9894	P	37	9894	-1	4.22e-11
42	71373	F	42	71394	-3	1.15e-10
32	39210	P	32	39251	0	3.89e-10
39	128249	P	39	128249	-3	5.86e-09
36	60252	P	36	60252	-2	8.62e-09
37	41145	F	37	43369	-3	7.97e-08
34	3953	P	34	3953	-2	1.23e-07
34	53847	P	34	53847	-2	1.23e-07
33	67249	F	33	67276	-2	4.62e-07
30	39030	F	30	39031	-1	5.6e-07
32	41127	F	32	43351	-2	1.74e-06
31	67300	P	31	67352	-2	6.52e-06
31	78881	R	31	78881	-2	6.52e-06
30	5985	P	30	5985	-2	2.44e-05
30	119450	P	30	119450	-2	2.44e-05
31	8760	P	31	47618	-3	0.000189
31	31411	P	31	31452	-3	0.000189
31	39030	F	31	39032	-3	0.000189
31	50218	P	31	50218	-3	0.000189
30	6559	F	30	78863	-3	0.000683
30	9122	F	30	9147	-3	0.000683
30	10451	F	30	38873	-3	0.000683
30	60644	F	30	60663	-3	0.000683
30	81399	P	30	81411	-3	0.000683
30	93009	F	30	93051	-3	0.000683
30	93009	P	30	154336	-3	0.000683
30	93051	P	30	154378	-3	0.000683
30	154338	F	30	154380	-3	0.000683
30	156987	F	30	157037	-3	0.000683

## Sheet: NC_035895.1
# /vol/bioapps/bin/repfind -c -f -p -r -l 30 -h 3 -best 50 /var/bibiserv2/anonymous/reputer/25/02/28/bibiserv2_2019-10-25_022854_gcKv9/reputer_input_na_input_sequence.FILE
# 161351 -3 30 /var/bibiserv2/anonymous/reputer/25/02/28/bibiserv2_2019-10-25_022854_gcKv9/reputer_input_na_input_sequence.FILE
28964	87248	P	28964	132387	0	0
69	103675	F	69	103698	-1	4.35e-30
69	103675	P	69	144832	-1	4.35e-30
69	103698	P	69	144855	-1	4.35e-30
69	144832	F	69	144855	-1	4.35e-30
59	103685	F	59	103708	0	2.2e-26
59	103685	P	59	144832	0	2.2e-26
59	103708	P	59	144855	0	2.2e-26
52	6	P	52	6	0	3.61e-22
53	40593	F	53	42817	-3	5.71e-17
46	89956	F	46	90006	-1	2.04e-16
46	89956	P	46	158547	-1	2.04e-16
46	90006	P	46	158597	-1	2.04e-16
46	103675	F	46	103721	-1	2.04e-16
46	103675	P	46	144832	-1	2.04e-16
46	103721	P	46	144878	-1	2.04e-16
46	144832	F	46	144878	-1	2.04e-16
46	158547	F	46	158597	-1	2.04e-16
42	92630	F	42	92651	0	3.79e-16
42	92630	P	42	155906	0	3.79e-16
42	92651	P	42	155927	0	3.79e-16
42	155906	F	42	155927	0	3.79e-16
49	29385	P	49	29385	-3	1.15e-14
46	19919	P	46	19919	-2	1.38e-14
36	59770	P	36	59770	0	1.55e-12
36	65931	P	36	65931	0	1.55e-12
36	103685	F	36	103731	0	1.55e-12
36	103685	P	36	144832	0	1.55e-12
36	103731	P	36	144878	0	1.55e-12
39	118807	P	39	118807	-1	2.83e-12
34	3956	P	34	3956	0	2.48e-11
34	128989	P	34	128989	0	2.48e-11
42	71070	F	42	71091	-3	1.17e-10
39	6560	R	39	6560	-2	1.62e-10
32	38697	P	32	38738	0	3.97e-10
37	40632	F	37	42856	-2	2.32e-09
35	9878	P	35	9878	-3	1.1e-06
32	40614	F	32	42838	-2	1.77e-06
32	124662	P	32	124662	-2	1.77e-06
34	124518	R	34	124523	-3	4.01e-06
31	66665	P	31	66720	-2	6.64e-06
31	124741	C	31	124742	-2	6.64e-06
31	132321	F	31	132346	-2	6.64e-06
30	5998	P	30	5998	-2	2.49e-05
30	62365	P	30	62365	-2	2.49e-05
30	62366	C	30	62369	-2	2.49e-05
30	127668	P	30	127668	-2	2.49e-05
31	7474	F	31	7475	-3	0.000193
31	8786	P	31	47098	-3	0.000193
31	8967	F	31	124742	-3	0.000193

## Sheet: JX088668.1
53	41106	F	53	43330	-3	5.6e-17
46	156968	F	46	157018	-1	2e-16
42	93009	F	42	93030	0	3.71e-16
42	154345	F	42	154366	0	3.71e-16			A. zerumbet			A. zerumbet
33	67249	F	33	67276	-2	4.62e-07		Palindrome			Palindrome	26
30	39030	F	30	39031	-1	5.6e-07			A. zerumbet		Forward	19
32	41127	F	32	43351	-2	1.74e-06		30-40	16		Reverse	1
30	6559	F	30	78863	-3	0.000683		40-60	8		Complement	0
30	9122	F	30	9147	-3	0.000683		>60	2
30	60644	F	30	60663	-3	0.000683			26
53	28838	F	53	29004	0	8.85e-23
46	90353	F	46	90403	-1	2e-16
42	71373	F	42	71394	-3	1.15e-10
37	41145	F	37	43369	-3	7.97e-08
31	39030	F	31	39032	-3	0.000189
30	10451	F	30	38873	-3	0.000683		Forward
30	93009	F	30	93051	-3	0.000683			A. zerumbet
30	154338	F	30	154380	-3	0.000683		30-40	12
30	156987	F	30	157037	-3	0.000683		40-60	7
26917	87644	P	26917	132856	0	0		>60	0
224	114557	P	224	130080	0	9.88e-126			19
52	6	P	52	6	0	3.54e-22
46	60386	P	46	60386	0	1.45e-18
49	29586	P	49	29586	-1	3.33e-18
46	90403	P	46	157018	-1	2e-16		Reverse
42	93009	P	42	154345	0	3.71e-16			A. zerumbet
46	19933	P	46	19933	-2	1.35e-14		30-40	1
36	66552	P	36	66552	0	1.52e-12		40-60	0
34	53847	P	34	53847	-2	1.23e-07		>60	0
31	67300	P	31	67352	-2	6.52e-06			1
31	8760	P	31	47618	-3	0.000189
31	31411	P	31	31452	-3	0.000189			A. zerumbet
30	81399	P	30	81411	-3	0.000683		Complement	0
30	93009	P	30	154336	-3	0.000683
30	93051	P	30	154378	-3	0.000683
46	90353	P	46	156968	-1	2e-16
42	93030	P	42	154366	0	3.71e-16
37	9894	P	37	9894	-1	4.22e-11
32	39210	P	32	39251	0	3.89e-10
39	128249	P	39	128249	-3	5.86e-09
36	60252	P	36	60252	-2	8.62e-09
34	3953	P	34	3953	-2	1.23e-07
30	5985	P	30	5985	-2	2.44e-05
30	119450	P	30	119450	-2	2.44e-05
31	50218	P	31	50218	-3	0.000189
31	78881	R	31	78881	-2	6.52e-06
F	53			P	26917
F	46			P	224
F	42			P	52
F	42			P	46
F	33			P	49
F	30			P	46
F	32			P	42
F	30			P	46
F	30			P	36
F	30			P	34
F	53			P	31
F	46			P	31
F	42			P	31
F	37			P	30
F	31			P	30
F	30			P	30
F	30			P	46
F	30			P	42
F	30			P	37
				P	32
				P	39
				P	36
				P	34
				P	30
				P	30
				P	31

## Sheet: NC_035895.1.infor
31	124741	C	31	124742	-2	6.64e-06
30	62366	C	30	62369	-2	2.49e-05
69	103675	F	69	103698	-1	4.35e-30
69	144832	F	69	144855	-1	4.35e-30
53	40593	F	53	42817	-3	5.71e-17
46	89956	F	46	90006	-1	2.04e-16	Palindrome
46	103675	F	46	103721	-1	2.04e-16		A. oxyphylla _NCBI		A. oxyphylla _NCBI
46	144832	F	46	144878	-1	2.04e-16	30-40	15	Palindrome	29
42	92630	F	42	92651	0	3.79e-16	40-60	11	Forward	17
42	155906	F	42	155927	0	3.79e-16	>60	3	Reverse	2
37	40632	F	37	42856	-2	2.32e-09		29	Complement	2
32	40614	F	32	42838	-2	1.77e-06				50
31	132321	F	31	132346	-2	6.64e-06
59	103685	F	59	103708	0	2.2e-26
46	158547	F	46	158597	-1	2.04e-16
36	103685	F	36	103731	0	1.55e-12
42	71070	F	42	71091	-3	1.17e-10	Forward
31	7474	F	31	7475	-3	0.000193		A. oxyphylla _NCBI
31	8967	F	31	124742	-3	0.000193	30-40	6
28964	87248	P	28964	132387	0	0	40-60	9
69	103698	P	69	144855	-1	4.35e-30	>60	2
59	103685	P	59	144832	0	2.2e-26		17
52	6	P	52	6	0	3.61e-22
46	90006	P	46	158597	-1	2.04e-16
42	92630	P	42	155906	0	3.79e-16
42	92651	P	42	155927	0	3.79e-16	Reverse
49	29385	P	49	29385	-3	1.15e-14		A. oxyphylla _NCBI
36	59770	P	36	59770	0	1.55e-12	30-40	2
36	103685	P	36	144832	0	1.55e-12	40-60	0
36	103731	P	36	144878	0	1.55e-12	>60	0
34	3956	P	34	3956	0	2.48e-11		2
34	128989	P	34	128989	0	2.48e-11
35	9878	P	35	9878	-3	1.1e-06
32	124662	P	32	124662	-2	1.77e-06	Complement
31	66665	P	31	66720	-2	6.64e-06		A. oxyphylla _NCBI
30	62365	P	30	62365	-2	2.49e-05	30-40	2
30	127668	P	30	127668	-2	2.49e-05	40-60	0
31	8786	P	31	47098	-3	0.000193	>60	0
69	103675	P	69	144832	-1	4.35e-30		2
59	103708	P	59	144855	0	2.2e-26
46	89956	P	46	158547	-1	2.04e-16
46	103675	P	46	144832	-1	2.04e-16
46	103721	P	46	144878	-1	2.04e-16
46	19919	P	46	19919	-2	1.38e-14
36	65931	P	36	65931	0	1.55e-12
39	118807	P	39	118807	-1	2.83e-12
32	38697	P	32	38738	0	3.97e-10
30	5998	P	30	5998	-2	2.49e-05
34	124518	R	34	124523	-3	4.01e-06
39	6560	R	39	6560	-2	1.62e-10
F	69		P	28964
F	69		P	69
F	53		P	59
F	46		P	52
F	46		P	46
F	46		P	42
F	42		P	42
F	42		P	49
F	37		P	36
F	32		P	36
F	31		P	36
F	59		P	34
F	46		P	34
F	36		P	35
F	42		P	32
F	31		P	31
F	31		P	30
			P	30
			P	31
			P	69
			P	59
			P	46
			P	46
			P	46
			P	46
			P	36
			P	39
			P	32
			P	30
