# Supplementary material for: Complete Chloroplast Genomes of Three Medicinal Alpinia Species: Genome Organization, Comparative Analyses and Phylogenetic Relationships in Family Zingiberaceae
Source: Plants (Basel). 2020 Feb 24;9(2):286. doi: 10.3390/plants9020286 (PMC7076362; doi:10.3390/plants9020286)
Supplement: Supplementary file 1 [file plants-09-00286-s001.zip › Supplementary files/Table S8. SNPs detected among four Alpinia species chloroplast coding and non-coding regions.xlsx]

## Sheet: Alpinia-zerumbet.intergenic.inf
ref_id	position	ref_base	sample_base	gene_dis	gene_start	gene_end	gene_stand	gene_name
Alpinia pumila	53	C	T	41	94	1155	-	psbA
Alpinia pumila	1308	C	T	153	94	1155	-	psbA
Alpinia pumila	1585	G	T	159	1744	3291	-	matK
Alpinia pumila	1727	T	C	17	1744	3291	-	matK
Alpinia pumila	3717	A	C	426	1744	3291	-	matK
Alpinia pumila	4349	G	A	558	4907	5894	-	rps16
Alpinia pumila	4472	A	C	435	4907	5894	-	rps16
Alpinia pumila	4739	G	A	168	4907	5894	-	rps16
Alpinia pumila	4752	G	A	155	4907	5894	-	rps16
Alpinia pumila	5941	C	T	47	4907	5894	-	rps16
Alpinia pumila	6091	C	A	197	4907	5894	-	rps16
Alpinia pumila	6220	G	A	326	4907	5894	-	rps16
Alpinia pumila	6299	T	G	405	4907	5894	-	rps16
Alpinia pumila	6815	A	C	921	4907	5894	-	rps16
Alpinia pumila	6862	T	C	886	7748	7933	+	psbK
Alpinia pumila	6988	G	A	760	7748	7933	+	psbK
Alpinia pumila	7145	T	C	603	7748	7933	+	psbK
Alpinia pumila	7397	C	A	351	7748	7933	+	psbK
Alpinia pumila	7668	C	G	80	7748	7933	+	psbK
Alpinia pumila	7688	T	C	60	7748	7933	+	psbK
Alpinia pumila	7957	T	G	24	7748	7933	+	psbK
Alpinia pumila	8241	G	A	215	8456	8566	+	psbI
Alpinia pumila	8260	G	A	196	8456	8566	+	psbI
Alpinia pumila	8340	A	G	116	8456	8566	+	psbI
Alpinia pumila	8677	A	T	111	8456	8566	+	psbI
Alpinia pumila	8800	T	G	234	8456	8566	+	psbI
Alpinia pumila	8817	A	T	251	8456	8566	+	psbI
Alpinia pumila	9088	A	G	522	8456	8566	+	psbI
Alpinia pumila	9097	G	A	531	8456	8566	+	psbI
Alpinia pumila	9477	C	T	911	8456	8566	+	psbI
Alpinia pumila	9716	C	A	1003	10719	12242	-	atpA
Alpinia pumila	9957	A	T	762	10719	12242	-	atpA
Alpinia pumila	10034	G	T	685	10719	12242	-	atpA
Alpinia pumila	10036	G	A	683	10719	12242	-	atpA
Alpinia pumila	10495	T	C	224	10719	12242	-	atpA
Alpinia pumila	10651	T	G	68	10719	12242	-	atpA
Alpinia pumila	13823	T	G	160	12307	13663	-	atpF
Alpinia pumila	14027	C	T	149	14176	14421	-	atpH
Alpinia pumila	14171	A	G	5	14176	14421	-	atpH
Alpinia pumila	16313	T	G	34	15536	16279	-	atpI
Alpinia pumila	16406	A	G	127	15536	16279	-	atpI
Alpinia pumila	16418	A	G	138	16556	17266	-	rps2
Alpinia pumila	16473	C	T	83	16556	17266	-	rps2
Alpinia pumila	21758	A	T	69	21827	24627	-	rpoC1
Alpinia pumila	28018	G	A	143	24654	27875	-	rpoB
Alpinia pumila	28271	A	G	396	24654	27875	-	rpoB
Alpinia pumila	28338	A	T	463	24654	27875	-	rpoB
Alpinia pumila	28339	A	T	464	24654	27875	-	rpoB
Alpinia pumila	28432	T	C	557	24654	27875	-	rpoB
Alpinia pumila	28471	G	A	596	24654	27875	-	rpoB
Alpinia pumila	28706	A	T	831	24654	27875	-	rpoB
Alpinia pumila	29363	G	A	607	29970	30059	+	petN
Alpinia pumila	29667	A	C	303	29970	30059	+	petN
Alpinia pumila	29820	T	A	150	29970	30059	+	petN
Alpinia pumila	30163	T	G	104	29970	30059	+	petN
Alpinia pumila	30960	G	T	152	31112	31216	-	psbM
Alpinia pumila	30980	T	C	132	31112	31216	-	psbM
Alpinia pumila	31317	G	A	101	31112	31216	-	psbM
Alpinia pumila	31341	C	G	125	31112	31216	-	psbM
Alpinia pumila	32082	G	A	866	31112	31216	-	psbM
Alpinia pumila	32276	C	G	1060	31112	31216	-	psbM
Alpinia pumila	32561	C	T	1345	31112	31216	-	psbM
Alpinia pumila	33097	C	T	1881	31112	31216	-	psbM
Alpinia pumila	33977	A	T	1025	35002	36063	+	psbD
Alpinia pumila	34067	C	T	935	35002	36063	+	psbD
Alpinia pumila	34091	A	T	911	35002	36063	+	psbD
Alpinia pumila	34172	G	T	830	35002	36063	+	psbD
Alpinia pumila	34543	A	C	459	35002	36063	+	psbD
Alpinia pumila	37439	T	C	7	36011	37432	+	psbC
Alpinia pumila	37489	T	G	57	36011	37432	+	psbC
Alpinia pumila	37491	C	G	59	36011	37432	+	psbC
Alpinia pumila	37492	C	G	60	36011	37432	+	psbC
Alpinia pumila	37495	C	A	63	36011	37432	+	psbC
Alpinia pumila	37721	T	C	289	36011	37432	+	psbC
Alpinia pumila	37739	A	G	293	38032	38220	+	psbZ
Alpinia pumila	37786	G	A	246	38032	38220	+	psbZ
Alpinia pumila	37925	G	T	107	38032	38220	+	psbZ
Alpinia pumila	38629	C	T	336	38965	39267	-	rps14
Alpinia pumila	38635	T	C	330	38965	39267	-	rps14
Alpinia pumila	44216	C	A	323	44539	46546	-	ycf3
Alpinia pumila	44531	A	G	8	44539	46546	-	ycf3
Alpinia pumila	46712	T	G	166	44539	46546	-	ycf3
Alpinia pumila	46871	A	C	325	44539	46546	-	ycf3
Alpinia pumila	46936	T	G	390	44539	46546	-	ycf3
Alpinia pumila	47297	G	A	257	47554	48159	-	rps4
Alpinia pumila	47426	A	C	128	47554	48159	-	rps4
Alpinia pumila	47475	G	A	79	47554	48159	-	rps4
Alpinia pumila	48189	T	G	30	47554	48159	-	rps4
Alpinia pumila	48190	C	A	31	47554	48159	-	rps4
Alpinia pumila	48526	C	T	367	47554	48159	-	rps4
Alpinia pumila	49552	A	G	1393	47554	48159	-	rps4
Alpinia pumila	49712	C	T	1553	47554	48159	-	rps4
Alpinia pumila	50662	G	A	656	51318	51797	-	ndhJ
Alpinia pumila	50804	C	T	514	51318	51797	-	ndhJ
Alpinia pumila	50890	G	A	428	51318	51797	-	ndhJ
Alpinia pumila	50918	T	C	400	51318	51797	-	ndhJ
Alpinia pumila	51043	G	C	275	51318	51797	-	ndhJ
Alpinia pumila	51122	C	T	196	51318	51797	-	ndhJ
Alpinia pumila	51244	C	A	74	51318	51797	-	ndhJ
Alpinia pumila	53273	C	T	267	52644	53006	-	ndhC
Alpinia pumila	53517	A	T	511	52644	53006	-	ndhC
Alpinia pumila	53529	T	A	523	52644	53006	-	ndhC
Alpinia pumila	53659	T	A	653	52644	53006	-	ndhC
Alpinia pumila	54214	C	T	1208	52644	53006	-	ndhC
Alpinia pumila	54324	C	T	1318	52644	53006	-	ndhC
Alpinia pumila	54445	G	T	1276	55721	56128	-	atpE
Alpinia pumila	55454	A	G	267	55721	56128	-	atpE
Alpinia pumila	55609	G	A	112	55721	56128	-	atpE
Alpinia pumila	55679	C	T	42	55721	56128	-	atpE
Alpinia pumila	57871	C	T	259	56125	57612	-	atpB
Alpinia pumila	58171	T	G	256	58427	59890	+	rbcL
Alpinia pumila	60235	T	C	345	58427	59890	+	rbcL
Alpinia pumila	60264	T	C	374	58427	59890	+	rbcL
Alpinia pumila	60475	G	A	206	60681	62213	+	accD
Alpinia pumila	62573	C	T	183	62756	62866	+	psaI
Alpinia pumila	62944	T	A	78	62756	62866	+	psaI
Alpinia pumila	63196	T	C	16	63212	63766	+	ycf4
Alpinia pumila	63988	T	A	222	63212	63766	+	ycf4
Alpinia pumila	64993	C	T	7	64276	64986	+	cemA
Alpinia pumila	65203	A	C	38	65241	66203	+	petA
Alpinia pumila	66642	C	T	435	67077	67199	-	psbJ
Alpinia pumila	66745	A	G	332	67077	67199	-	psbJ
Alpinia pumila	66780	C	T	297	67077	67199	-	psbJ
Alpinia pumila	67312	T	C	9	67321	67437	-	psbL
Alpinia pumila	68266	A	T	425	67590	67841	-	psbE
Alpinia pumila	68507	A	G	211	68718	68813	+	petL
Alpinia pumila	68514	G	A	204	68718	68813	+	petL
Alpinia pumila	68586	T	G	132	68718	68813	+	petL
Alpinia pumila	68609	T	G	109	68718	68813	+	petL
Alpinia pumila	69347	T	G	241	68993	69106	+	petG
Alpinia pumila	69420	C	T	314	68993	69106	+	petG
Alpinia pumila	69553	C	G	363	69916	70044	+	psaJ
Alpinia pumila	69601	C	T	315	69916	70044	+	psaJ
Alpinia pumila	69668	G	A	248	69916	70044	+	psaJ
Alpinia pumila	69682	T	G	234	69916	70044	+	psaJ
Alpinia pumila	70250	G	T	206	69916	70044	+	psaJ
Alpinia pumila	70348	G	A	297	70645	70845	+	rpl33
Alpinia pumila	70486	A	T	159	70645	70845	+	rpl33
Alpinia pumila	70591	A	C	54	70645	70845	+	rpl33
Alpinia pumila	71414	T	C	39	71040	71375	+	rps18
Alpinia pumila	72935	A	T	66	73001	75090	-	clpP
Alpinia pumila	75316	A	G	226	73001	75090	-	clpP
Alpinia pumila	75474	C	A	78	75552	77078	+	psbB
Alpinia pumila	81035	T	C	53	79750	80982	+	petD
Alpinia pumila	81036	G	A	54	79750	80982	+	petD
Alpinia pumila	81061	A	C	79	79750	80982	+	petD
Alpinia pumila	81155	T	A	43	81198	82226	-	rpoA
Alpinia pumila	81190	C	T	8	81198	82226	-	rpoA
Alpinia pumila	82808	C	T	32	82840	82953	-	rpl36
Alpinia pumila	83001	T	G	48	82840	82953	-	rpl36
Alpinia pumila	83397	C	T	13	83410	83808	-	rps8
Alpinia pumila	83830	T	C	22	83410	83808	-	rps8
Alpinia pumila	84451	G	T	43	84494	85950	-	rpl16
Alpinia pumila	119170	A	T	3	116957	119167	-	ndhF
Alpinia pumila	119229	G	A	62	116957	119167	-	ndhF
Alpinia pumila	119321	T	C	154	116957	119167	-	ndhF
Alpinia pumila	119329	T	A	162	116957	119167	-	ndhF
Alpinia pumila	119330	C	A	163	116957	119167	-	ndhF
Alpinia pumila	119380	T	C	213	116957	119167	-	ndhF
Alpinia pumila	119418	G	T	251	116957	119167	-	ndhF
Alpinia pumila	119419	A	C	252	116957	119167	-	ndhF
Alpinia pumila	119478	C	T	311	116957	119167	-	ndhF
Alpinia pumila	119498	G	A	295	119793	119966	+	rpl32
Alpinia pumila	119624	A	G	169	119793	119966	+	rpl32
Alpinia pumila	119996	A	G	30	119793	119966	+	rpl32
Alpinia pumila	120167	A	T	201	119793	119966	+	rpl32
Alpinia pumila	120168	A	T	202	119793	119966	+	rpl32
Alpinia pumila	120169	A	T	203	119793	119966	+	rpl32
Alpinia pumila	120170	A	T	204	119793	119966	+	rpl32
Alpinia pumila	120600	A	G	381	120981	121958	+	ccsA
Alpinia pumila	120617	G	A	364	120981	121958	+	ccsA
Alpinia pumila	120665	T	A	316	120981	121958	+	ccsA
Alpinia pumila	120800	T	C	181	120981	121958	+	ccsA
Alpinia pumila	120812	C	T	169	120981	121958	+	ccsA
Alpinia pumila	121973	G	T	15	120981	121958	+	ccsA
Alpinia pumila	122003	A	G	45	120981	121958	+	ccsA
Alpinia pumila	122090	A	C	132	120981	121958	+	ccsA
Alpinia pumila	122092	G	T	134	120981	121958	+	ccsA
Alpinia pumila	122093	G	T	135	120981	121958	+	ccsA
Alpinia pumila	122094	A	C	136	120981	121958	+	ccsA
Alpinia pumila	122097	G	T	139	120981	121958	+	ccsA
Alpinia pumila	124265	A	G	145	123875	124120	-	psaC
Alpinia pumila	124303	T	A	183	123875	124120	-	psaC
Alpinia pumila	124455	A	C	319	124774	125079	-	ndhE
Alpinia pumila	125922	A	T	2	125924	126466	-	ndhI
Alpinia pumila	129946	T	G	61	130007	130264	-	rps15
Alpinia pumila	129947	T	A	60	130007	130264	-	rps15
Alpinia pumila	129985	G	T	22	130007	130264	-	rps15
Alpinia pumila	130637	G	C	60	130697	136084	-	ycf1

## Sheet: Alpinia-katsumadai.intergenic.i
ref_id	position	ref_base	sample_base	gene_dis	gene_start	gene_end	gene_stand	gene_name
Alpinia pumila	1219	G	A	64	94	1155	-	psbA
Alpinia pumila	1308	C	T	153	94	1155	-	psbA
Alpinia pumila	1585	G	T	159	1744	3291	-	matK
Alpinia pumila	1727	T	C	17	1744	3291	-	matK
Alpinia pumila	3468	T	A	177	1744	3291	-	matK
Alpinia pumila	3717	A	C	426	1744	3291	-	matK
Alpinia pumila	3867	G	A	576	1744	3291	-	matK
Alpinia pumila	4349	G	A	558	4907	5894	-	rps16
Alpinia pumila	4472	A	C	435	4907	5894	-	rps16
Alpinia pumila	4752	G	A	155	4907	5894	-	rps16
Alpinia pumila	5941	C	T	47	4907	5894	-	rps16
Alpinia pumila	6220	G	A	326	4907	5894	-	rps16
Alpinia pumila	6224	C	T	330	4907	5894	-	rps16
Alpinia pumila	6815	A	C	921	4907	5894	-	rps16
Alpinia pumila	6862	T	C	886	7748	7933	+	psbK
Alpinia pumila	7145	T	C	603	7748	7933	+	psbK
Alpinia pumila	7348	C	T	400	7748	7933	+	psbK
Alpinia pumila	7406	C	A	342	7748	7933	+	psbK
Alpinia pumila	7407	C	A	341	7748	7933	+	psbK
Alpinia pumila	7448	T	A	300	7748	7933	+	psbK
Alpinia pumila	7668	C	G	80	7748	7933	+	psbK
Alpinia pumila	7688	T	C	60	7748	7933	+	psbK
Alpinia pumila	7957	T	G	24	7748	7933	+	psbK
Alpinia pumila	8266	T	C	190	8456	8566	+	psbI
Alpinia pumila	8340	A	G	116	8456	8566	+	psbI
Alpinia pumila	8677	A	T	111	8456	8566	+	psbI
Alpinia pumila	8800	T	G	234	8456	8566	+	psbI
Alpinia pumila	8817	A	T	251	8456	8566	+	psbI
Alpinia pumila	9716	C	A	1003	10719	12242	-	atpA
Alpinia pumila	9957	A	T	762	10719	12242	-	atpA
Alpinia pumila	10034	G	T	685	10719	12242	-	atpA
Alpinia pumila	10036	G	A	683	10719	12242	-	atpA
Alpinia pumila	10495	T	C	224	10719	12242	-	atpA
Alpinia pumila	10651	T	G	68	10719	12242	-	atpA
Alpinia pumila	13823	T	G	160	12307	13663	-	atpF
Alpinia pumila	14171	A	G	5	14176	14421	-	atpH
Alpinia pumila	15123	C	A	413	15536	16279	-	atpI
Alpinia pumila	15369	T	C	167	15536	16279	-	atpI
Alpinia pumila	16313	T	G	34	15536	16279	-	atpI
Alpinia pumila	16406	A	G	127	15536	16279	-	atpI
Alpinia pumila	16418	A	G	138	16556	17266	-	rps2
Alpinia pumila	16473	C	T	83	16556	17266	-	rps2
Alpinia pumila	21758	A	T	69	21827	24627	-	rpoC1
Alpinia pumila	28070	C	T	195	24654	27875	-	rpoB
Alpinia pumila	28271	A	G	396	24654	27875	-	rpoB
Alpinia pumila	28432	T	C	557	24654	27875	-	rpoB
Alpinia pumila	28471	G	A	596	24654	27875	-	rpoB
Alpinia pumila	28706	A	T	831	24654	27875	-	rpoB
Alpinia pumila	29226	A	C	744	29970	30059	+	petN
Alpinia pumila	29460	C	T	510	29970	30059	+	petN
Alpinia pumila	29667	A	C	303	29970	30059	+	petN
Alpinia pumila	29820	T	A	150	29970	30059	+	petN
Alpinia pumila	30163	T	G	104	29970	30059	+	petN
Alpinia pumila	30805	C	T	307	31112	31216	-	psbM
Alpinia pumila	30959	A	G	153	31112	31216	-	psbM
Alpinia pumila	30980	T	C	132	31112	31216	-	psbM
Alpinia pumila	31317	G	A	101	31112	31216	-	psbM
Alpinia pumila	31341	C	G	125	31112	31216	-	psbM
Alpinia pumila	32082	G	A	866	31112	31216	-	psbM
Alpinia pumila	32276	C	G	1060	31112	31216	-	psbM
Alpinia pumila	32482	A	G	1266	31112	31216	-	psbM
Alpinia pumila	33097	C	T	1881	31112	31216	-	psbM
Alpinia pumila	33977	A	T	1025	35002	36063	+	psbD
Alpinia pumila	34091	A	T	911	35002	36063	+	psbD
Alpinia pumila	34172	G	T	830	35002	36063	+	psbD
Alpinia pumila	37439	T	C	7	36011	37432	+	psbC
Alpinia pumila	37489	T	G	57	36011	37432	+	psbC
Alpinia pumila	37491	C	G	59	36011	37432	+	psbC
Alpinia pumila	37492	C	G	60	36011	37432	+	psbC
Alpinia pumila	37495	C	A	63	36011	37432	+	psbC
Alpinia pumila	37721	T	C	289	36011	37432	+	psbC
Alpinia pumila	37766	G	A	266	38032	38220	+	psbZ
Alpinia pumila	37786	G	A	246	38032	38220	+	psbZ
Alpinia pumila	37949	G	A	83	38032	38220	+	psbZ
Alpinia pumila	38249	C	T	29	38032	38220	+	psbZ
Alpinia pumila	38340	A	C	120	38032	38220	+	psbZ
Alpinia pumila	38351	T	A	131	38032	38220	+	psbZ
Alpinia pumila	38629	C	T	336	38965	39267	-	rps14
Alpinia pumila	44335	C	T	204	44539	46546	-	ycf3
Alpinia pumila	44531	A	G	8	44539	46546	-	ycf3
Alpinia pumila	46665	A	T	119	44539	46546	-	ycf3
Alpinia pumila	46666	A	T	120	44539	46546	-	ycf3
Alpinia pumila	47297	G	A	257	47554	48159	-	rps4
Alpinia pumila	47426	A	C	128	47554	48159	-	rps4
Alpinia pumila	47477	C	T	77	47554	48159	-	rps4
Alpinia pumila	48190	C	A	31	47554	48159	-	rps4
Alpinia pumila	48526	C	T	367	47554	48159	-	rps4
Alpinia pumila	49156	G	A	997	47554	48159	-	rps4
Alpinia pumila	49552	A	G	1393	47554	48159	-	rps4
Alpinia pumila	49712	C	T	1553	47554	48159	-	rps4
Alpinia pumila	50662	G	A	656	51318	51797	-	ndhJ
Alpinia pumila	50890	G	A	428	51318	51797	-	ndhJ
Alpinia pumila	51043	G	C	275	51318	51797	-	ndhJ
Alpinia pumila	51122	C	T	196	51318	51797	-	ndhJ
Alpinia pumila	53273	C	T	267	52644	53006	-	ndhC
Alpinia pumila	53521	T	G	515	52644	53006	-	ndhC
Alpinia pumila	53529	T	A	523	52644	53006	-	ndhC
Alpinia pumila	53669	G	A	663	52644	53006	-	ndhC
Alpinia pumila	54214	C	T	1208	52644	53006	-	ndhC
Alpinia pumila	54445	G	T	1276	55721	56128	-	atpE
Alpinia pumila	55192	C	T	529	55721	56128	-	atpE
Alpinia pumila	55454	A	G	267	55721	56128	-	atpE
Alpinia pumila	55679	C	T	42	55721	56128	-	atpE
Alpinia pumila	57871	C	T	259	56125	57612	-	atpB
Alpinia pumila	58171	T	G	256	58427	59890	+	rbcL
Alpinia pumila	60086	A	C	196	58427	59890	+	rbcL
Alpinia pumila	60235	T	C	345	58427	59890	+	rbcL
Alpinia pumila	60264	T	C	374	58427	59890	+	rbcL
Alpinia pumila	60475	G	A	206	60681	62213	+	accD
Alpinia pumila	62372	G	T	159	60681	62213	+	accD
Alpinia pumila	62373	T	G	160	60681	62213	+	accD
Alpinia pumila	63196	T	C	16	63212	63766	+	ycf4
Alpinia pumila	63849	G	A	83	63212	63766	+	ycf4
Alpinia pumila	63988	T	A	222	63212	63766	+	ycf4
Alpinia pumila	65203	A	C	38	65241	66203	+	petA
Alpinia pumila	66642	C	T	435	67077	67199	-	psbJ
Alpinia pumila	66745	A	G	332	67077	67199	-	psbJ
Alpinia pumila	67312	T	C	9	67321	67437	-	psbL
Alpinia pumila	68266	A	T	425	67590	67841	-	psbE
Alpinia pumila	68366	C	T	352	68718	68813	+	petL
Alpinia pumila	68507	A	G	211	68718	68813	+	petL
Alpinia pumila	68514	G	A	204	68718	68813	+	petL
Alpinia pumila	68586	T	G	132	68718	68813	+	petL
Alpinia pumila	68609	T	G	109	68718	68813	+	petL
Alpinia pumila	69347	T	G	241	68993	69106	+	petG
Alpinia pumila	69420	C	T	314	68993	69106	+	petG
Alpinia pumila	69553	C	G	363	69916	70044	+	psaJ
Alpinia pumila	69668	G	A	248	69916	70044	+	psaJ
Alpinia pumila	70110	A	C	66	69916	70044	+	psaJ
Alpinia pumila	70250	G	T	206	69916	70044	+	psaJ
Alpinia pumila	70348	G	A	297	70645	70845	+	rpl33
Alpinia pumila	70370	T	G	275	70645	70845	+	rpl33
Alpinia pumila	70486	A	T	159	70645	70845	+	rpl33
Alpinia pumila	70591	A	C	54	70645	70845	+	rpl33
Alpinia pumila	70920	A	C	75	70645	70845	+	rpl33
Alpinia pumila	71414	T	C	39	71040	71375	+	rps18
Alpinia pumila	71549	G	T	27	71576	72004	-	rpl20
Alpinia pumila	72329	C	T	325	71576	72004	-	rpl20
Alpinia pumila	72935	A	T	66	73001	75090	-	clpP
Alpinia pumila	75474	C	A	78	75552	77078	+	psbB
Alpinia pumila	81035	T	C	53	79750	80982	+	petD
Alpinia pumila	81036	G	A	54	79750	80982	+	petD
Alpinia pumila	82284	C	T	14	82298	82714	-	rps11
Alpinia pumila	82808	C	T	32	82840	82953	-	rpl36
Alpinia pumila	82827	G	A	13	82840	82953	-	rpl36
Alpinia pumila	82828	T	A	12	82840	82953	-	rpl36
Alpinia pumila	82829	T	G	11	82840	82953	-	rpl36
Alpinia pumila	83001	T	G	48	82840	82953	-	rpl36
Alpinia pumila	83397	C	T	13	83410	83808	-	rps8
Alpinia pumila	83830	T	C	22	83410	83808	-	rps8
Alpinia pumila	83862	T	C	54	83410	83808	-	rps8
Alpinia pumila	84451	G	T	43	84494	85950	-	rpl16
Alpinia pumila	87221	A	T	7	86825	87214	-	rpl22
Alpinia pumila	119170	A	T	3	116957	119167	-	ndhF
Alpinia pumila	119321	T	C	154	116957	119167	-	ndhF
Alpinia pumila	119329	T	A	162	116957	119167	-	ndhF
Alpinia pumila	119330	C	A	163	116957	119167	-	ndhF
Alpinia pumila	119380	T	C	213	116957	119167	-	ndhF
Alpinia pumila	119418	G	T	251	116957	119167	-	ndhF
Alpinia pumila	119419	A	C	252	116957	119167	-	ndhF
Alpinia pumila	119478	C	T	311	116957	119167	-	ndhF
Alpinia pumila	119498	G	A	295	119793	119966	+	rpl32
Alpinia pumila	119624	A	G	169	119793	119966	+	rpl32
Alpinia pumila	119996	A	G	30	119793	119966	+	rpl32
Alpinia pumila	120600	A	G	381	120981	121958	+	ccsA
Alpinia pumila	120617	G	A	364	120981	121958	+	ccsA
Alpinia pumila	120800	T	C	181	120981	121958	+	ccsA
Alpinia pumila	121973	G	T	15	120981	121958	+	ccsA
Alpinia pumila	122003	A	G	45	120981	121958	+	ccsA
Alpinia pumila	124265	A	G	145	123875	124120	-	psaC
Alpinia pumila	124278	C	A	158	123875	124120	-	psaC
Alpinia pumila	124303	T	A	183	123875	124120	-	psaC
Alpinia pumila	124455	A	C	319	124774	125079	-	ndhE
Alpinia pumila	125922	A	T	2	125924	126466	-	ndhI
Alpinia pumila	126543	C	T	18	126561	128698	-	ndhA
Alpinia pumila	129947	T	A	60	130007	130264	-	rps15

## Sheet: Alpinia-oxyphylla.intergenic.in
ref_id	position	ref_base	sample_base	gene_dis	gene_start	gene_end	gene_stand	gene_name
Alpinia pumila	1308	C	T	153	94	1155	-	psbA
Alpinia pumila	1651	A	C	93	1744	3291	-	matK
Alpinia pumila	1727	T	C	17	1744	3291	-	matK
Alpinia pumila	3717	A	C	426	1744	3291	-	matK
Alpinia pumila	3872	G	A	581	1744	3291	-	matK
Alpinia pumila	4204	C	T	703	4907	5894	-	rps16
Alpinia pumila	4281	A	G	626	4907	5894	-	rps16
Alpinia pumila	4348	A	G	559	4907	5894	-	rps16
Alpinia pumila	4472	A	C	435	4907	5894	-	rps16
Alpinia pumila	4724	T	C	183	4907	5894	-	rps16
Alpinia pumila	6394	C	A	500	4907	5894	-	rps16
Alpinia pumila	6615	G	A	721	4907	5894	-	rps16
Alpinia pumila	6768	T	G	874	4907	5894	-	rps16
Alpinia pumila	6815	A	C	921	4907	5894	-	rps16
Alpinia pumila	6862	T	C	886	7748	7933	+	psbK
Alpinia pumila	7152	T	A	596	7748	7933	+	psbK
Alpinia pumila	7396	T	C	352	7748	7933	+	psbK
Alpinia pumila	7653	G	T	95	7748	7933	+	psbK
Alpinia pumila	7676	T	C	72	7748	7933	+	psbK
Alpinia pumila	7688	T	C	60	7748	7933	+	psbK
Alpinia pumila	7957	T	G	24	7748	7933	+	psbK
Alpinia pumila	8134	G	A	201	7748	7933	+	psbK
Alpinia pumila	8211	T	C	245	8456	8566	+	psbI
Alpinia pumila	8340	A	G	116	8456	8566	+	psbI
Alpinia pumila	8688	G	A	122	8456	8566	+	psbI
Alpinia pumila	8794	G	A	228	8456	8566	+	psbI
Alpinia pumila	8800	T	G	234	8456	8566	+	psbI
Alpinia pumila	8890	C	T	324	8456	8566	+	psbI
Alpinia pumila	8892	T	A	326	8456	8566	+	psbI
Alpinia pumila	8893	A	T	327	8456	8566	+	psbI
Alpinia pumila	9404	T	G	838	8456	8566	+	psbI
Alpinia pumila	9461	C	A	895	8456	8566	+	psbI
Alpinia pumila	10495	T	C	224	10719	12242	-	atpA
Alpinia pumila	10643	C	T	76	10719	12242	-	atpA
Alpinia pumila	10644	C	T	75	10719	12242	-	atpA
Alpinia pumila	10651	T	G	68	10719	12242	-	atpA
Alpinia pumila	13851	T	C	188	12307	13663	-	atpF
Alpinia pumila	14005	C	T	171	14176	14421	-	atpH
Alpinia pumila	14171	A	G	5	14176	14421	-	atpH
Alpinia pumila	14469	A	G	48	14176	14421	-	atpH
Alpinia pumila	14961	C	T	540	14176	14421	-	atpH
Alpinia pumila	15142	G	A	394	15536	16279	-	atpI
Alpinia pumila	15240	A	G	296	15536	16279	-	atpI
Alpinia pumila	16313	T	G	34	15536	16279	-	atpI
Alpinia pumila	16406	A	G	127	15536	16279	-	atpI
Alpinia pumila	16418	A	G	138	16556	17266	-	rps2
Alpinia pumila	16473	C	T	83	16556	17266	-	rps2
Alpinia pumila	16545	C	A	11	16556	17266	-	rps2
Alpinia pumila	21818	G	T	9	21827	24627	-	rpoC1
Alpinia pumila	28271	A	G	396	24654	27875	-	rpoB
Alpinia pumila	28432	T	C	557	24654	27875	-	rpoB
Alpinia pumila	28706	A	T	831	24654	27875	-	rpoB
Alpinia pumila	28727	T	C	852	24654	27875	-	rpoB
Alpinia pumila	28932	C	A	1038	29970	30059	+	petN
Alpinia pumila	29231	C	A	739	29970	30059	+	petN
Alpinia pumila	29321	A	C	649	29970	30059	+	petN
Alpinia pumila	29527	G	A	443	29970	30059	+	petN
Alpinia pumila	29581	C	T	389	29970	30059	+	petN
Alpinia pumila	29667	A	C	303	29970	30059	+	petN
Alpinia pumila	29683	G	A	287	29970	30059	+	petN
Alpinia pumila	30163	T	G	104	29970	30059	+	petN
Alpinia pumila	31329	G	T	113	31112	31216	-	psbM
Alpinia pumila	31341	C	G	125	31112	31216	-	psbM
Alpinia pumila	31415	C	A	199	31112	31216	-	psbM
Alpinia pumila	31795	A	G	579	31112	31216	-	psbM
Alpinia pumila	32082	G	A	866	31112	31216	-	psbM
Alpinia pumila	32172	G	A	956	31112	31216	-	psbM
Alpinia pumila	32911	T	C	1695	31112	31216	-	psbM
Alpinia pumila	33465	G	A	1537	35002	36063	+	psbD
Alpinia pumila	33581	C	T	1421	35002	36063	+	psbD
Alpinia pumila	33785	C	T	1217	35002	36063	+	psbD
Alpinia pumila	33977	A	T	1025	35002	36063	+	psbD
Alpinia pumila	34172	G	T	830	35002	36063	+	psbD
Alpinia pumila	34883	C	T	119	35002	36063	+	psbD
Alpinia pumila	37439	T	C	7	36011	37432	+	psbC
Alpinia pumila	37534	G	A	102	36011	37432	+	psbC
Alpinia pumila	37721	T	C	289	36011	37432	+	psbC
Alpinia pumila	37786	G	A	246	38032	38220	+	psbZ
Alpinia pumila	38340	A	C	120	38032	38220	+	psbZ
Alpinia pumila	38647	T	C	318	38965	39267	-	rps14
Alpinia pumila	38656	C	T	309	38965	39267	-	rps14
Alpinia pumila	44245	C	A	294	44539	46546	-	ycf3
Alpinia pumila	44531	A	G	8	44539	46546	-	ycf3
Alpinia pumila	46665	A	T	119	44539	46546	-	ycf3
Alpinia pumila	46666	A	T	120	44539	46546	-	ycf3
Alpinia pumila	47297	G	A	257	47554	48159	-	rps4
Alpinia pumila	47431	C	T	123	47554	48159	-	rps4
Alpinia pumila	47467	C	T	87	47554	48159	-	rps4
Alpinia pumila	47483	G	A	71	47554	48159	-	rps4
Alpinia pumila	48336	G	A	177	47554	48159	-	rps4
Alpinia pumila	48338	A	G	179	47554	48159	-	rps4
Alpinia pumila	48340	G	A	181	47554	48159	-	rps4
Alpinia pumila	48342	A	G	183	47554	48159	-	rps4
Alpinia pumila	48516	A	C	357	47554	48159	-	rps4
Alpinia pumila	48854	G	T	695	47554	48159	-	rps4
Alpinia pumila	48856	A	T	697	47554	48159	-	rps4
Alpinia pumila	48870	A	T	711	47554	48159	-	rps4
Alpinia pumila	48871	A	C	712	47554	48159	-	rps4
Alpinia pumila	48873	C	A	714	47554	48159	-	rps4
Alpinia pumila	48876	A	T	717	47554	48159	-	rps4
Alpinia pumila	48879	A	T	720	47554	48159	-	rps4
Alpinia pumila	48884	G	T	725	47554	48159	-	rps4
Alpinia pumila	48885	A	T	726	47554	48159	-	rps4
Alpinia pumila	49389	G	A	1230	47554	48159	-	rps4
Alpinia pumila	49552	A	G	1393	47554	48159	-	rps4
Alpinia pumila	49556	C	A	1397	47554	48159	-	rps4
Alpinia pumila	49712	C	T	1553	47554	48159	-	rps4
Alpinia pumila	50557	G	A	761	51318	51797	-	ndhJ
Alpinia pumila	51043	G	C	275	51318	51797	-	ndhJ
Alpinia pumila	51150	A	C	168	51318	51797	-	ndhJ
Alpinia pumila	53097	C	T	91	52644	53006	-	ndhC
Alpinia pumila	53230	G	T	224	52644	53006	-	ndhC
Alpinia pumila	53273	C	T	267	52644	53006	-	ndhC
Alpinia pumila	53529	T	A	523	52644	53006	-	ndhC
Alpinia pumila	53761	G	A	755	52644	53006	-	ndhC
Alpinia pumila	54405	G	A	1316	55721	56128	-	atpE
Alpinia pumila	55114	A	C	607	55721	56128	-	atpE
Alpinia pumila	55154	G	A	567	55721	56128	-	atpE
Alpinia pumila	55454	A	G	267	55721	56128	-	atpE
Alpinia pumila	55644	C	T	77	55721	56128	-	atpE
Alpinia pumila	55679	C	T	42	55721	56128	-	atpE
Alpinia pumila	57862	A	G	250	56125	57612	-	atpB
Alpinia pumila	57908	A	G	296	56125	57612	-	atpB
Alpinia pumila	57926	T	C	314	56125	57612	-	atpB
Alpinia pumila	58015	A	T	403	56125	57612	-	atpB
Alpinia pumila	58016	G	T	404	56125	57612	-	atpB
Alpinia pumila	58017	A	T	405	56125	57612	-	atpB
Alpinia pumila	58171	T	G	256	58427	59890	+	rbcL
Alpinia pumila	60235	T	C	345	58427	59890	+	rbcL
Alpinia pumila	60264	T	C	374	58427	59890	+	rbcL
Alpinia pumila	60475	G	A	206	60681	62213	+	accD
Alpinia pumila	62267	T	G	54	60681	62213	+	accD
Alpinia pumila	62642	G	T	114	62756	62866	+	psaI
Alpinia pumila	63196	T	C	16	63212	63766	+	ycf4
Alpinia pumila	63847	A	G	81	63212	63766	+	ycf4
Alpinia pumila	65203	A	C	38	65241	66203	+	petA
Alpinia pumila	66642	C	T	435	67077	67199	-	psbJ
Alpinia pumila	66745	A	G	332	67077	67199	-	psbJ
Alpinia pumila	67067	C	G	10	67077	67199	-	psbJ
Alpinia pumila	67312	T	C	9	67321	67437	-	psbL
Alpinia pumila	68124	C	T	283	67590	67841	-	psbE
Alpinia pumila	68266	A	T	425	67590	67841	-	psbE
Alpinia pumila	68586	T	G	132	68718	68813	+	petL
Alpinia pumila	68600	A	G	118	68718	68813	+	petL
Alpinia pumila	68609	T	G	109	68718	68813	+	petL
Alpinia pumila	69347	T	G	241	68993	69106	+	petG
Alpinia pumila	69446	C	A	340	68993	69106	+	petG
Alpinia pumila	69553	C	G	363	69916	70044	+	psaJ
Alpinia pumila	69668	G	A	248	69916	70044	+	psaJ
Alpinia pumila	69694	G	A	222	69916	70044	+	psaJ
Alpinia pumila	70110	A	C	66	69916	70044	+	psaJ
Alpinia pumila	70250	G	T	206	69916	70044	+	psaJ
Alpinia pumila	70348	G	A	297	70645	70845	+	rpl33
Alpinia pumila	70591	A	C	54	70645	70845	+	rpl33
Alpinia pumila	71414	T	C	39	71040	71375	+	rps18
Alpinia pumila	75111	G	A	21	73001	75090	-	clpP
Alpinia pumila	75474	C	A	78	75552	77078	+	psbB
Alpinia pumila	81066	T	C	84	79750	80982	+	petD
Alpinia pumila	81090	C	G	108	81198	82226	-	rpoA
Alpinia pumila	81166	A	T	32	81198	82226	-	rpoA
Alpinia pumila	82805	C	T	35	82840	82953	-	rpl36
Alpinia pumila	82808	C	T	32	82840	82953	-	rpl36
Alpinia pumila	83001	T	G	48	82840	82953	-	rpl36
Alpinia pumila	83372	G	T	38	83410	83808	-	rps8
Alpinia pumila	83378	A	T	32	83410	83808	-	rps8
Alpinia pumila	83830	T	C	22	83410	83808	-	rps8
Alpinia pumila	84001	A	T	2	84003	84371	-	rpl14
Alpinia pumila	84451	G	T	43	84494	85950	-	rpl16
Alpinia pumila	119321	T	C	154	116957	119167	-	ndhF
Alpinia pumila	119329	T	A	162	116957	119167	-	ndhF
Alpinia pumila	119330	C	A	163	116957	119167	-	ndhF
Alpinia pumila	119334	T	A	167	116957	119167	-	ndhF
Alpinia pumila	119335	T	A	168	116957	119167	-	ndhF
Alpinia pumila	119347	G	A	180	116957	119167	-	ndhF
Alpinia pumila	119380	T	C	213	116957	119167	-	ndhF
Alpinia pumila	119545	G	A	248	119793	119966	+	rpl32
Alpinia pumila	119566	T	G	227	119793	119966	+	rpl32
Alpinia pumila	119588	G	A	205	119793	119966	+	rpl32
Alpinia pumila	119624	A	G	169	119793	119966	+	rpl32
Alpinia pumila	119703	A	G	90	119793	119966	+	rpl32
Alpinia pumila	119977	C	T	11	119793	119966	+	rpl32
Alpinia pumila	119996	A	G	30	119793	119966	+	rpl32
Alpinia pumila	120067	C	T	101	119793	119966	+	rpl32
Alpinia pumila	120231	G	A	265	119793	119966	+	rpl32
Alpinia pumila	120322	A	T	356	119793	119966	+	rpl32
Alpinia pumila	120357	A	G	391	119793	119966	+	rpl32
Alpinia pumila	120376	C	T	410	119793	119966	+	rpl32
Alpinia pumila	120389	T	G	423	119793	119966	+	rpl32
Alpinia pumila	120507	G	A	474	120981	121958	+	ccsA
Alpinia pumila	120600	A	G	381	120981	121958	+	ccsA
Alpinia pumila	120907	C	A	74	120981	121958	+	ccsA
Alpinia pumila	121973	G	T	15	120981	121958	+	ccsA
Alpinia pumila	122003	A	G	45	120981	121958	+	ccsA
Alpinia pumila	122186	G	A	59	122245	123750	-	ndhD
Alpinia pumila	124265	A	G	145	123875	124120	-	psaC
Alpinia pumila	124455	A	C	319	124774	125079	-	ndhE
Alpinia pumila	124751	G	C	23	124774	125079	-	ndhE
Alpinia pumila	125144	G	T	65	124774	125079	-	ndhE
Alpinia pumila	125193	C	A	114	124774	125079	-	ndhE
Alpinia pumila	125300	C	A	9	125309	125839	-	ndhG
Alpinia pumila	125922	A	T	2	125924	126466	-	ndhI
Alpinia pumila	129947	T	A	60	130007	130264	-	rps15
Alpinia pumila	130448	G	T	184	130007	130264	-	rps15
Alpinia pumila	130449	A	T	185	130007	130264	-	rps15
Alpinia pumila	130529	G	T	168	130697	136084	-	ycf1

## Sheet: Alpinia-oxyphylla-ncbi.intergen
ref_id	position	ref_base	sample_base	gene_dis	gene_start	gene_end	gene_stand	gene_name
Alpinia pumila	1308	C	T	153	94	1155	-	psbA
Alpinia pumila	1651	A	C	93	1744	3291	-	matK
Alpinia pumila	1727	T	C	17	1744	3291	-	matK
Alpinia pumila	3717	A	C	426	1744	3291	-	matK
Alpinia pumila	3872	G	A	581	1744	3291	-	matK
Alpinia pumila	4204	C	T	703	4907	5894	-	rps16
Alpinia pumila	4281	A	G	626	4907	5894	-	rps16
Alpinia pumila	4348	A	G	559	4907	5894	-	rps16
Alpinia pumila	4472	A	C	435	4907	5894	-	rps16
Alpinia pumila	4724	T	C	183	4907	5894	-	rps16
Alpinia pumila	6394	C	A	500	4907	5894	-	rps16
Alpinia pumila	6615	G	A	721	4907	5894	-	rps16
Alpinia pumila	6768	T	G	874	4907	5894	-	rps16
Alpinia pumila	6815	A	C	921	4907	5894	-	rps16
Alpinia pumila	6862	T	C	886	7748	7933	+	psbK
Alpinia pumila	7364	G	A	384	7748	7933	+	psbK
Alpinia pumila	7396	T	C	352	7748	7933	+	psbK
Alpinia pumila	7653	G	T	95	7748	7933	+	psbK
Alpinia pumila	7676	T	C	72	7748	7933	+	psbK
Alpinia pumila	7688	T	C	60	7748	7933	+	psbK
Alpinia pumila	7957	T	G	24	7748	7933	+	psbK
Alpinia pumila	8134	G	A	201	7748	7933	+	psbK
Alpinia pumila	8211	T	C	245	8456	8566	+	psbI
Alpinia pumila	8340	A	G	116	8456	8566	+	psbI
Alpinia pumila	8688	G	A	122	8456	8566	+	psbI
Alpinia pumila	8794	G	A	228	8456	8566	+	psbI
Alpinia pumila	8890	C	T	324	8456	8566	+	psbI
Alpinia pumila	8892	T	A	326	8456	8566	+	psbI
Alpinia pumila	8893	A	T	327	8456	8566	+	psbI
Alpinia pumila	9404	T	G	838	8456	8566	+	psbI
Alpinia pumila	9461	C	A	895	8456	8566	+	psbI
Alpinia pumila	10495	T	C	224	10719	12242	-	atpA
Alpinia pumila	10643	C	T	76	10719	12242	-	atpA
Alpinia pumila	10644	C	T	75	10719	12242	-	atpA
Alpinia pumila	10651	T	G	68	10719	12242	-	atpA
Alpinia pumila	13851	T	C	188	12307	13663	-	atpF
Alpinia pumila	14005	C	T	171	14176	14421	-	atpH
Alpinia pumila	14171	A	G	5	14176	14421	-	atpH
Alpinia pumila	14469	A	G	48	14176	14421	-	atpH
Alpinia pumila	14961	C	T	540	14176	14421	-	atpH
Alpinia pumila	15142	G	A	394	15536	16279	-	atpI
Alpinia pumila	15240	A	G	296	15536	16279	-	atpI
Alpinia pumila	15503	G	T	33	15536	16279	-	atpI
Alpinia pumila	16313	T	G	34	15536	16279	-	atpI
Alpinia pumila	16406	A	G	127	15536	16279	-	atpI
Alpinia pumila	16418	A	G	138	16556	17266	-	rps2
Alpinia pumila	16473	C	T	83	16556	17266	-	rps2
Alpinia pumila	16545	C	A	11	16556	17266	-	rps2
Alpinia pumila	21818	G	T	9	21827	24627	-	rpoC1
Alpinia pumila	28271	A	G	396	24654	27875	-	rpoB
Alpinia pumila	28432	T	C	557	24654	27875	-	rpoB
Alpinia pumila	28706	A	T	831	24654	27875	-	rpoB
Alpinia pumila	28727	T	C	852	24654	27875	-	rpoB
Alpinia pumila	28932	C	A	1038	29970	30059	+	petN
Alpinia pumila	29231	C	A	739	29970	30059	+	petN
Alpinia pumila	29321	A	C	649	29970	30059	+	petN
Alpinia pumila	29527	G	A	443	29970	30059	+	petN
Alpinia pumila	29581	C	T	389	29970	30059	+	petN
Alpinia pumila	29667	A	C	303	29970	30059	+	petN
Alpinia pumila	29683	G	A	287	29970	30059	+	petN
Alpinia pumila	30163	T	G	104	29970	30059	+	petN
Alpinia pumila	31329	G	T	113	31112	31216	-	psbM
Alpinia pumila	31341	C	G	125	31112	31216	-	psbM
Alpinia pumila	31415	C	A	199	31112	31216	-	psbM
Alpinia pumila	31795	A	G	579	31112	31216	-	psbM
Alpinia pumila	32082	G	A	866	31112	31216	-	psbM
Alpinia pumila	32172	G	A	956	31112	31216	-	psbM
Alpinia pumila	32911	T	C	1695	31112	31216	-	psbM
Alpinia pumila	33465	G	A	1537	35002	36063	+	psbD
Alpinia pumila	33581	C	T	1421	35002	36063	+	psbD
Alpinia pumila	33785	C	T	1217	35002	36063	+	psbD
Alpinia pumila	33977	A	T	1025	35002	36063	+	psbD
Alpinia pumila	34172	G	T	830	35002	36063	+	psbD
Alpinia pumila	34883	C	T	119	35002	36063	+	psbD
Alpinia pumila	37439	T	C	7	36011	37432	+	psbC
Alpinia pumila	37534	G	A	102	36011	37432	+	psbC
Alpinia pumila	37721	T	C	289	36011	37432	+	psbC
Alpinia pumila	37786	G	A	246	38032	38220	+	psbZ
Alpinia pumila	38340	A	C	120	38032	38220	+	psbZ
Alpinia pumila	38647	T	C	318	38965	39267	-	rps14
Alpinia pumila	38656	C	T	309	38965	39267	-	rps14
Alpinia pumila	44245	C	A	294	44539	46546	-	ycf3
Alpinia pumila	44531	A	G	8	44539	46546	-	ycf3
Alpinia pumila	46658	A	C	112	44539	46546	-	ycf3
Alpinia pumila	46665	A	T	119	44539	46546	-	ycf3
Alpinia pumila	46666	A	T	120	44539	46546	-	ycf3
Alpinia pumila	47297	G	A	257	47554	48159	-	rps4
Alpinia pumila	47431	C	T	123	47554	48159	-	rps4
Alpinia pumila	47467	C	T	87	47554	48159	-	rps4
Alpinia pumila	47483	G	A	71	47554	48159	-	rps4
Alpinia pumila	48336	G	A	177	47554	48159	-	rps4
Alpinia pumila	48338	A	G	179	47554	48159	-	rps4
Alpinia pumila	48340	G	A	181	47554	48159	-	rps4
Alpinia pumila	48342	A	G	183	47554	48159	-	rps4
Alpinia pumila	48516	A	C	357	47554	48159	-	rps4
Alpinia pumila	48854	G	T	695	47554	48159	-	rps4
Alpinia pumila	48856	A	T	697	47554	48159	-	rps4
Alpinia pumila	48870	A	T	711	47554	48159	-	rps4
Alpinia pumila	48871	A	C	712	47554	48159	-	rps4
Alpinia pumila	48873	C	A	714	47554	48159	-	rps4
Alpinia pumila	48876	A	T	717	47554	48159	-	rps4
Alpinia pumila	48879	A	T	720	47554	48159	-	rps4
Alpinia pumila	48884	G	T	725	47554	48159	-	rps4
Alpinia pumila	48885	A	T	726	47554	48159	-	rps4
Alpinia pumila	49389	G	A	1230	47554	48159	-	rps4
Alpinia pumila	49552	A	G	1393	47554	48159	-	rps4
Alpinia pumila	49556	C	A	1397	47554	48159	-	rps4
Alpinia pumila	49712	C	T	1553	47554	48159	-	rps4
Alpinia pumila	50557	G	A	761	51318	51797	-	ndhJ
Alpinia pumila	51043	G	C	275	51318	51797	-	ndhJ
Alpinia pumila	53097	C	T	91	52644	53006	-	ndhC
Alpinia pumila	53230	G	T	224	52644	53006	-	ndhC
Alpinia pumila	53273	C	T	267	52644	53006	-	ndhC
Alpinia pumila	53529	T	A	523	52644	53006	-	ndhC
Alpinia pumila	53761	G	A	755	52644	53006	-	ndhC
Alpinia pumila	54405	G	A	1316	55721	56128	-	atpE
Alpinia pumila	55114	A	C	607	55721	56128	-	atpE
Alpinia pumila	55154	G	A	567	55721	56128	-	atpE
Alpinia pumila	55454	A	G	267	55721	56128	-	atpE
Alpinia pumila	55644	C	T	77	55721	56128	-	atpE
Alpinia pumila	55679	C	T	42	55721	56128	-	atpE
Alpinia pumila	57862	A	G	250	56125	57612	-	atpB
Alpinia pumila	57908	A	G	296	56125	57612	-	atpB
Alpinia pumila	57926	T	C	314	56125	57612	-	atpB
Alpinia pumila	58015	A	T	403	56125	57612	-	atpB
Alpinia pumila	58016	G	T	404	56125	57612	-	atpB
Alpinia pumila	58171	T	G	256	58427	59890	+	rbcL
Alpinia pumila	60235	T	C	345	58427	59890	+	rbcL
Alpinia pumila	60264	T	C	374	58427	59890	+	rbcL
Alpinia pumila	60475	G	A	206	60681	62213	+	accD
Alpinia pumila	62267	T	G	54	60681	62213	+	accD
Alpinia pumila	62642	G	T	114	62756	62866	+	psaI
Alpinia pumila	63196	T	C	16	63212	63766	+	ycf4
Alpinia pumila	63847	A	G	81	63212	63766	+	ycf4
Alpinia pumila	65203	A	C	38	65241	66203	+	petA
Alpinia pumila	66642	C	T	435	67077	67199	-	psbJ
Alpinia pumila	66745	A	G	332	67077	67199	-	psbJ
Alpinia pumila	67067	C	G	10	67077	67199	-	psbJ
Alpinia pumila	67312	T	C	9	67321	67437	-	psbL
Alpinia pumila	68124	C	T	283	67590	67841	-	psbE
Alpinia pumila	68266	A	T	425	67590	67841	-	psbE
Alpinia pumila	68586	T	G	132	68718	68813	+	petL
Alpinia pumila	68600	A	G	118	68718	68813	+	petL
Alpinia pumila	68609	T	G	109	68718	68813	+	petL
Alpinia pumila	69347	T	G	241	68993	69106	+	petG
Alpinia pumila	69446	C	A	340	68993	69106	+	petG
Alpinia pumila	69553	C	G	363	69916	70044	+	psaJ
Alpinia pumila	69668	G	A	248	69916	70044	+	psaJ
Alpinia pumila	69694	G	A	222	69916	70044	+	psaJ
Alpinia pumila	70110	A	C	66	69916	70044	+	psaJ
Alpinia pumila	70250	G	T	206	69916	70044	+	psaJ
Alpinia pumila	70348	G	A	297	70645	70845	+	rpl33
Alpinia pumila	70591	A	C	54	70645	70845	+	rpl33
Alpinia pumila	71414	T	C	39	71040	71375	+	rps18
Alpinia pumila	75111	G	A	21	73001	75090	-	clpP
Alpinia pumila	75474	C	A	78	75552	77078	+	psbB
Alpinia pumila	81066	T	C	84	79750	80982	+	petD
Alpinia pumila	81090	C	G	108	81198	82226	-	rpoA
Alpinia pumila	81166	A	T	32	81198	82226	-	rpoA
Alpinia pumila	82805	C	T	35	82840	82953	-	rpl36
Alpinia pumila	82808	C	T	32	82840	82953	-	rpl36
Alpinia pumila	83001	T	G	48	82840	82953	-	rpl36
Alpinia pumila	83372	G	T	38	83410	83808	-	rps8
Alpinia pumila	83378	A	T	32	83410	83808	-	rps8
Alpinia pumila	83830	T	C	22	83410	83808	-	rps8
Alpinia pumila	84001	A	T	2	84003	84371	-	rpl14
Alpinia pumila	84451	G	T	43	84494	85950	-	rpl16
Alpinia pumila	119321	T	C	154	116957	119167	-	ndhF
Alpinia pumila	119329	T	A	162	116957	119167	-	ndhF
Alpinia pumila	119330	C	A	163	116957	119167	-	ndhF
Alpinia pumila	119334	T	A	167	116957	119167	-	ndhF
Alpinia pumila	119335	T	A	168	116957	119167	-	ndhF
Alpinia pumila	119347	G	A	180	116957	119167	-	ndhF
Alpinia pumila	119380	T	C	213	116957	119167	-	ndhF
Alpinia pumila	119545	G	A	248	119793	119966	+	rpl32
Alpinia pumila	119566	T	G	227	119793	119966	+	rpl32
Alpinia pumila	119588	G	A	205	119793	119966	+	rpl32
Alpinia pumila	119624	A	G	169	119793	119966	+	rpl32
Alpinia pumila	119977	C	T	11	119793	119966	+	rpl32
Alpinia pumila	119996	A	G	30	119793	119966	+	rpl32
Alpinia pumila	120067	C	T	101	119793	119966	+	rpl32
Alpinia pumila	120231	G	A	265	119793	119966	+	rpl32
Alpinia pumila	120322	A	T	356	119793	119966	+	rpl32
Alpinia pumila	120357	A	G	391	119793	119966	+	rpl32
Alpinia pumila	120376	C	T	410	119793	119966	+	rpl32
Alpinia pumila	120389	T	G	423	119793	119966	+	rpl32
Alpinia pumila	120507	G	A	474	120981	121958	+	ccsA
Alpinia pumila	120600	A	G	381	120981	121958	+	ccsA
Alpinia pumila	120907	C	A	74	120981	121958	+	ccsA
Alpinia pumila	121973	G	T	15	120981	121958	+	ccsA
Alpinia pumila	122003	A	G	45	120981	121958	+	ccsA
Alpinia pumila	122090	A	C	132	120981	121958	+	ccsA
Alpinia pumila	122092	G	T	134	120981	121958	+	ccsA
Alpinia pumila	122093	G	T	135	120981	121958	+	ccsA
Alpinia pumila	122094	A	C	136	120981	121958	+	ccsA
Alpinia pumila	122097	G	T	139	120981	121958	+	ccsA
Alpinia pumila	122186	G	A	59	122245	123750	-	ndhD
Alpinia pumila	124265	A	G	145	123875	124120	-	psaC
Alpinia pumila	124455	A	C	319	124774	125079	-	ndhE
Alpinia pumila	124751	G	C	23	124774	125079	-	ndhE
Alpinia pumila	125144	G	T	65	124774	125079	-	ndhE
Alpinia pumila	125193	C	A	114	124774	125079	-	ndhE
Alpinia pumila	125300	C	A	9	125309	125839	-	ndhG
Alpinia pumila	125922	A	T	2	125924	126466	-	ndhI
Alpinia pumila	129947	T	A	60	130007	130264	-	rps15
Alpinia pumila	130448	G	T	184	130007	130264	-	rps15
Alpinia pumila	130449	A	T	185	130007	130264	-	rps15
Alpinia pumila	130529	G	T	168	130697	136084	-	ycf1

## Sheet: Alpinia-katsumadai.cds.info
ref_id	position	ref_base<->sample_base	snp_status	strand	codon_phase	codon_mutate	aa_mutate	mutate_type	synonymous	nonsynonymous	gene_id	pos_start	pos_end	gene	S	N
Contig1	241	T<->C	Homo	-	12 days, 17:02:00	TCT<->TCC	S<->S	Synonymous	1	0	psbA	94	1155	psbA	3	0
Contig1	267	T<->C	Homo	-	12 days, 9:00:00	TTA<->CTA	L<->L	Synonymous	1	0	psbA	94	1155	matK	2	1
Contig1	691	T<->A	Homo	-	6 days, 11:02:00	GCT<->GCA	A<->A	Synonymous	1	0	psbA	94	1155	atpA	1	1
Contig1	2122	G<->A	Homo	-	16 days, 6:02:00	GGG<->GGA	G<->G	Synonymous	1	0	matK	1744	3291	atpH	1	0
Contig1	2715	G<->T	Homo	-	8 days, 1:00:00	GGG<->TGG	G<->W	Nonsynonymous	0	1	matK	1744	3291	atpI	1	1
Contig1	2776	T<->C	Homo	-	7 days, 4:02:00	TCT<->TCC	S<->S	Synonymous	1	0	matK	1744	3291	rps2	1	0
Contig1	10826	A<->C	Homo	-	19 days, 17:00:00	AAA<->CAA	K<->Q	Nonsynonymous	0	1	atpA	10719	12242	rpoC2	5	7
Contig1	11529	T<->C	Homo	-	9 days, 22:02:00	CTT<->CTC	L<->L	Synonymous	1	0	atpA	10719	12242	rpoC1	0	2
Contig1	14395	T<->C	Homo	-	09:02:00	TCT<->TCC	S<->S	Synonymous	1	0	atpH	14176	14421	rpoB	7	2
Contig1	15844	G<->A	Homo	-	6 days, 2:00:00	GTC<->ATC	V<->I	Nonsynonymous	0	1	atpI	15536	16279	psbC	1	0
Contig1	16157	C<->T	Homo	-	1 day, 17:02:00	ATC<->ATT	I<->I	Synonymous	1	0	atpI	15536	16279	psbZ	1	0
Contig1	16583	T<->C	Homo	-	9 days, 12:02:00	GGT<->GGC	G<->G	Synonymous	1	0	rps2	16556	17266	psaB	2	0
Contig1	17836	T<->C	Homo	-	52 days, 19:02:00	TCT<->TCC	S<->S	Synonymous	1	0	rpoC2	17503	21636	psaA	6	1
Contig1	17843	A<->G	Homo	-	52 days, 17:01:00	AAG<->AGG	K<->R	Nonsynonymous	0	1	rpoC2	17503	21636	rps4	1	0
Contig1	17865	T<->G	Homo	-	52 days, 10:00:00	TCA<->GCA	S<->A	Nonsynonymous	0	1	rpoC2	17503	21636	ndhK	0	2
Contig1	19018	A<->G	Homo	-	36 days, 9:02:00	AAA<->AAG	K<->K	Synonymous	1	0	rpoC2	17503	21636	ndhC	1	1
Contig1	19164	A<->C	Homo	-	34 days, 9:00:00	AAC<->CAC	N<->H	Nonsynonymous	0	1	rpoC2	17503	21636	atpB	1	1
Contig1	19502	T<->A	Homo	-	29 days, 16:01:00	ATA<->AAA	I<->K	Nonsynonymous	0	1	rpoC2	17503	21636	rbcL	3	4
Contig1	19511	T<->G	Homo	-	29 days, 13:01:00	ATA<->AGA	I<->R	Nonsynonymous	0	1	rpoC2	17503	21636	accD	2	1
Contig1	19741	G<->A	Homo	-	26 days, 8:02:00	GTG<->GTA	V<->V	Synonymous	1	0	rpoC2	17503	21636	cemA	1	0
Contig1	20118	G<->A	Homo	-	21 days, 3:00:00	GAA<->AAA	E<->K	Nonsynonymous	0	1	rpoC2	17503	21636	petA	0	2
Contig1	20271	T<->C	Homo	-	19 days, 0:00:00	TAC<->CAC	Y<->H	Nonsynonymous	0	1	rpoC2	17503	21636	clpP	1	0
Contig1	21337	G<->C	Homo	-	4 days, 4:02:00	TCG<->TCC	S<->S	Synonymous	1	0	rpoC2	17503	21636	psbB	1	0
Contig1	21556	T<->C	Homo	-	1 day, 3:02:00	ATT<->ATC	I<->I	Synonymous	1	0	rpoC2	17503	21636	psbH	1	0
Contig1	21904	T<->C	Homo	-	27 days, 12:00:00	TTT<->CTT	F<->L	Nonsynonymous	0	1	rpoC1	21827	23452	petB	1	0
Contig1	22230	G<->T	Homo	-	22 days, 23:01:00	TGT<->TTT	C<->F	Nonsynonymous	0	1	rpoC1	21827	23452	rpoA	1	0
Contig1	25254	C<->G	Homo	-	36 days, 10:02:00	CTC<->CTG	L<->L	Synonymous	1	0	rpoB	24654	27875	rpl36	1	0
Contig1	25493	G<->C	Homo	-	33 days, 3:00:00	GGG<->CGG	G<->R	Nonsynonymous	0	1	rpoB	24654	27875	infA	1	0
Contig1	25614	A<->G	Homo	-	31 days, 10:02:00	TCA<->TCG	S<->S	Synonymous	1	0	rpoB	24654	27875	rps8	2	0
Contig1	25803	T<->C	Homo	-	28 days, 19:02:00	ATT<->ATC	I<->I	Synonymous	1	0	rpoB	24654	27875	rpl14	1	0
Contig1	26514	G<->A	Homo	-	18 days, 22:02:00	CCG<->CCA	P<->P	Synonymous	1	0	rpoB	24654	27875	rps3	3	2
Contig1	27261	A<->C	Homo	-	8 days, 13:02:00	TTA<->TTC	L<->F	Nonsynonymous	0	1	rpoB	24654	27875	rpl22	0	3
Contig1	27345	G<->A	Homo	-	7 days, 9:02:00	CAG<->CAA	Q<->Q	Synonymous	1	0	rpoB	24654	27875	ndhF	5	7
Contig1	27537	C<->T	Homo	-	4 days, 17:02:00	ACC<->ACT	T<->T	Synonymous	1	0	rpoB	24654	27875	ccsA	0	3
Contig1	27546	C<->T	Homo	-	4 days, 14:02:00	TCC<->TCT	S<->S	Synonymous	1	0	rpoB	24654	27875	ndhG	2	0
Contig1	36712	T<->C	Homo	+	9 days, 18:02:00	ATT<->ATC	I<->I	Synonymous	1	0	psbC	36011	37432	ndhA	2	2
Contig1	38103	T<->C	Homo	+	1 day, 0:02:00	CCT<->CCC	P<->P	Synonymous	1	0	psbZ	38032	38220	ndhH	2	2
Contig1	39708	C<->T	Homo	-	26 days, 12:02:00	AAC<->AAT	N<->N	Synonymous	1	0	psaB	39411	41615	rps15	1	1
Contig1	40167	T<->C	Homo	-	20 days, 3:02:00	GGT<->GGC	G<->G	Synonymous	1	0	psaB	39411	41615	ycf1	2	15
Contig1	42892	T<->C	Homo	-	13 days, 22:02:00	GGT<->GGC	G<->G	Synonymous	1	0	psaA	41641	43893
Contig1	43030	G<->A	Homo	-	12 days, 0:02:00	CTG<->CTA	L<->L	Synonymous	1	0	psaA	41641	43893		67	61
Contig1	43075	T<->G	Homo	-	11 days, 9:02:00	CTT<->CTG	L<->L	Synonymous	1	0	psaA	41641	43893
Contig1	43113	C<->T	Homo	-	10 days, 21:00:00	CTT<->TTT	L<->F	Nonsynonymous	0	1	psaA	41641	43893
Contig1	43537	G<->A	Homo	-	4 days, 23:02:00	GTG<->GTA	V<->V	Synonymous	1	0	psaA	41641	43893
Contig1	43804	C<->T	Homo	-	1 day, 6:02:00	GGC<->GGT	G<->G	Synonymous	1	0	psaA	41641	43893
Contig1	43864	A<->T	Homo	-	10:02:00	GTA<->GTT	V<->V	Synonymous	1	0	psaA	41641	43893
Contig1	47914	C<->T	Homo	-	3 days, 10:02:00	GTC<->GTT	V<->V	Synonymous	1	0	rps4	47554	48159
Contig1	51932	T<->C	Homo	-	10 days, 1:01:00	TTT<->TCT	F<->S	Nonsynonymous	0	1	ndhK	51901	52653
Contig1	52626	C<->A	Homo	-	10:00:00	CAA<->AAA	Q<->K	Nonsynonymous	0	1	ndhK	51901	52653
Contig1	52696	T<->C	Homo	-	4 days, 8:01:00	CTA<->CCA	L<->P	Nonsynonymous	0	1	ndhC	52644	53006
Contig1	52884	A<->C	Homo	-	1 day, 17:02:00	CTA<->CTC	L<->L	Synonymous	1	0	ndhC	52644	53006
Contig1	56599	A<->G	Homo	-	14 days, 2:02:00	ACA<->ACG	T<->T	Synonymous	1	0	atpB	56125	57612
Contig1	57396	A<->G	Homo	-	3 days, 1:00:00	ACT<->GCT	T<->A	Nonsynonymous	0	1	atpB	56125	57612
Contig1	58996	G<->A	Homo	+	7 days, 22:02:00	AAG<->AAA	K<->K	Synonymous	1	0	rbcL	58427	59890
Contig1	59119	G<->A	Homo	+	9 days, 15:02:00	GCG<->GCA	A<->A	Synonymous	1	0	rbcL	58427	59890
Contig1	59120	C<->A	Homo	+	9 days, 16:00:00	CTT<->ATT	L<->I	Nonsynonymous	0	1	rbcL	58427	59890
Contig1	59167	G<->T	Homo	+	10 days, 7:02:00	TTG<->TTT	L<->F	Nonsynonymous	0	1	rbcL	58427	59890
Contig1	59584	C<->G	Homo	+	16 days, 2:02:00	TCC<->TCG	S<->S	Synonymous	1	0	rbcL	58427	59890
Contig1	59666	A<->T	Homo	+	17 days, 6:00:00	ATA<->TTA	I<->L	Nonsynonymous	0	1	rbcL	58427	59890
Contig1	59828	G<->A	Homo	+	19 days, 12:00:00	GTA<->ATA	V<->I	Nonsynonymous	0	1	rbcL	58427	59890
Contig1	61106	A<->G	Homo	+	5 days, 22:02:00	AAA<->AAG	K<->K	Synonymous	1	0	accD	60681	62213
Contig1	61269	C<->A	Homo	+	8 days, 5:00:00	CAA<->AAA	Q<->K	Nonsynonymous	0	1	accD	60681	62213
Contig1	61586	C<->T	Homo	+	12 days, 14:02:00	TTC<->TTT	F<->F	Synonymous	1	0	accD	60681	62213
Contig1	64440	G<->A	Homo	+	2 days, 7:02:00	TTG<->TTA	L<->L	Synonymous	1	0	cemA	64276	64986
Contig1	65256	T<->G	Homo	+	06:00:00	TCT<->GCT	S<->A	Nonsynonymous	0	1	petA	65241	66203
Contig1	65526	A<->C	Homo	+	4 days, 0:00:00	ATT<->CTT	I<->L	Nonsynonymous	0	1	petA	65241	66203
Contig1	73980	G<->A	Homo	-	3 days, 17:02:00	ACG<->ACA	T<->T	Synonymous	1	0	clpP	73881	74186
Contig1	76860	T<->C	Homo	+	18 days, 5:00:00	TTG<->CTG	L<->L	Synonymous	1	0	psbB	75552	77078
Contig1	77838	C<->T	Homo	+	2 days, 7:02:00	TCC<->TCT	S<->S	Synonymous	1	0	psbH	77674	77895
Contig1	79385	T<->A	Homo	+	6 days, 17:02:00	CCT<->CCA	P<->P	Synonymous	1	0	petB	78909	79556
Contig1	81861	T<->C	Homo	-	5 days, 2:02:00	ATT<->ATC	I<->I	Synonymous	1	0	rpoA	81198	82226
Contig1	82879	T<->G	Homo	-	1 day, 1:02:00	GTT<->GTG	V<->V	Synonymous	1	0	rpl36	82840	82953
Contig1	83064	G<->A	Homo	-	3 days, 6:02:00	TAG<->TAA	*<->*	Stop_syn	1	0	infA	83064	83297
Contig1	83454	A<->C	Homo	-	4 days, 23:00:00	AGA<->CGA	R<->R	Synonymous	1	0	rps8	83410	83808
Contig1	83692	C<->T	Homo	-	1 day, 15:02:00	CTC<->CTT	L<->L	Synonymous	1	0	rps8	83410	83808
Contig1	84345	C<->T	Homo	-	09:02:00	AAC<->AAT	N<->N	Synonymous	1	0	rpl14	84003	84371
Contig1	86136	A<->C	Homo	-	8 days, 17:02:00	ATA<->ATC	I<->I	Synonymous	1	0	rps3	86106	86762
Contig1	86180	C<->T	Homo	-	8 days, 3:00:00	CAT<->TAT	H<->Y	Nonsynonymous	0	1	rps3	86106	86762
Contig1	86439	G<->T	Homo	-	4 days, 12:02:00	CGG<->CGT	R<->R	Synonymous	1	0	rps3	86106	86762
Contig1	86498	A<->G	Homo	-	3 days, 17:00:00	ACA<->GCA	T<->A	Nonsynonymous	0	1	rps3	86106	86762
Contig1	86556	T<->C	Homo	-	2 days, 21:02:00	ATT<->ATC	I<->I	Synonymous	1	0	rps3	86106	86762
Contig1	87169	C<->A	Homo	-	16:00:00	CAA<->AAA	Q<->K	Nonsynonymous	0	1	rpl22	86825	87214
Contig1	87201	A<->C	Homo	-	05:01:00	AAA<->ACA	K<->T	Nonsynonymous	0	1	rpl22	86825	87214
Contig1	87202	A<->T	Homo	-	05:00:00	AAA<->TAA	K<->*	Premature_stop	0	1	rpl22	86825	87214
Contig1	116993	A<->C	Homo	-	30 days, 5:02:00	TCA<->TCC	S<->S	Synonymous	1	0	ndhF	116957	119167
Contig1	117171	G<->A	Homo	-	27 days, 18:01:00	AGA<->AAA	R<->K	Nonsynonymous	0	1	ndhF	116957	119167
Contig1	117350	A<->G	Homo	-	25 days, 6:02:00	GCA<->GCG	A<->A	Synonymous	1	0	ndhF	116957	119167
Contig1	117380	T<->G	Homo	-	24 days, 20:02:00	TTT<->TTG	F<->L	Nonsynonymous	0	1	ndhF	116957	119167
Contig1	117724	G<->A	Homo	-	20 days, 2:00:00	GAA<->AAA	E<->K	Nonsynonymous	0	1	ndhF	116957	119167
Contig1	117764	T<->C	Homo	-	19 days, 12:02:00	ACT<->ACC	T<->T	Synonymous	1	0	ndhF	116957	119167
Contig1	117968	G<->A	Homo	-	16 days, 16:02:00	GTG<->GTA	V<->V	Synonymous	1	0	ndhF	116957	119167
Contig1	118025	A<->G	Homo	-	15 days, 21:02:00	ATA<->ATG	I<->M	Nonsynonymous	0	1	ndhF	116957	119167
Contig1	118084	A<->G	Homo	-	15 days, 2:00:00	ACC<->GCC	T<->A	Nonsynonymous	0	1	ndhF	116957	119167
Contig1	118136	C<->T	Homo	-	14 days, 8:02:00	TTC<->TTT	F<->F	Synonymous	1	0	ndhF	116957	119167
Contig1	118503	G<->A	Homo	-	9 days, 6:01:00	AGT<->AAT	S<->N	Nonsynonymous	0	1	ndhF	116957	119167
Contig1	118529	A<->T	Homo	-	8 days, 21:02:00	AAA<->AAT	K<->N	Nonsynonymous	0	1	ndhF	116957	119167
Contig1	121529	T<->G	Homo	+	7 days, 15:02:00	AAT<->AAG	N<->K	Nonsynonymous	0	1	ccsA	120981	121958
Contig1	121542	A<->G	Homo	+	7 days, 20:00:00	AGT<->GGT	S<->G	Nonsynonymous	0	1	ccsA	120981	121958
Contig1	121865	G<->A	Homo	+	12 days, 7:02:00	ATG<->ATA	M<->I	Nonsynonymous	0	1	ccsA	120981	121958
Contig1	125782	T<->C	Homo	-	20:00:00	TTA<->CTA	L<->L	Synonymous	1	0	ndhG	125309	125839
Contig1	125792	G<->T	Homo	-	16:02:00	GGG<->GGT	G<->G	Synonymous	1	0	ndhG	125309	125839
Contig1	126881	C<->A	Homo	-	10 days, 14:00:00	CTT<->ATT	L<->I	Nonsynonymous	0	1	ndhA	126561	127078
Contig1	126894	T<->C	Homo	-	10 days, 9:02:00	TTT<->TTC	F<->F	Synonymous	1	0	ndhA	126561	127078
Contig1	126945	A<->G	Homo	-	9 days, 16:02:00	GCA<->GCG	A<->A	Synonymous	1	0	ndhA	126561	127078
Contig1	128652	C<->T	Homo	-	16:01:00	ACA<->ATA	T<->I	Nonsynonymous	0	1	ndhA	128137	128698
Contig1	128770	G<->A	Homo	-	15 days, 11:01:00	AGA<->AAA	R<->K	Nonsynonymous	0	1	ndhH	128700	129881
Contig1	129068	A<->G	Homo	-	11 days, 8:00:00	ATA<->GTA	I<->V	Nonsynonymous	0	1	ndhH	128700	129881
Contig1	129279	G<->A	Homo	-	8 days, 9:02:00	GAG<->GAA	E<->E	Synonymous	1	0	ndhH	128700	129881
Contig1	129692	C<->T	Homo	-	2 days, 16:00:00	CTG<->TTG	L<->L	Synonymous	1	0	ndhH	128700	129881
Contig1	130034	G<->A	Homo	-	3 days, 5:02:00	AAG<->AAA	K<->K	Synonymous	1	0	rps15	130007	130264
Contig1	130080	A<->G	Homo	-	2 days, 14:01:00	CAA<->CGA	Q<->R	Nonsynonymous	0	1	rps15	130007	130264
Contig1	130819	T<->C	Homo	-	73 days, 4:00:00	TTT<->CTT	F<->L	Nonsynonymous	0	1	ycf1	130697	136084
Contig1	131043	G<->A	Homo	-	70 days, 1:01:00	AGG<->AAG	R<->K	Nonsynonymous	0	1	ycf1	130697	136084
Contig1	131142	C<->G	Homo	-	68 days, 16:01:00	ACT<->AGT	T<->S	Nonsynonymous	0	1	ycf1	130697	136084
Contig1	131341	T<->C	Homo	-	65 days, 22:00:00	TCA<->CCA	S<->P	Nonsynonymous	0	1	ycf1	130697	136084
Contig1	131346	C<->T	Homo	-	65 days, 20:01:00	ACG<->ATG	T<->M	Nonsynonymous	0	1	ycf1	130697	136084
Contig1	131395	C<->T	Homo	-	65 days, 4:00:00	CAT<->TAT	H<->Y	Nonsynonymous	0	1	ycf1	130697	136084
Contig1	131604	A<->T	Homo	-	62 days, 6:01:00	AAC<->ATC	N<->I	Nonsynonymous	0	1	ycf1	130697	136084
Contig1	131617	G<->T	Homo	-	62 days, 2:00:00	GTA<->TTA	V<->L	Nonsynonymous	0	1	ycf1	130697	136084
Contig1	131636	G<->A	Homo	-	61 days, 19:02:00	AAG<->AAA	K<->K	Synonymous	1	0	ycf1	130697	136084
Contig1	131647	G<->A	Homo	-	61 days, 16:00:00	GAA<->AAA	E<->K	Nonsynonymous	0	1	ycf1	130697	136084
Contig1	131681	T<->G	Homo	-	61 days, 4:02:00	CAT<->CAG	H<->Q	Nonsynonymous	0	1	ycf1	130697	136084
Contig1	131724	A<->C	Homo	-	60 days, 14:01:00	AAT<->ACT	N<->T	Nonsynonymous	0	1	ycf1	130697	136084
Contig1	131926	G<->A	Homo	-	57 days, 19:00:00	GAT<->AAT	D<->N	Nonsynonymous	0	1	ycf1	130697	136084
Contig1	131959	A<->C	Homo	-	57 days, 8:00:00	AAA<->CAA	K<->Q	Nonsynonymous	0	1	ycf1	130697	136084
Contig1	132047	C<->T	Homo	-	56 days, 2:02:00	TTC<->TTT	F<->F	Synonymous	1	0	ycf1	130697	136084
Contig1	132174	T<->C	Homo	-	54 days, 8:01:00	TTA<->TCA	L<->S	Nonsynonymous	0	1	ycf1	130697	136084
Contig1	132246	A<->T	Homo	-	53 days, 8:01:00	TAT<->TTT	Y<->F	Nonsynonymous	0	1	ycf1	130697	136084

## Sheet: Alpinia-oxyphylla.cds.info
ref_id	position	ref_base<->sample_base	snp_status	strand	codon_phase	codon_mutate	aa_mutate	mutate_type	synonymous	nonsynonymous	gene_id	pos_start	pos_end	gene	S	N
Contig1	241	T<->C	Homo	-	12 days, 17:02:00	TCT<->TCC	S<->S	Synonymous	1	0	psbA	94	1155	psbA	3	0
Contig1	267	T<->C	Homo	-	12 days, 9:00:00	TTA<->CTA	L<->L	Synonymous	1	0	psbA	94	1155	matK	3	3
Contig1	691	T<->A	Homo	-	6 days, 11:02:00	GCT<->GCA	A<->A	Synonymous	1	0	psbA	94	1155	atpA	2	1
Contig1	1862	C<->T	Homo	-	19 days, 21:01:00	TCT<->TTT	S<->F	Nonsynonymous	0	1	matK	1744	3291	atpH	1	0
Contig1	2428	A<->G	Homo	-	12 days, 0:02:00	TCA<->TCG	S<->S	Synonymous	1	0	matK	1744	3291	rps2	1	1
Contig1	2483	C<->T	Homo	-	11 days, 6:01:00	ACT<->ATT	T<->I	Nonsynonymous	0	1	matK	1744	3291	rpoC2	8	8
Contig1	2715	G<->T	Homo	-	8 days, 1:00:00	GGG<->TGG	G<->W	Nonsynonymous	0	1	matK	1744	3291	rpoC1	6	3
Contig1	2776	T<->C	Homo	-	7 days, 4:02:00	TCT<->TCC	S<->S	Synonymous	1	0	matK	1744	3291	rpoB	7	3
Contig1	3190	T<->C	Homo	-	1 day, 10:02:00	GAT<->GAC	D<->D	Synonymous	1	0	matK	1744	3291	psbC	0	1
Contig1	10826	A<->C	Homo	-	19 days, 17:00:00	AAA<->CAA	K<->Q	Nonsynonymous	0	1	atpA	10719	12242	psbZ	1	0
Contig1	11529	T<->C	Homo	-	9 days, 22:02:00	CTT<->CTC	L<->L	Synonymous	1	0	atpA	10719	12242	rps14	0	1
Contig1	11559	G<->A	Homo	-	9 days, 12:02:00	ACG<->ACA	T<->T	Synonymous	1	0	atpA	10719	12242	psaB	2	1
Contig1	14395	T<->C	Homo	-	09:02:00	TCT<->TCC	S<->S	Synonymous	1	0	atpH	14176	14421	psaA	4	1
Contig1	16583	T<->C	Homo	-	9 days, 12:02:00	GGT<->GGC	G<->G	Synonymous	1	0	rps2	16556	17266	ycf3	1	0
Contig1	17019	C<->T	Homo	-	3 days, 11:01:00	TCA<->TTA	S<->L	Nonsynonymous	0	1	rps2	16556	17266	rps4	1	0
Contig1	17833	G<->A	Homo	-	52 days, 20:02:00	TTG<->TTA	L<->L	Synonymous	1	0	rpoC2	17503	21636	ndhK	1	1
Contig1	17843	A<->G	Homo	-	52 days, 17:01:00	AAG<->AGG	K<->R	Nonsynonymous	0	1	rpoC2	17503	21636	ndhC	0	2
Contig1	17865	T<->G	Homo	-	52 days, 10:00:00	TCA<->GCA	S<->A	Nonsynonymous	0	1	rpoC2	17503	21636	atpB	2	2
Contig1	19018	A<->G	Homo	-	36 days, 9:02:00	AAA<->AAG	K<->K	Synonymous	1	0	rpoC2	17503	21636	rbcL	5	1
Contig1	19164	A<->C	Homo	-	34 days, 9:00:00	AAC<->CAC	N<->H	Nonsynonymous	0	1	rpoC2	17503	21636	accD	3	2
Contig1	19502	T<->A	Homo	-	29 days, 16:01:00	ATA<->AAA	I<->K	Nonsynonymous	0	1	rpoC2	17503	21636	ycf4	1	0
Contig1	19511	T<->G	Homo	-	29 days, 13:01:00	ATA<->AGA	I<->R	Nonsynonymous	0	1	rpoC2	17503	21636	cemA	1	1
Contig1	19636	A<->C	Homo	-	27 days, 19:02:00	CTA<->CTC	L<->L	Synonymous	1	0	rpoC2	17503	21636	petA	1	2
Contig1	19741	G<->A	Homo	-	26 days, 8:02:00	GTG<->GTA	V<->V	Synonymous	1	0	rpoC2	17503	21636	rpl33	0	1
Contig1	19846	C<->T	Homo	-	24 days, 21:02:00	ATC<->ATT	I<->I	Synonymous	1	0	rpoC2	17503	21636	rps18	1	0
Contig1	19849	A<->G	Homo	-	24 days, 20:02:00	TCA<->TCG	S<->S	Synonymous	1	0	rpoC2	17503	21636	rpl20	2	0
Contig1	20271	T<->C	Homo	-	19 days, 0:00:00	TAC<->CAC	Y<->H	Nonsynonymous	0	1	rpoC2	17503	21636	clpP	1	0
Contig1	21300	C<->A	Homo	-	4 days, 17:00:00	CAA<->AAA	Q<->K	Nonsynonymous	0	1	rpoC2	17503	21636	psbH	1	0
Contig1	21337	G<->C	Homo	-	4 days, 4:02:00	TCG<->TCC	S<->S	Synonymous	1	0	rpoC2	17503	21636	petD	0	1
Contig1	21513	G<->A	Homo	-	1 day, 18:00:00	GTA<->ATA	V<->I	Nonsynonymous	0	1	rpoC2	17503	21636	rpoA	0	1
Contig1	21556	T<->C	Homo	-	1 day, 3:02:00	ATT<->ATC	I<->I	Synonymous	1	0	rpoC2	17503	21636	rps11	0	1
Contig1	21904	T<->C	Homo	-	27 days, 12:00:00	TTT<->CTT	F<->L	Nonsynonymous	0	1	rpoC1	21827	23452	rpl36	2	0
Contig1	22091	G<->T	Homo	-	24 days, 21:02:00	CAG<->CAT	Q<->H	Nonsynonymous	0	1	rpoC1	21827	23452	infA	1	0
Contig1	22463	G<->A	Homo	-	19 days, 17:02:00	GGG<->GGA	G<->G	Synonymous	1	0	rpoC1	21827	23452	rps8	2	0
Contig1	22541	G<->A	Homo	-	18 days, 15:02:00	GGG<->GGA	G<->G	Synonymous	1	0	rpoC1	21827	23452	rpl14	1	0
Contig1	22687	C<->A	Homo	-	16 days, 15:00:00	CGA<->AGA	R<->R	Synonymous	1	0	rpoC1	21827	23452	rps3	2	3
Contig1	22727	C<->T	Homo	-	16 days, 1:02:00	GTC<->GTT	V<->V	Synonymous	1	0	rpoC1	21827	23452	rpl22	0	1
Contig1	23023	C<->T	Homo	-	11 days, 23:00:00	CTA<->TTA	L<->L	Synonymous	1	0	rpoC1	21827	23452	ndhF	8	5
Contig1	23452	G<->A	Homo	-	6 days, 0:00:00	GAT<->AAT	D<->N	Nonsynonymous	0	1	rpoC1	21827	23452	ccsA	0	2
Contig1	24376	G<->A	Homo	-	3 days, 12:02:00	CCG<->CCA	P<->P	Synonymous	1	0	rpoC1	24199	24627	ndhD	3	0
Contig1	25254	C<->G	Homo	-	36 days, 10:02:00	CTC<->CTG	L<->L	Synonymous	1	0	rpoB	24654	27875	ndhE	1	0
Contig1	25493	G<->C	Homo	-	33 days, 3:00:00	GGG<->CGG	G<->R	Nonsynonymous	0	1	rpoB	24654	27875	ndhG	1	0
Contig1	25614	A<->G	Homo	-	31 days, 10:02:00	TCA<->TCG	S<->S	Synonymous	1	0	rpoB	24654	27875	ndhI	1	0
Contig1	25803	T<->C	Homo	-	28 days, 19:02:00	ATT<->ATC	I<->I	Synonymous	1	0	rpoB	24654	27875	ndhA	2	1
Contig1	26592	C<->T	Homo	-	17 days, 20:02:00	TCC<->TCT	S<->S	Synonymous	1	0	rpoB	24654	27875	ndhH	1	0
Contig1	27261	A<->C	Homo	-	8 days, 13:02:00	TTA<->TTC	L<->F	Nonsynonymous	0	1	rpoB	24654	27875	rps15	0	3
Contig1	27345	G<->A	Homo	-	7 days, 9:02:00	CAG<->CAA	Q<->Q	Synonymous	1	0	rpoB	24654	27875	ycf1	6	19
Contig1	27438	C<->T	Homo	-	6 days, 2:02:00	GTC<->GTT	V<->V	Synonymous	1	0	rpoB	24654	27875
Contig1	27598	T<->G	Homo	-	3 days, 21:01:00	ATA<->AGA	I<->R	Nonsynonymous	0	1	rpoB	24654	27875		90	72
Contig1	27870	C<->T	Homo	-	02:02:00	CTC<->CTT	L<->L	Synonymous	1	0	rpoB	24654	27875
Contig1	36518	C<->A	Homo	+	7 days, 2:00:00	CTA<->ATA	L<->I	Nonsynonymous	0	1	psbC	36011	37432
Contig1	38103	T<->C	Homo	+	1 day, 0:02:00	CCT<->CCC	P<->P	Synonymous	1	0	psbZ	38032	38220
Contig1	39144	G<->A	Homo	-	1 day, 18:00:00	GAA<->AAA	E<->K	Nonsynonymous	0	1	rps14	38965	39267
Contig1	39484	C<->T	Homo	-	29 days, 15:01:00	GCC<->GTC	A<->V	Nonsynonymous	0	1	psaB	39411	41615
Contig1	40167	T<->C	Homo	-	20 days, 3:02:00	GGT<->GGC	G<->G	Synonymous	1	0	psaB	39411	41615
Contig1	41300	C<->A	Homo	-	4 days, 10:00:00	CGA<->AGA	R<->R	Synonymous	1	0	psaB	39411	41615
Contig1	42892	T<->C	Homo	-	13 days, 22:02:00	GGT<->GGC	G<->G	Synonymous	1	0	psaA	41641	43893
Contig1	43075	T<->G	Homo	-	11 days, 9:02:00	CTT<->CTG	L<->L	Synonymous	1	0	psaA	41641	43893
Contig1	43108	C<->T	Homo	-	10 days, 22:02:00	TTC<->TTT	F<->F	Synonymous	1	0	psaA	41641	43893
Contig1	43113	C<->T	Homo	-	10 days, 21:00:00	CTT<->TTT	L<->F	Nonsynonymous	0	1	psaA	41641	43893
Contig1	43864	A<->T	Homo	-	10:02:00	GTA<->GTT	V<->V	Synonymous	1	0	psaA	41641	43893
Contig1	45555	G<->A	Homo	-	3 days, 13:02:00	TTG<->TTA	L<->L	Synonymous	1	0	ycf3	45485	45685
Contig1	47914	C<->T	Homo	-	3 days, 10:02:00	GTC<->GTT	V<->V	Synonymous	1	0	rps4	47554	48159
Contig1	51932	T<->C	Homo	-	10 days, 1:01:00	TTT<->TCT	F<->S	Nonsynonymous	0	1	ndhK	51901	52653
Contig1	52351	C<->T	Homo	-	4 days, 5:02:00	GGC<->GGT	G<->G	Synonymous	1	0	ndhK	51901	52653
Contig1	52696	T<->C	Homo	-	4 days, 8:01:00	CTA<->CCA	L<->P	Nonsynonymous	0	1	ndhC	52644	53006
Contig1	52919	G<->A	Homo	-	1 day, 6:00:00	GTT<->ATT	V<->I	Nonsynonymous	0	1	ndhC	52644	53006
Contig1	56599	A<->G	Homo	-	14 days, 2:02:00	ACA<->ACG	T<->T	Synonymous	1	0	atpB	56125	57612
Contig1	57348	A<->G	Homo	-	3 days, 17:00:00	ATT<->GTT	I<->V	Nonsynonymous	0	1	atpB	56125	57612
Contig1	57396	A<->G	Homo	-	3 days, 1:00:00	ACT<->GCT	T<->A	Nonsynonymous	0	1	atpB	56125	57612
Contig1	57457	C<->T	Homo	-	2 days, 4:02:00	GTC<->GTT	V<->V	Synonymous	1	0	atpB	56125	57612
Contig1	58996	G<->A	Homo	+	7 days, 22:02:00	AAG<->AAA	K<->K	Synonymous	1	0	rbcL	58427	59890
Contig1	59024	C<->T	Homo	+	8 days, 8:00:00	CTA<->TTA	L<->L	Synonymous	1	0	rbcL	58427	59890
Contig1	59119	G<->A	Homo	+	9 days, 15:02:00	GCG<->GCA	A<->A	Synonymous	1	0	rbcL	58427	59890
Contig1	59650	G<->A	Homo	+	17 days, 0:02:00	CAG<->CAA	Q<->Q	Synonymous	1	0	rbcL	58427	59890
Contig1	59666	A<->T	Homo	+	17 days, 6:00:00	ATA<->TTA	I<->L	Nonsynonymous	0	1	rbcL	58427	59890
Contig1	59848	C<->T	Homo	+	19 days, 18:02:00	TTC<->TTT	F<->F	Synonymous	1	0	rbcL	58427	59890
Contig1	60700	T<->C	Homo	+	07:01:00	CTT<->CCT	L<->P	Nonsynonymous	0	1	accD	60681	62213
Contig1	61106	A<->G	Homo	+	5 days, 22:02:00	AAA<->AAG	K<->K	Synonymous	1	0	accD	60681	62213
Contig1	61581	G<->T	Homo	+	12 days, 13:00:00	GAT<->TAT	D<->Y	Nonsynonymous	0	1	accD	60681	62213
Contig1	61586	C<->T	Homo	+	12 days, 14:02:00	TTC<->TTT	F<->F	Synonymous	1	0	accD	60681	62213
Contig1	61955	C<->T	Homo	+	17 days, 17:02:00	ACC<->ACT	T<->T	Synonymous	1	0	accD	60681	62213
Contig1	63745	C<->T	Homo	+	7 days, 10:02:00	CGC<->CGT	R<->R	Synonymous	1	0	ycf4	63212	63766
Contig1	64405	T<->C	Homo	+	1 day, 20:00:00	TAT<->CAT	Y<->H	Nonsynonymous	0	1	cemA	64276	64986
Contig1	64440	G<->A	Homo	+	2 days, 7:02:00	TTG<->TTA	L<->L	Synonymous	1	0	cemA	64276	64986
Contig1	65256	T<->G	Homo	+	06:00:00	TCT<->GCT	S<->A	Nonsynonymous	0	1	petA	65241	66203
Contig1	65510	G<->A	Homo	+	3 days, 18:02:00	AAG<->AAA	K<->K	Synonymous	1	0	petA	65241	66203
Contig1	65526	A<->C	Homo	+	4 days, 0:00:00	ATT<->CTT	I<->L	Nonsynonymous	0	1	petA	65241	66203
Contig1	70774	G<->A	Homo	+	1 day, 20:00:00	GGT<->AGT	G<->S	Nonsynonymous	0	1	rpl33	70645	70845
Contig1	71372	A<->G	Homo	+	4 days, 15:02:00	AAA<->AAG	K<->K	Synonymous	1	0	rps18	71040	71375
Contig1	71764	C<->T	Homo	-	3 days, 9:00:00	CTA<->TTA	L<->L	Synonymous	1	0	rpl20	71576	72004
Contig1	71768	T<->C	Homo	-	3 days, 7:02:00	AGT<->AGC	S<->S	Synonymous	1	0	rpl20	71576	72004
Contig1	73002	G<->A	Homo	-	8 days, 14:01:00	TGA<->TAA	*<->*	Stop_syn	1	0	clpP	73001	73252
Contig1	77838	C<->T	Homo	+	2 days, 7:02:00	TCC<->TCT	S<->S	Synonymous	1	0	psbH	77674	77895
Contig1	80816	T<->C	Homo	+	4 days, 10:01:00	ATG<->ACG	M<->T	Nonsynonymous	0	1	petD	80508	80982
Contig1	82211	G<->A	Homo	-	06:00:00	GTA<->ATA	V<->I	Nonsynonymous	0	1	rpoA	81198	82226
Contig1	82705	G<->A	Homo	-	04:00:00	GCT<->ACT	A<->T	Nonsynonymous	0	1	rps11	82298	82714
Contig1	82879	T<->G	Homo	-	1 day, 1:02:00	GTT<->GTG	V<->V	Synonymous	1	0	rpl36	82840	82953
Contig1	82942	G<->A	Homo	-	04:02:00	CGG<->CGA	R<->R	Synonymous	1	0	rpl36	82840	82953
Contig1	83250	T<->A	Homo	-	16:02:00	CTT<->CTA	L<->L	Synonymous	1	0	infA	83064	83297
Contig1	83454	A<->C	Homo	-	4 days, 23:00:00	AGA<->CGA	R<->R	Synonymous	1	0	rps8	83410	83808
Contig1	83692	C<->T	Homo	-	1 day, 15:02:00	CTC<->CTT	L<->L	Synonymous	1	0	rps8	83410	83808
Contig1	84345	C<->T	Homo	-	09:02:00	AAC<->AAT	N<->N	Synonymous	1	0	rpl14	84003	84371
Contig1	86136	A<->C	Homo	-	8 days, 17:02:00	ATA<->ATC	I<->I	Synonymous	1	0	rps3	86106	86762
Contig1	86180	C<->T	Homo	-	8 days, 3:00:00	CAT<->TAT	H<->Y	Nonsynonymous	0	1	rps3	86106	86762
Contig1	86328	G<->T	Homo	-	6 days, 1:02:00	ATG<->ATT	M<->I	Nonsynonymous	0	1	rps3	86106	86762
Contig1	86498	A<->G	Homo	-	3 days, 17:00:00	ACA<->GCA	T<->A	Nonsynonymous	0	1	rps3	86106	86762
Contig1	86556	T<->C	Homo	-	2 days, 21:02:00	ATT<->ATC	I<->I	Synonymous	1	0	rps3	86106	86762
Contig1	87135	G<->A	Homo	-	1 day, 3:01:00	CGA<->CAA	R<->Q	Nonsynonymous	0	1	rpl22	86825	87214
Contig1	117262	G<->A	Homo	-	26 days, 12:00:00	GGA<->AGA	G<->R	Nonsynonymous	0	1	ndhF	116957	119167
Contig1	117293	G<->A	Homo	-	26 days, 1:02:00	CAG<->CAA	Q<->Q	Synonymous	1	0	ndhF	116957	119167
Contig1	117350	A<->G	Homo	-	25 days, 6:02:00	GCA<->GCG	A<->A	Synonymous	1	0	ndhF	116957	119167
Contig1	117694	A<->C	Homo	-	20 days, 12:00:00	ATT<->CTT	I<->L	Nonsynonymous	0	1	ndhF	116957	119167
Contig1	117764	T<->C	Homo	-	19 days, 12:02:00	ACT<->ACC	T<->T	Synonymous	1	0	ndhF	116957	119167
Contig1	117956	T<->C	Homo	-	16 days, 20:02:00	TCT<->TCC	S<->S	Synonymous	1	0	ndhF	116957	119167
Contig1	117968	G<->A	Homo	-	16 days, 16:02:00	GTG<->GTA	V<->V	Synonymous	1	0	ndhF	116957	119167
Contig1	118025	A<->G	Homo	-	15 days, 21:02:00	ATA<->ATG	I<->M	Nonsynonymous	0	1	ndhF	116957	119167
Contig1	118084	A<->G	Homo	-	15 days, 2:00:00	ACC<->GCC	T<->A	Nonsynonymous	0	1	ndhF	116957	119167
Contig1	118373	C<->T	Homo	-	11 days, 1:02:00	CAC<->CAT	H<->H	Synonymous	1	0	ndhF	116957	119167
Contig1	118529	A<->T	Homo	-	8 days, 21:02:00	AAA<->AAT	K<->N	Nonsynonymous	0	1	ndhF	116957	119167
Contig1	118601	A<->G	Homo	-	7 days, 21:02:00	TTA<->TTG	L<->L	Synonymous	1	0	ndhF	116957	119167
Contig1	118760	G<->A	Homo	-	5 days, 16:02:00	TTG<->TTA	L<->L	Synonymous	1	0	ndhF	116957	119167
Contig1	121529	T<->G	Homo	+	7 days, 15:02:00	AAT<->AAG	N<->K	Nonsynonymous	0	1	ccsA	120981	121958
Contig1	121542	A<->G	Homo	+	7 days, 20:00:00	AGT<->GGT	S<->G	Nonsynonymous	0	1	ccsA	120981	121958
Contig1	122245	G<->A	Homo	-	20 days, 22:02:00	TAG<->TAA	*<->*	Stop_syn	1	0	ndhD	122245	123750
Contig1	122728	T<->C	Homo	-	14 days, 5:02:00	TTT<->TTC	F<->F	Synonymous	1	0	ndhD	122245	123750
Contig1	123532	T<->C	Homo	-	3 days, 1:02:00	GAT<->GAC	D<->D	Synonymous	1	0	ndhD	122245	123750
Contig1	124968	C<->T	Homo	-	1 day, 14:00:00	CTA<->TTA	L<->L	Synonymous	1	0	ndhE	124774	125079
Contig1	125782	T<->C	Homo	-	20:00:00	TTA<->CTA	L<->L	Synonymous	1	0	ndhG	125309	125839
Contig1	126107	G<->A	Homo	-	5 days, 0:02:00	TCG<->TCA	S<->S	Synonymous	1	0	ndhI	125924	126466
Contig1	126580	C<->T	Homo	-	14 days, 18:01:00	TCT<->TTT	S<->F	Nonsynonymous	0	1	ndhA	126561	127078
Contig1	126945	A<->G	Homo	-	9 days, 16:02:00	GCA<->GCG	A<->A	Synonymous	1	0	ndhA	126561	127078
Contig1	128429	G<->A	Homo	-	3 days, 18:02:00	CCG<->CCA	P<->P	Synonymous	1	0	ndhA	128137	128698
Contig1	129692	C<->T	Homo	-	2 days, 16:00:00	CTG<->TTG	L<->L	Synonymous	1	0	ndhH	128700	129881
Contig1	130047	G<->A	Homo	-	3 days, 1:01:00	GGA<->GAA	G<->E	Nonsynonymous	0	1	rps15	130007	130264
Contig1	130080	A<->G	Homo	-	2 days, 14:01:00	CAA<->CGA	Q<->R	Nonsynonymous	0	1	rps15	130007	130264
Contig1	130213	G<->A	Homo	-	18:00:00	GAA<->AAA	E<->K	Nonsynonymous	0	1	rps15	130007	130264
Contig1	130714	C<->A	Homo	-	74 days, 15:00:00	CGA<->AGA	R<->R	Synonymous	1	0	ycf1	130697	136084
Contig1	130819	T<->C	Homo	-	73 days, 4:00:00	TTT<->CTT	F<->L	Nonsynonymous	0	1	ycf1	130697	136084
Contig1	130877	G<->T	Homo	-	72 days, 8:02:00	TTG<->TTT	L<->F	Nonsynonymous	0	1	ycf1	130697	136084
Contig1	130889	C<->T	Homo	-	72 days, 4:02:00	TCC<->TCT	S<->S	Synonymous	1	0	ycf1	130697	136084
Contig1	131142	C<->G	Homo	-	68 days, 16:01:00	ACT<->AGT	T<->S	Nonsynonymous	0	1	ycf1	130697	136084
Contig1	131326	A<->C	Homo	-	66 days, 3:00:00	ATA<->CTA	I<->L	Nonsynonymous	0	1	ycf1	130697	136084
Contig1	131341	T<->C	Homo	-	65 days, 22:00:00	TCA<->CCA	S<->P	Nonsynonymous	0	1	ycf1	130697	136084
Contig1	131346	C<->T	Homo	-	65 days, 20:01:00	ACG<->ATG	T<->M	Nonsynonymous	0	1	ycf1	130697	136084
Contig1	131372	G<->A	Homo	-	65 days, 11:02:00	AAG<->AAA	K<->K	Synonymous	1	0	ycf1	130697	136084
Contig1	131387	T<->G	Homo	-	65 days, 6:02:00	ATT<->ATG	I<->M	Nonsynonymous	0	1	ycf1	130697	136084
Contig1	131395	C<->T	Homo	-	65 days, 4:00:00	CAT<->TAT	H<->Y	Nonsynonymous	0	1	ycf1	130697	136084
Contig1	131482	A<->C	Homo	-	63 days, 23:00:00	AAA<->CAA	K<->Q	Nonsynonymous	0	1	ycf1	130697	136084
Contig1	131489	A<->G	Homo	-	63 days, 20:02:00	AAA<->AAG	K<->K	Synonymous	1	0	ycf1	130697	136084
Contig1	131505	G<->A	Homo	-	63 days, 15:01:00	AGA<->AAA	R<->K	Nonsynonymous	0	1	ycf1	130697	136084
Contig1	131617	G<->T	Homo	-	62 days, 2:00:00	GTA<->TTA	V<->L	Nonsynonymous	0	1	ycf1	130697	136084
Contig1	131647	G<->A	Homo	-	61 days, 16:00:00	GAA<->AAA	E<->K	Nonsynonymous	0	1	ycf1	130697	136084
Contig1	131724	A<->C	Homo	-	60 days, 14:01:00	AAT<->ACT	N<->T	Nonsynonymous	0	1	ycf1	130697	136084
Contig1	131768	C<->T	Homo	-	59 days, 23:02:00	TTC<->TTT	F<->F	Synonymous	1	0	ycf1	130697	136084
Contig1	131848	A<->G	Homo	-	58 days, 21:00:00	AAC<->GAC	N<->D	Nonsynonymous	0	1	ycf1	130697	136084
Contig1	131959	A<->C	Homo	-	57 days, 8:00:00	AAA<->CAA	K<->Q	Nonsynonymous	0	1	ycf1	130697	136084
Contig1	131980	C<->T	Homo	-	57 days, 1:00:00	CTT<->TTT	L<->F	Nonsynonymous	0	1	ycf1	130697	136084
Contig1	132047	C<->T	Homo	-	56 days, 2:02:00	TTC<->TTT	F<->F	Synonymous	1	0	ycf1	130697	136084
Contig1	132100	G<->A	Homo	-	55 days, 9:00:00	GAT<->AAT	D<->N	Nonsynonymous	0	1	ycf1	130697	136084
Contig1	132174	T<->C	Homo	-	54 days, 8:01:00	TTA<->TCA	L<->S	Nonsynonymous	0	1	ycf1	130697	136084
Contig1	132210	G<->A	Homo	-	53 days, 20:01:00	TGT<->TAT	C<->Y	Nonsynonymous	0	1	ycf1	130697	136084

## Sheet: Alpinia-oxyphylla-ncbi.cds.info
ref_id	position	ref_base<->sample_base	snp_status	strand	codon_phase	codon_mutate	aa_mutate	mutate_type	synonymous	nonsynonymous	gene_id	pos_start	pos_end	gene	S	N
Contig1	241	T<->C	Homo	-	12 days, 17:02:00	TCT<->TCC	S<->S	Synonymous	1	0	psbA	94	1155	psbA	3	0
Contig1	267	T<->C	Homo	-	12 days, 9:00:00	TTA<->CTA	L<->L	Synonymous	1	0	psbA	94	1155	matK	3	3
Contig1	691	T<->A	Homo	-	6 days, 11:02:00	GCT<->GCA	A<->A	Synonymous	1	0	psbA	94	1155	atpA	2	1
Contig1	1862	C<->T	Homo	-	19 days, 21:01:00	TCT<->TTT	S<->F	Nonsynonymous	0	1	matK	1744	3291	atpH	1	0
Contig1	2428	A<->G	Homo	-	12 days, 0:02:00	TCA<->TCG	S<->S	Synonymous	1	0	matK	1744	3291	rps2	1	1
Contig1	2483	C<->T	Homo	-	11 days, 6:01:00	ACT<->ATT	T<->I	Nonsynonymous	0	1	matK	1744	3291	rpoC2	8	8
Contig1	2715	G<->T	Homo	-	8 days, 1:00:00	GGG<->TGG	G<->W	Nonsynonymous	0	1	matK	1744	3291	rpoC1	6	3
Contig1	2776	T<->C	Homo	-	7 days, 4:02:00	TCT<->TCC	S<->S	Synonymous	1	0	matK	1744	3291	rpoB	7	3
Contig1	3190	T<->C	Homo	-	1 day, 10:02:00	GAT<->GAC	D<->D	Synonymous	1	0	matK	1744	3291	psbC	0	1
Contig1	10826	A<->C	Homo	-	19 days, 17:00:00	AAA<->CAA	K<->Q	Nonsynonymous	0	1	atpA	10719	12242	psbZ	1	0
Contig1	11529	T<->C	Homo	-	9 days, 22:02:00	CTT<->CTC	L<->L	Synonymous	1	0	atpA	10719	12242	rps14	0	1
Contig1	11559	G<->A	Homo	-	9 days, 12:02:00	ACG<->ACA	T<->T	Synonymous	1	0	atpA	10719	12242	psaB	2	1
Contig1	14395	T<->C	Homo	-	09:02:00	TCT<->TCC	S<->S	Synonymous	1	0	atpH	14176	14421	psaA	4	1
Contig1	16583	T<->C	Homo	-	9 days, 12:02:00	GGT<->GGC	G<->G	Synonymous	1	0	rps2	16556	17266	ycf3	1	0
Contig1	17019	C<->T	Homo	-	3 days, 11:01:00	TCA<->TTA	S<->L	Nonsynonymous	0	1	rps2	16556	17266	rps4	1	0
Contig1	17833	G<->A	Homo	-	52 days, 20:02:00	TTG<->TTA	L<->L	Synonymous	1	0	rpoC2	17503	21636	ndhK	1	1
Contig1	17843	A<->G	Homo	-	52 days, 17:01:00	AAG<->AGG	K<->R	Nonsynonymous	0	1	rpoC2	17503	21636	ndhC	0	2
Contig1	17865	T<->G	Homo	-	52 days, 10:00:00	TCA<->GCA	S<->A	Nonsynonymous	0	1	rpoC2	17503	21636	atpB	3	2
Contig1	19018	A<->G	Homo	-	36 days, 9:02:00	AAA<->AAG	K<->K	Synonymous	1	0	rpoC2	17503	21636	rbcL	5	1
Contig1	19164	A<->C	Homo	-	34 days, 9:00:00	AAC<->CAC	N<->H	Nonsynonymous	0	1	rpoC2	17503	21636	accD	3	2
Contig1	19502	T<->A	Homo	-	29 days, 16:01:00	ATA<->AAA	I<->K	Nonsynonymous	0	1	rpoC2	17503	21636	ycf4	1	0
Contig1	19511	T<->G	Homo	-	29 days, 13:01:00	ATA<->AGA	I<->R	Nonsynonymous	0	1	rpoC2	17503	21636	cemA	1	1
Contig1	19636	A<->C	Homo	-	27 days, 19:02:00	CTA<->CTC	L<->L	Synonymous	1	0	rpoC2	17503	21636	petA	1	2
Contig1	19741	G<->A	Homo	-	26 days, 8:02:00	GTG<->GTA	V<->V	Synonymous	1	0	rpoC2	17503	21636	rpl33	0	1
Contig1	19846	C<->T	Homo	-	24 days, 21:02:00	ATC<->ATT	I<->I	Synonymous	1	0	rpoC2	17503	21636	rps18	1	0
Contig1	19849	A<->G	Homo	-	24 days, 20:02:00	TCA<->TCG	S<->S	Synonymous	1	0	rpoC2	17503	21636	rpl20	2	0
Contig1	20271	T<->C	Homo	-	19 days, 0:00:00	TAC<->CAC	Y<->H	Nonsynonymous	0	1	rpoC2	17503	21636	clpP	1	0
Contig1	21300	C<->A	Homo	-	4 days, 17:00:00	CAA<->AAA	Q<->K	Nonsynonymous	0	1	rpoC2	17503	21636	psbH	1	0
Contig1	21337	G<->C	Homo	-	4 days, 4:02:00	TCG<->TCC	S<->S	Synonymous	1	0	rpoC2	17503	21636	petD	0	1
Contig1	21513	G<->A	Homo	-	1 day, 18:00:00	GTA<->ATA	V<->I	Nonsynonymous	0	1	rpoC2	17503	21636	rpoA	0	1
Contig1	21556	T<->C	Homo	-	1 day, 3:02:00	ATT<->ATC	I<->I	Synonymous	1	0	rpoC2	17503	21636	rps11	0	1
Contig1	21904	T<->C	Homo	-	27 days, 12:00:00	TTT<->CTT	F<->L	Nonsynonymous	0	1	rpoC1	21827	23452	rpl36	2	0
Contig1	22091	G<->T	Homo	-	24 days, 21:02:00	CAG<->CAT	Q<->H	Nonsynonymous	0	1	rpoC1	21827	23452	infA	1	0
Contig1	22463	G<->A	Homo	-	19 days, 17:02:00	GGG<->GGA	G<->G	Synonymous	1	0	rpoC1	21827	23452	rps8	2	0
Contig1	22541	G<->A	Homo	-	18 days, 15:02:00	GGG<->GGA	G<->G	Synonymous	1	0	rpoC1	21827	23452	rpl14	1	0
Contig1	22687	C<->A	Homo	-	16 days, 15:00:00	CGA<->AGA	R<->R	Synonymous	1	0	rpoC1	21827	23452	rps3	2	3
Contig1	22727	C<->T	Homo	-	16 days, 1:02:00	GTC<->GTT	V<->V	Synonymous	1	0	rpoC1	21827	23452	rpl22	0	1
Contig1	23023	C<->T	Homo	-	11 days, 23:00:00	CTA<->TTA	L<->L	Synonymous	1	0	rpoC1	21827	23452	ndhF	8	5
Contig1	23452	G<->A	Homo	-	6 days, 0:00:00	GAT<->AAT	D<->N	Nonsynonymous	0	1	rpoC1	21827	23452	ccsA	0	2
Contig1	24376	G<->A	Homo	-	3 days, 12:02:00	CCG<->CCA	P<->P	Synonymous	1	0	rpoC1	24199	24627	ndhD	3	0
Contig1	25254	C<->G	Homo	-	36 days, 10:02:00	CTC<->CTG	L<->L	Synonymous	1	0	rpoB	24654	27875	ndhE	1	0
Contig1	25493	G<->C	Homo	-	33 days, 3:00:00	GGG<->CGG	G<->R	Nonsynonymous	0	1	rpoB	24654	27875	ndhG	1	0
Contig1	25614	A<->G	Homo	-	31 days, 10:02:00	TCA<->TCG	S<->S	Synonymous	1	0	rpoB	24654	27875	ndhI	1	0
Contig1	25803	T<->C	Homo	-	28 days, 19:02:00	ATT<->ATC	I<->I	Synonymous	1	0	rpoB	24654	27875	ndhA	2	1
Contig1	26592	C<->T	Homo	-	17 days, 20:02:00	TCC<->TCT	S<->S	Synonymous	1	0	rpoB	24654	27875	ndhH	1	0
Contig1	27261	A<->C	Homo	-	8 days, 13:02:00	TTA<->TTC	L<->F	Nonsynonymous	0	1	rpoB	24654	27875	rps15	0	3
Contig1	27345	G<->A	Homo	-	7 days, 9:02:00	CAG<->CAA	Q<->Q	Synonymous	1	0	rpoB	24654	27875	ycf1	6	19
Contig1	27438	C<->T	Homo	-	6 days, 2:02:00	GTC<->GTT	V<->V	Synonymous	1	0	rpoB	24654	27875
Contig1	27598	T<->G	Homo	-	3 days, 21:01:00	ATA<->AGA	I<->R	Nonsynonymous	0	1	rpoB	24654	27875		91	72
Contig1	27870	C<->T	Homo	-	02:02:00	CTC<->CTT	L<->L	Synonymous	1	0	rpoB	24654	27875
Contig1	36518	C<->A	Homo	+	7 days, 2:00:00	CTA<->ATA	L<->I	Nonsynonymous	0	1	psbC	36011	37432
Contig1	38103	T<->C	Homo	+	1 day, 0:02:00	CCT<->CCC	P<->P	Synonymous	1	0	psbZ	38032	38220
Contig1	39144	G<->A	Homo	-	1 day, 18:00:00	GAA<->AAA	E<->K	Nonsynonymous	0	1	rps14	38965	39267
Contig1	39484	C<->T	Homo	-	29 days, 15:01:00	GCC<->GTC	A<->V	Nonsynonymous	0	1	psaB	39411	41615
Contig1	40167	T<->C	Homo	-	20 days, 3:02:00	GGT<->GGC	G<->G	Synonymous	1	0	psaB	39411	41615
Contig1	41300	C<->A	Homo	-	4 days, 10:00:00	CGA<->AGA	R<->R	Synonymous	1	0	psaB	39411	41615
Contig1	42892	T<->C	Homo	-	13 days, 22:02:00	GGT<->GGC	G<->G	Synonymous	1	0	psaA	41641	43893
Contig1	43075	T<->G	Homo	-	11 days, 9:02:00	CTT<->CTG	L<->L	Synonymous	1	0	psaA	41641	43893
Contig1	43108	C<->T	Homo	-	10 days, 22:02:00	TTC<->TTT	F<->F	Synonymous	1	0	psaA	41641	43893
Contig1	43113	C<->T	Homo	-	10 days, 21:00:00	CTT<->TTT	L<->F	Nonsynonymous	0	1	psaA	41641	43893
Contig1	43864	A<->T	Homo	-	10:02:00	GTA<->GTT	V<->V	Synonymous	1	0	psaA	41641	43893
Contig1	45555	G<->A	Homo	-	3 days, 13:02:00	TTG<->TTA	L<->L	Synonymous	1	0	ycf3	45485	45685
Contig1	47914	C<->T	Homo	-	3 days, 10:02:00	GTC<->GTT	V<->V	Synonymous	1	0	rps4	47554	48159
Contig1	51932	T<->C	Homo	-	10 days, 1:01:00	TTT<->TCT	F<->S	Nonsynonymous	0	1	ndhK	51901	52653
Contig1	52351	C<->T	Homo	-	4 days, 5:02:00	GGC<->GGT	G<->G	Synonymous	1	0	ndhK	51901	52653
Contig1	52696	T<->C	Homo	-	4 days, 8:01:00	CTA<->CCA	L<->P	Nonsynonymous	0	1	ndhC	52644	53006
Contig1	52919	G<->A	Homo	-	1 day, 6:00:00	GTT<->ATT	V<->I	Nonsynonymous	0	1	ndhC	52644	53006
Contig1	56599	A<->G	Homo	-	14 days, 2:02:00	ACA<->ACG	T<->T	Synonymous	1	0	atpB	56125	57612
Contig1	56932	C<->A	Homo	-	9 days, 11:02:00	TCC<->TCA	S<->S	Synonymous	1	0	atpB	56125	57612
Contig1	57348	A<->G	Homo	-	3 days, 17:00:00	ATT<->GTT	I<->V	Nonsynonymous	0	1	atpB	56125	57612
Contig1	57396	A<->G	Homo	-	3 days, 1:00:00	ACT<->GCT	T<->A	Nonsynonymous	0	1	atpB	56125	57612
Contig1	57457	C<->T	Homo	-	2 days, 4:02:00	GTC<->GTT	V<->V	Synonymous	1	0	atpB	56125	57612
Contig1	58996	G<->A	Homo	+	7 days, 22:02:00	AAG<->AAA	K<->K	Synonymous	1	0	rbcL	58427	59890
Contig1	59024	C<->T	Homo	+	8 days, 8:00:00	CTA<->TTA	L<->L	Synonymous	1	0	rbcL	58427	59890
Contig1	59119	G<->A	Homo	+	9 days, 15:02:00	GCG<->GCA	A<->A	Synonymous	1	0	rbcL	58427	59890
Contig1	59650	G<->A	Homo	+	17 days, 0:02:00	CAG<->CAA	Q<->Q	Synonymous	1	0	rbcL	58427	59890
Contig1	59666	A<->T	Homo	+	17 days, 6:00:00	ATA<->TTA	I<->L	Nonsynonymous	0	1	rbcL	58427	59890
Contig1	59848	C<->T	Homo	+	19 days, 18:02:00	TTC<->TTT	F<->F	Synonymous	1	0	rbcL	58427	59890
Contig1	60700	T<->C	Homo	+	07:01:00	CTT<->CCT	L<->P	Nonsynonymous	0	1	accD	60681	62213
Contig1	61106	A<->G	Homo	+	5 days, 22:02:00	AAA<->AAG	K<->K	Synonymous	1	0	accD	60681	62213
Contig1	61581	G<->T	Homo	+	12 days, 13:00:00	GAT<->TAT	D<->Y	Nonsynonymous	0	1	accD	60681	62213
Contig1	61586	C<->T	Homo	+	12 days, 14:02:00	TTC<->TTT	F<->F	Synonymous	1	0	accD	60681	62213
Contig1	61955	C<->T	Homo	+	17 days, 17:02:00	ACC<->ACT	T<->T	Synonymous	1	0	accD	60681	62213
Contig1	63745	C<->T	Homo	+	7 days, 10:02:00	CGC<->CGT	R<->R	Synonymous	1	0	ycf4	63212	63766
Contig1	64405	T<->C	Homo	+	1 day, 20:00:00	TAT<->CAT	Y<->H	Nonsynonymous	0	1	cemA	64276	64986
Contig1	64440	G<->A	Homo	+	2 days, 7:02:00	TTG<->TTA	L<->L	Synonymous	1	0	cemA	64276	64986
Contig1	65256	T<->G	Homo	+	06:00:00	TCT<->GCT	S<->A	Nonsynonymous	0	1	petA	65241	66203
Contig1	65510	G<->A	Homo	+	3 days, 18:02:00	AAG<->AAA	K<->K	Synonymous	1	0	petA	65241	66203
Contig1	65526	A<->C	Homo	+	4 days, 0:00:00	ATT<->CTT	I<->L	Nonsynonymous	0	1	petA	65241	66203
Contig1	70774	G<->A	Homo	+	1 day, 20:00:00	GGT<->AGT	G<->S	Nonsynonymous	0	1	rpl33	70645	70845
Contig1	71372	A<->G	Homo	+	4 days, 15:02:00	AAA<->AAG	K<->K	Synonymous	1	0	rps18	71040	71375
Contig1	71764	C<->T	Homo	-	3 days, 9:00:00	CTA<->TTA	L<->L	Synonymous	1	0	rpl20	71576	72004
Contig1	71768	T<->C	Homo	-	3 days, 7:02:00	AGT<->AGC	S<->S	Synonymous	1	0	rpl20	71576	72004
Contig1	73002	G<->A	Homo	-	8 days, 14:01:00	TGA<->TAA	*<->*	Stop_syn	1	0	clpP	73001	73252
Contig1	77838	C<->T	Homo	+	2 days, 7:02:00	TCC<->TCT	S<->S	Synonymous	1	0	psbH	77674	77895
Contig1	80816	T<->C	Homo	+	4 days, 10:01:00	ATG<->ACG	M<->T	Nonsynonymous	0	1	petD	80508	80982
Contig1	82211	G<->A	Homo	-	06:00:00	GTA<->ATA	V<->I	Nonsynonymous	0	1	rpoA	81198	82226
Contig1	82705	G<->A	Homo	-	04:00:00	GCT<->ACT	A<->T	Nonsynonymous	0	1	rps11	82298	82714
Contig1	82879	T<->G	Homo	-	1 day, 1:02:00	GTT<->GTG	V<->V	Synonymous	1	0	rpl36	82840	82953
Contig1	82942	G<->A	Homo	-	04:02:00	CGG<->CGA	R<->R	Synonymous	1	0	rpl36	82840	82953
Contig1	83250	T<->A	Homo	-	16:02:00	CTT<->CTA	L<->L	Synonymous	1	0	infA	83064	83297
Contig1	83454	A<->C	Homo	-	4 days, 23:00:00	AGA<->CGA	R<->R	Synonymous	1	0	rps8	83410	83808
Contig1	83692	C<->T	Homo	-	1 day, 15:02:00	CTC<->CTT	L<->L	Synonymous	1	0	rps8	83410	83808
Contig1	84345	C<->T	Homo	-	09:02:00	AAC<->AAT	N<->N	Synonymous	1	0	rpl14	84003	84371
Contig1	86136	A<->C	Homo	-	8 days, 17:02:00	ATA<->ATC	I<->I	Synonymous	1	0	rps3	86106	86762
Contig1	86180	C<->T	Homo	-	8 days, 3:00:00	CAT<->TAT	H<->Y	Nonsynonymous	0	1	rps3	86106	86762
Contig1	86328	G<->T	Homo	-	6 days, 1:02:00	ATG<->ATT	M<->I	Nonsynonymous	0	1	rps3	86106	86762
Contig1	86498	A<->G	Homo	-	3 days, 17:00:00	ACA<->GCA	T<->A	Nonsynonymous	0	1	rps3	86106	86762
Contig1	86556	T<->C	Homo	-	2 days, 21:02:00	ATT<->ATC	I<->I	Synonymous	1	0	rps3	86106	86762
Contig1	87135	G<->A	Homo	-	1 day, 3:01:00	CGA<->CAA	R<->Q	Nonsynonymous	0	1	rpl22	86825	87214
Contig1	117262	G<->A	Homo	-	26 days, 12:00:00	GGA<->AGA	G<->R	Nonsynonymous	0	1	ndhF	116957	119167
Contig1	117293	G<->A	Homo	-	26 days, 1:02:00	CAG<->CAA	Q<->Q	Synonymous	1	0	ndhF	116957	119167
Contig1	117350	A<->G	Homo	-	25 days, 6:02:00	GCA<->GCG	A<->A	Synonymous	1	0	ndhF	116957	119167
Contig1	117694	A<->C	Homo	-	20 days, 12:00:00	ATT<->CTT	I<->L	Nonsynonymous	0	1	ndhF	116957	119167
Contig1	117764	T<->C	Homo	-	19 days, 12:02:00	ACT<->ACC	T<->T	Synonymous	1	0	ndhF	116957	119167
Contig1	117956	T<->C	Homo	-	16 days, 20:02:00	TCT<->TCC	S<->S	Synonymous	1	0	ndhF	116957	119167
Contig1	117968	G<->A	Homo	-	16 days, 16:02:00	GTG<->GTA	V<->V	Synonymous	1	0	ndhF	116957	119167
Contig1	118025	A<->G	Homo	-	15 days, 21:02:00	ATA<->ATG	I<->M	Nonsynonymous	0	1	ndhF	116957	119167
Contig1	118084	A<->G	Homo	-	15 days, 2:00:00	ACC<->GCC	T<->A	Nonsynonymous	0	1	ndhF	116957	119167
Contig1	118373	C<->T	Homo	-	11 days, 1:02:00	CAC<->CAT	H<->H	Synonymous	1	0	ndhF	116957	119167
Contig1	118529	A<->T	Homo	-	8 days, 21:02:00	AAA<->AAT	K<->N	Nonsynonymous	0	1	ndhF	116957	119167
Contig1	118601	A<->G	Homo	-	7 days, 21:02:00	TTA<->TTG	L<->L	Synonymous	1	0	ndhF	116957	119167
Contig1	118760	G<->A	Homo	-	5 days, 16:02:00	TTG<->TTA	L<->L	Synonymous	1	0	ndhF	116957	119167
Contig1	121529	T<->G	Homo	+	7 days, 15:02:00	AAT<->AAG	N<->K	Nonsynonymous	0	1	ccsA	120981	121958
Contig1	121542	A<->G	Homo	+	7 days, 20:00:00	AGT<->GGT	S<->G	Nonsynonymous	0	1	ccsA	120981	121958
Contig1	122245	G<->A	Homo	-	20 days, 22:02:00	TAG<->TAA	*<->*	Stop_syn	1	0	ndhD	122245	123750
Contig1	122728	T<->C	Homo	-	14 days, 5:02:00	TTT<->TTC	F<->F	Synonymous	1	0	ndhD	122245	123750
Contig1	123532	T<->C	Homo	-	3 days, 1:02:00	GAT<->GAC	D<->D	Synonymous	1	0	ndhD	122245	123750
Contig1	124968	C<->T	Homo	-	1 day, 14:00:00	CTA<->TTA	L<->L	Synonymous	1	0	ndhE	124774	125079
Contig1	125782	T<->C	Homo	-	20:00:00	TTA<->CTA	L<->L	Synonymous	1	0	ndhG	125309	125839
Contig1	126107	G<->A	Homo	-	5 days, 0:02:00	TCG<->TCA	S<->S	Synonymous	1	0	ndhI	125924	126466
Contig1	126580	C<->T	Homo	-	14 days, 18:01:00	TCT<->TTT	S<->F	Nonsynonymous	0	1	ndhA	126561	127078
Contig1	126945	A<->G	Homo	-	9 days, 16:02:00	GCA<->GCG	A<->A	Synonymous	1	0	ndhA	126561	127078
Contig1	128429	G<->A	Homo	-	3 days, 18:02:00	CCG<->CCA	P<->P	Synonymous	1	0	ndhA	128137	128698
Contig1	129692	C<->T	Homo	-	2 days, 16:00:00	CTG<->TTG	L<->L	Synonymous	1	0	ndhH	128700	129881
Contig1	130047	G<->A	Homo	-	3 days, 1:01:00	GGA<->GAA	G<->E	Nonsynonymous	0	1	rps15	130007	130264
Contig1	130080	A<->G	Homo	-	2 days, 14:01:00	CAA<->CGA	Q<->R	Nonsynonymous	0	1	rps15	130007	130264
Contig1	130213	G<->A	Homo	-	18:00:00	GAA<->AAA	E<->K	Nonsynonymous	0	1	rps15	130007	130264
Contig1	130714	C<->A	Homo	-	74 days, 15:00:00	CGA<->AGA	R<->R	Synonymous	1	0	ycf1	130697	136084
Contig1	130819	T<->C	Homo	-	73 days, 4:00:00	TTT<->CTT	F<->L	Nonsynonymous	0	1	ycf1	130697	136084
Contig1	130877	G<->T	Homo	-	72 days, 8:02:00	TTG<->TTT	L<->F	Nonsynonymous	0	1	ycf1	130697	136084
Contig1	130889	C<->T	Homo	-	72 days, 4:02:00	TCC<->TCT	S<->S	Synonymous	1	0	ycf1	130697	136084
Contig1	131142	C<->G	Homo	-	68 days, 16:01:00	ACT<->AGT	T<->S	Nonsynonymous	0	1	ycf1	130697	136084
Contig1	131326	A<->C	Homo	-	66 days, 3:00:00	ATA<->CTA	I<->L	Nonsynonymous	0	1	ycf1	130697	136084
Contig1	131341	T<->C	Homo	-	65 days, 22:00:00	TCA<->CCA	S<->P	Nonsynonymous	0	1	ycf1	130697	136084
Contig1	131346	C<->T	Homo	-	65 days, 20:01:00	ACG<->ATG	T<->M	Nonsynonymous	0	1	ycf1	130697	136084
Contig1	131372	G<->A	Homo	-	65 days, 11:02:00	AAG<->AAA	K<->K	Synonymous	1	0	ycf1	130697	136084
Contig1	131387	T<->G	Homo	-	65 days, 6:02:00	ATT<->ATG	I<->M	Nonsynonymous	0	1	ycf1	130697	136084
Contig1	131395	C<->T	Homo	-	65 days, 4:00:00	CAT<->TAT	H<->Y	Nonsynonymous	0	1	ycf1	130697	136084
Contig1	131482	A<->C	Homo	-	63 days, 23:00:00	AAA<->CAA	K<->Q	Nonsynonymous	0	1	ycf1	130697	136084
Contig1	131489	A<->G	Homo	-	63 days, 20:02:00	AAA<->AAG	K<->K	Synonymous	1	0	ycf1	130697	136084
Contig1	131505	G<->A	Homo	-	63 days, 15:01:00	AGA<->AAA	R<->K	Nonsynonymous	0	1	ycf1	130697	136084
Contig1	131617	G<->T	Homo	-	62 days, 2:00:00	GTA<->TTA	V<->L	Nonsynonymous	0	1	ycf1	130697	136084
Contig1	131647	G<->A	Homo	-	61 days, 16:00:00	GAA<->AAA	E<->K	Nonsynonymous	0	1	ycf1	130697	136084
Contig1	131724	A<->C	Homo	-	60 days, 14:01:00	AAT<->ACT	N<->T	Nonsynonymous	0	1	ycf1	130697	136084
Contig1	131768	C<->T	Homo	-	59 days, 23:02:00	TTC<->TTT	F<->F	Synonymous	1	0	ycf1	130697	136084
Contig1	131848	A<->G	Homo	-	58 days, 21:00:00	AAC<->GAC	N<->D	Nonsynonymous	0	1	ycf1	130697	136084
Contig1	131959	A<->C	Homo	-	57 days, 8:00:00	AAA<->CAA	K<->Q	Nonsynonymous	0	1	ycf1	130697	136084
Contig1	131980	C<->T	Homo	-	57 days, 1:00:00	CTT<->TTT	L<->F	Nonsynonymous	0	1	ycf1	130697	136084
Contig1	132047	C<->T	Homo	-	56 days, 2:02:00	TTC<->TTT	F<->F	Synonymous	1	0	ycf1	130697	136084
Contig1	132100	G<->A	Homo	-	55 days, 9:00:00	GAT<->AAT	D<->N	Nonsynonymous	0	1	ycf1	130697	136084
Contig1	132174	T<->C	Homo	-	54 days, 8:01:00	TTA<->TCA	L<->S	Nonsynonymous	0	1	ycf1	130697	136084
Contig1	132210	G<->A	Homo	-	53 days, 20:01:00	TGT<->TAT	C<->Y	Nonsynonymous	0	1	ycf1	130697	136084

## Sheet: Alpinia-zerumbet.cds.info
ref_id	position	ref_base<->sample_base	snp_status	strand	codon_phase	codon_mutate	aa_mutate	mutate_type	synonymous	nonsynonymous	gene_id	pos_start	pos_end	gene	S	N
Contig1	241	T<->C	Homo	-	12 days, 17:02:00	TCT<->TCC	S<->S	Synonymous	1	0	psbA	94	1155	psbA	3	0
Contig1	267	T<->C	Homo	-	12 days, 9:00:00	TTA<->CTA	L<->L	Synonymous	1	0	psbA	94	1155	matK	2	2
Contig1	691	T<->A	Homo	-	6 days, 11:02:00	GCT<->GCA	A<->A	Synonymous	1	0	psbA	94	1155	atpA	1	1
Contig1	1844	G<->T	Homo	-	20 days, 3:01:00	AGA<->ATA	R<->I	Nonsynonymous	0	1	matK	1744	3291	atpF	2	0
Contig1	2122	G<->A	Homo	-	16 days, 6:02:00	GGG<->GGA	G<->G	Synonymous	1	0	matK	1744	3291	atpH	1	0
Contig1	2715	G<->T	Homo	-	8 days, 1:00:00	GGG<->TGG	G<->W	Nonsynonymous	0	1	matK	1744	3291	atpI	2	1
Contig1	2776	T<->C	Homo	-	7 days, 4:02:00	TCT<->TCC	S<->S	Synonymous	1	0	matK	1744	3291	rps2	1	0
Contig1	10826	A<->C	Homo	-	19 days, 17:00:00	AAA<->CAA	K<->Q	Nonsynonymous	0	1	atpA	10719	12242	rpoC2	6	7
Contig1	11529	T<->C	Homo	-	9 days, 22:02:00	CTT<->CTC	L<->L	Synonymous	1	0	atpA	10719	12242	rpoC1	0	2
Contig1	12484	T<->C	Homo	-	5 days, 11:02:00	AAT<->AAC	N<->N	Synonymous	1	0	atpF	12307	12731	rpoB	6	3
Contig1	12517	T<->C	Homo	-	5 days, 0:02:00	AGT<->AGC	S<->S	Synonymous	1	0	atpF	12307	12731	petN	1	0
Contig1	14395	T<->C	Homo	-	09:02:00	TCT<->TCC	S<->S	Synonymous	1	0	atpH	14176	14421	psbD	1	2
Contig1	15755	C<->T	Homo	-	7 days, 7:02:00	AAC<->AAT	N<->N	Synonymous	1	0	atpI	15536	16279	psbC	1	0
Contig1	15844	G<->A	Homo	-	6 days, 2:00:00	GTC<->ATC	V<->I	Nonsynonymous	0	1	atpI	15536	16279	psbZ	1	0
Contig1	16157	C<->T	Homo	-	1 day, 17:02:00	ATC<->ATT	I<->I	Synonymous	1	0	atpI	15536	16279	rps14	1	0
Contig1	16583	T<->C	Homo	-	9 days, 12:02:00	GGT<->GGC	G<->G	Synonymous	1	0	rps2	16556	17266	psaB	1	0
Contig1	17843	A<->G	Homo	-	52 days, 17:01:00	AAG<->AGG	K<->R	Nonsynonymous	0	1	rpoC2	17503	21636	psaA	5	1
Contig1	17865	T<->G	Homo	-	52 days, 10:00:00	TCA<->GCA	S<->A	Nonsynonymous	0	1	rpoC2	17503	21636	rps4	1	0
Contig1	19018	A<->G	Homo	-	36 days, 9:02:00	AAA<->AAG	K<->K	Synonymous	1	0	rpoC2	17503	21636	ndhK	1	3
Contig1	19164	A<->C	Homo	-	34 days, 9:00:00	AAC<->CAC	N<->H	Nonsynonymous	0	1	rpoC2	17503	21636	ndhC	0	1
Contig1	19502	T<->A	Homo	-	29 days, 16:01:00	ATA<->AAA	I<->K	Nonsynonymous	0	1	rpoC2	17503	21636	atpB	1	1
Contig1	19511	T<->G	Homo	-	29 days, 13:01:00	ATA<->AGA	I<->R	Nonsynonymous	0	1	rpoC2	17503	21636	rbcL	3	3
Contig1	19741	G<->A	Homo	-	26 days, 8:02:00	GTG<->GTA	V<->V	Synonymous	1	0	rpoC2	17503	21636	accD	2	1
Contig1	19846	C<->T	Homo	-	24 days, 21:02:00	ATC<->ATT	I<->I	Synonymous	1	0	rpoC2	17503	21636	cemA	1	0
Contig1	19849	A<->G	Homo	-	24 days, 20:02:00	TCA<->TCG	S<->S	Synonymous	1	0	rpoC2	17503	21636	petA	0	2
Contig1	20271	T<->C	Homo	-	19 days, 0:00:00	TAC<->CAC	Y<->H	Nonsynonymous	0	1	rpoC2	17503	21636	rpl20	1	0
Contig1	20343	T<->C	Homo	-	18 days, 0:00:00	TAT<->CAT	Y<->H	Nonsynonymous	0	1	rpoC2	17503	21636	clpP	1	0
Contig1	21337	G<->C	Homo	-	4 days, 4:02:00	TCG<->TCC	S<->S	Synonymous	1	0	rpoC2	17503	21636	psbB	3	0
Contig1	21556	T<->C	Homo	-	1 day, 3:02:00	ATT<->ATC	I<->I	Synonymous	1	0	rpoC2	17503	21636	psbH	1	0
Contig1	21904	T<->C	Homo	-	27 days, 12:00:00	TTT<->CTT	F<->L	Nonsynonymous	0	1	rpoC1	21827	23452	petB	1	0
Contig1	22030	G<->A	Homo	-	25 days, 18:00:00	GGT<->AGT	G<->S	Nonsynonymous	0	1	rpoC1	21827	23452	rpl36	1	0
Contig1	25254	C<->G	Homo	-	36 days, 10:02:00	CTC<->CTG	L<->L	Synonymous	1	0	rpoB	24654	27875	infA	1	0
Contig1	25493	G<->C	Homo	-	33 days, 3:00:00	GGG<->CGG	G<->R	Nonsynonymous	0	1	rpoB	24654	27875	rps8	2	0
Contig1	25614	A<->G	Homo	-	31 days, 10:02:00	TCA<->TCG	S<->S	Synonymous	1	0	rpoB	24654	27875	rpl14	1	1
Contig1	25803	T<->C	Homo	-	28 days, 19:02:00	ATT<->ATC	I<->I	Synonymous	1	0	rpoB	24654	27875	rpl16	0	1
Contig1	26514	G<->A	Homo	-	18 days, 22:02:00	CCG<->CCA	P<->P	Synonymous	1	0	rpoB	24654	27875	rps3	2	3
Contig1	27261	A<->C	Homo	-	8 days, 13:02:00	TTA<->TTC	L<->F	Nonsynonymous	0	1	rpoB	24654	27875	rpl22	0	3
Contig1	27307	C<->T	Homo	-	7 days, 22:01:00	TCG<->TTG	S<->L	Nonsynonymous	0	1	rpoB	24654	27875	ndhF	6	6
Contig1	27345	G<->A	Homo	-	7 days, 9:02:00	CAG<->CAA	Q<->Q	Synonymous	1	0	rpoB	24654	27875	ccsA	1	2
Contig1	27537	C<->T	Homo	-	4 days, 17:02:00	ACC<->ACT	T<->T	Synonymous	1	0	rpoB	24654	27875	ndhG	1	0
Contig1	29978	A<->T	Homo	+	03:02:00	ATA<->ATT	I<->I	Synonymous	1	0	petN	29970	30059	ndhA	2	2
Contig1	35366	G<->C	Homo	+	5 days, 2:01:00	GGA<->GCA	G<->A	Nonsynonymous	0	1	psbD	35002	36063	ndhH	2	2
Contig1	35394	C<->T	Homo	+	5 days, 11:02:00	TTC<->TTT	F<->F	Synonymous	1	0	psbD	35002	36063	rps15	0	1
Contig1	35447	C<->G	Homo	+	6 days, 5:01:00	GCT<->GGT	A<->G	Nonsynonymous	0	1	psbD	35002	36063	ycf1	3	18
Contig1	36712	T<->C	Homo	+	9 days, 18:02:00	ATT<->ATC	I<->I	Synonymous	1	0	psbC	36011	37432		73	69
Contig1	38103	T<->C	Homo	+	1 day, 0:02:00	CCT<->CCC	P<->P	Synonymous	1	0	psbZ	38032	38220
Contig1	39259	A<->G	Homo	-	03:02:00	AGA<->AGG	R<->R	Synonymous	1	0	rps14	38965	39267
Contig1	40167	T<->C	Homo	-	20 days, 3:02:00	GGT<->GGC	G<->G	Synonymous	1	0	psaB	39411	41615
Contig1	42892	T<->C	Homo	-	13 days, 22:02:00	GGT<->GGC	G<->G	Synonymous	1	0	psaA	41641	43893
Contig1	42901	A<->G	Homo	-	13 days, 19:02:00	ACA<->ACG	T<->T	Synonymous	1	0	psaA	41641	43893
Contig1	43030	G<->A	Homo	-	12 days, 0:02:00	CTG<->CTA	L<->L	Synonymous	1	0	psaA	41641	43893
Contig1	43075	T<->G	Homo	-	11 days, 9:02:00	CTT<->CTG	L<->L	Synonymous	1	0	psaA	41641	43893
Contig1	43113	C<->T	Homo	-	10 days, 21:00:00	CTT<->TTT	L<->F	Nonsynonymous	0	1	psaA	41641	43893
Contig1	43864	A<->T	Homo	-	10:02:00	GTA<->GTT	V<->V	Synonymous	1	0	psaA	41641	43893
Contig1	47914	C<->T	Homo	-	3 days, 10:02:00	GTC<->GTT	V<->V	Synonymous	1	0	rps4	47554	48159
Contig1	51932	T<->C	Homo	-	10 days, 1:01:00	TTT<->TCT	F<->S	Nonsynonymous	0	1	ndhK	51901	52653
Contig1	52366	A<->C	Homo	-	4 days, 0:02:00	CTA<->CTC	L<->L	Synonymous	1	0	ndhK	51901	52653
Contig1	52602	T<->A	Homo	-	18:00:00	TAC<->AAC	Y<->N	Nonsynonymous	0	1	ndhK	51901	52653
Contig1	52626	C<->A	Homo	-	10:00:00	CAA<->AAA	Q<->K	Nonsynonymous	0	1	ndhK	51901	52653
Contig1	52696	T<->C	Homo	-	4 days, 8:01:00	CTA<->CCA	L<->P	Nonsynonymous	0	1	ndhC	52644	53006
Contig1	56599	A<->G	Homo	-	14 days, 2:02:00	ACA<->ACG	T<->T	Synonymous	1	0	atpB	56125	57612
Contig1	57396	A<->G	Homo	-	3 days, 1:00:00	ACT<->GCT	T<->A	Nonsynonymous	0	1	atpB	56125	57612
Contig1	58996	G<->A	Homo	+	7 days, 22:02:00	AAG<->AAA	K<->K	Synonymous	1	0	rbcL	58427	59890
Contig1	59119	G<->A	Homo	+	9 days, 15:02:00	GCG<->GCA	A<->A	Synonymous	1	0	rbcL	58427	59890
Contig1	59120	C<->A	Homo	+	9 days, 16:00:00	CTT<->ATT	L<->I	Nonsynonymous	0	1	rbcL	58427	59890
Contig1	59167	G<->T	Homo	+	10 days, 7:02:00	TTG<->TTT	L<->F	Nonsynonymous	0	1	rbcL	58427	59890
Contig1	59584	C<->G	Homo	+	16 days, 2:02:00	TCC<->TCG	S<->S	Synonymous	1	0	rbcL	58427	59890
Contig1	59666	A<->T	Homo	+	17 days, 6:00:00	ATA<->TTA	I<->L	Nonsynonymous	0	1	rbcL	58427	59890
Contig1	61106	A<->G	Homo	+	5 days, 22:02:00	AAA<->AAG	K<->K	Synonymous	1	0	accD	60681	62213
Contig1	61269	C<->A	Homo	+	8 days, 5:00:00	CAA<->AAA	Q<->K	Nonsynonymous	0	1	accD	60681	62213
Contig1	61586	C<->T	Homo	+	12 days, 14:02:00	TTC<->TTT	F<->F	Synonymous	1	0	accD	60681	62213
Contig1	64440	G<->A	Homo	+	2 days, 7:02:00	TTG<->TTA	L<->L	Synonymous	1	0	cemA	64276	64986
Contig1	65256	T<->G	Homo	+	06:00:00	TCT<->GCT	S<->A	Nonsynonymous	0	1	petA	65241	66203
Contig1	65526	A<->C	Homo	+	4 days, 0:00:00	ATT<->CTT	I<->L	Nonsynonymous	0	1	petA	65241	66203
Contig1	71651	A<->T	Homo	-	4 days, 22:02:00	TCA<->TCT	S<->S	Synonymous	1	0	rpl20	71576	72004
Contig1	73980	G<->A	Homo	-	3 days, 17:02:00	ACG<->ACA	T<->T	Synonymous	1	0	clpP	73881	74186
Contig1	75680	G<->A	Homo	+	1 day, 19:02:00	GCG<->GCA	A<->A	Synonymous	1	0	psbB	75552	77078
Contig1	75773	G<->A	Homo	+	3 days, 2:02:00	TCG<->TCA	S<->S	Synonymous	1	0	psbB	75552	77078
Contig1	76860	T<->C	Homo	+	18 days, 5:00:00	TTG<->CTG	L<->L	Synonymous	1	0	psbB	75552	77078
Contig1	77838	C<->T	Homo	+	2 days, 7:02:00	TCC<->TCT	S<->S	Synonymous	1	0	psbH	77674	77895
Contig1	79385	T<->A	Homo	+	6 days, 17:02:00	CCT<->CCA	P<->P	Synonymous	1	0	petB	78909	79556
Contig1	82879	T<->G	Homo	-	1 day, 1:02:00	GTT<->GTG	V<->V	Synonymous	1	0	rpl36	82840	82953
Contig1	83064	G<->A	Homo	-	3 days, 6:02:00	TAG<->TAA	*<->*	Stop_syn	1	0	infA	83064	83297
Contig1	83454	A<->C	Homo	-	4 days, 23:00:00	AGA<->CGA	R<->R	Synonymous	1	0	rps8	83410	83808
Contig1	83692	C<->T	Homo	-	1 day, 15:02:00	CTC<->CTT	L<->L	Synonymous	1	0	rps8	83410	83808
Contig1	84320	G<->A	Homo	-	18:00:00	GAA<->AAA	E<->K	Nonsynonymous	0	1	rpl14	84003	84371
Contig1	84345	C<->T	Homo	-	09:02:00	AAC<->AAT	N<->N	Synonymous	1	0	rpl14	84003	84371
Contig1	84570	C<->T	Homo	-	4 days, 16:01:00	ACT<->ATT	T<->I	Nonsynonymous	0	1	rpl16	84494	84895
Contig1	86136	A<->C	Homo	-	8 days, 17:02:00	ATA<->ATC	I<->I	Synonymous	1	0	rps3	86106	86762
Contig1	86180	C<->T	Homo	-	8 days, 3:00:00	CAT<->TAT	H<->Y	Nonsynonymous	0	1	rps3	86106	86762
Contig1	86498	A<->G	Homo	-	3 days, 17:00:00	ACA<->GCA	T<->A	Nonsynonymous	0	1	rps3	86106	86762
Contig1	86556	T<->C	Homo	-	2 days, 21:02:00	ATT<->ATC	I<->I	Synonymous	1	0	rps3	86106	86762
Contig1	86708	C<->T	Homo	-	19:00:00	CAT<->TAT	H<->Y	Nonsynonymous	0	1	rps3	86106	86762
Contig1	87169	C<->A	Homo	-	16:00:00	CAA<->AAA	Q<->K	Nonsynonymous	0	1	rpl22	86825	87214
Contig1	87201	A<->C	Homo	-	05:01:00	AAA<->ACA	K<->T	Nonsynonymous	0	1	rpl22	86825	87214
Contig1	87202	A<->T	Homo	-	05:00:00	AAA<->TAA	K<->*	Premature_stop	0	1	rpl22	86825	87214
Contig1	117230	A<->C	Homo	-	26 days, 22:02:00	ATA<->ATC	I<->I	Synonymous	1	0	ndhF	116957	119167
Contig1	117350	A<->G	Homo	-	25 days, 6:02:00	GCA<->GCG	A<->A	Synonymous	1	0	ndhF	116957	119167
Contig1	117380	T<->G	Homo	-	24 days, 20:02:00	TTT<->TTG	F<->L	Nonsynonymous	0	1	ndhF	116957	119167
Contig1	117694	A<->C	Homo	-	20 days, 12:00:00	ATT<->CTT	I<->L	Nonsynonymous	0	1	ndhF	116957	119167
Contig1	117764	T<->C	Homo	-	19 days, 12:02:00	ACT<->ACC	T<->T	Synonymous	1	0	ndhF	116957	119167
Contig1	117968	G<->A	Homo	-	16 days, 16:02:00	GTG<->GTA	V<->V	Synonymous	1	0	ndhF	116957	119167
Contig1	118025	A<->G	Homo	-	15 days, 21:02:00	ATA<->ATG	I<->M	Nonsynonymous	0	1	ndhF	116957	119167
Contig1	118084	A<->G	Homo	-	15 days, 2:00:00	ACC<->GCC	T<->A	Nonsynonymous	0	1	ndhF	116957	119167
Contig1	118503	G<->A	Homo	-	9 days, 6:01:00	AGT<->AAT	S<->N	Nonsynonymous	0	1	ndhF	116957	119167
Contig1	118529	A<->T	Homo	-	8 days, 21:02:00	AAA<->AAT	K<->N	Nonsynonymous	0	1	ndhF	116957	119167
Contig1	118745	T<->C	Homo	-	5 days, 21:02:00	AGT<->AGC	S<->S	Synonymous	1	0	ndhF	116957	119167
Contig1	119078	G<->A	Homo	-	1 day, 6:02:00	CCG<->CCA	P<->P	Synonymous	1	0	ndhF	116957	119167
Contig1	121529	T<->G	Homo	+	7 days, 15:02:00	AAT<->AAG	N<->K	Nonsynonymous	0	1	ccsA	120981	121958
Contig1	121542	A<->G	Homo	+	7 days, 20:00:00	AGT<->GGT	S<->G	Nonsynonymous	0	1	ccsA	120981	121958
Contig1	121862	T<->C	Homo	+	12 days, 6:02:00	TCT<->TCC	S<->S	Synonymous	1	0	ccsA	120981	121958
Contig1	125782	T<->C	Homo	-	20:00:00	TTA<->CTA	L<->L	Synonymous	1	0	ndhG	125309	125839
Contig1	126881	C<->A	Homo	-	10 days, 14:00:00	CTT<->ATT	L<->I	Nonsynonymous	0	1	ndhA	126561	127078
Contig1	126894	T<->C	Homo	-	10 days, 9:02:00	TTT<->TTC	F<->F	Synonymous	1	0	ndhA	126561	127078
Contig1	126945	A<->G	Homo	-	9 days, 16:02:00	GCA<->GCG	A<->A	Synonymous	1	0	ndhA	126561	127078
Contig1	128613	C<->T	Homo	-	1 day, 5:01:00	ACT<->ATT	T<->I	Nonsynonymous	0	1	ndhA	128137	128698
Contig1	128770	G<->A	Homo	-	15 days, 11:01:00	AGA<->AAA	R<->K	Nonsynonymous	0	1	ndhH	128700	129881
Contig1	129076	G<->A	Homo	-	11 days, 5:01:00	AGG<->AAG	R<->K	Nonsynonymous	0	1	ndhH	128700	129881
Contig1	129147	C<->T	Homo	-	10 days, 5:02:00	TTC<->TTT	F<->F	Synonymous	1	0	ndhH	128700	129881
Contig1	129692	C<->T	Homo	-	2 days, 16:00:00	CTG<->TTG	L<->L	Synonymous	1	0	ndhH	128700	129881
Contig1	130080	A<->G	Homo	-	2 days, 14:01:00	CAA<->CGA	Q<->R	Nonsynonymous	0	1	rps15	130007	130264
Contig1	130707	G<->A	Homo	-	74 days, 17:01:00	AGA<->AAA	R<->K	Nonsynonymous	0	1	ycf1	130697	136084
Contig1	130819	T<->C	Homo	-	73 days, 4:00:00	TTT<->CTT	F<->L	Nonsynonymous	0	1	ycf1	130697	136084
Contig1	131043	G<->A	Homo	-	70 days, 1:01:00	AGG<->AAG	R<->K	Nonsynonymous	0	1	ycf1	130697	136084
Contig1	131142	C<->G	Homo	-	68 days, 16:01:00	ACT<->AGT	T<->S	Nonsynonymous	0	1	ycf1	130697	136084
Contig1	131326	A<->C	Homo	-	66 days, 3:00:00	ATA<->CTA	I<->L	Nonsynonymous	0	1	ycf1	130697	136084
Contig1	131341	T<->C	Homo	-	65 days, 22:00:00	TCA<->CCA	S<->P	Nonsynonymous	0	1	ycf1	130697	136084
Contig1	131346	C<->T	Homo	-	65 days, 20:01:00	ACG<->ATG	T<->M	Nonsynonymous	0	1	ycf1	130697	136084
Contig1	131395	C<->T	Homo	-	65 days, 4:00:00	CAT<->TAT	H<->Y	Nonsynonymous	0	1	ycf1	130697	136084
Contig1	131470	G<->A	Homo	-	64 days, 3:00:00	GGC<->AGC	G<->S	Nonsynonymous	0	1	ycf1	130697	136084
Contig1	131478	C<->T	Homo	-	64 days, 0:01:00	TCC<->TTC	S<->F	Nonsynonymous	0	1	ycf1	130697	136084
Contig1	131539	C<->A	Homo	-	63 days, 4:00:00	CCT<->ACT	P<->T	Nonsynonymous	0	1	ycf1	130697	136084
Contig1	131604	A<->T	Homo	-	62 days, 6:01:00	AAC<->ATC	N<->I	Nonsynonymous	0	1	ycf1	130697	136084
Contig1	131617	G<->T	Homo	-	62 days, 2:00:00	GTA<->TTA	V<->L	Nonsynonymous	0	1	ycf1	130697	136084
Contig1	131636	G<->A	Homo	-	61 days, 19:02:00	AAG<->AAA	K<->K	Synonymous	1	0	ycf1	130697	136084
Contig1	131647	G<->A	Homo	-	61 days, 16:00:00	GAA<->AAA	E<->K	Nonsynonymous	0	1	ycf1	130697	136084
Contig1	131724	A<->C	Homo	-	60 days, 14:01:00	AAT<->ACT	N<->T	Nonsynonymous	0	1	ycf1	130697	136084
Contig1	131926	G<->A	Homo	-	57 days, 19:00:00	GAT<->AAT	D<->N	Nonsynonymous	0	1	ycf1	130697	136084
Contig1	131959	A<->C	Homo	-	57 days, 8:00:00	AAA<->CAA	K<->Q	Nonsynonymous	0	1	ycf1	130697	136084
Contig1	132047	C<->T	Homo	-	56 days, 2:02:00	TTC<->TTT	F<->F	Synonymous	1	0	ycf1	130697	136084
Contig1	132086	G<->A	Homo	-	55 days, 13:02:00	AAG<->AAA	K<->K	Synonymous	1	0	ycf1	130697	136084
Contig1	132174	T<->C	Homo	-	54 days, 8:01:00	TTA<->TCA	L<->S	Nonsynonymous	0	1	ycf1	130697	136084
									73	69
