# Supplementary material for: Complete Chloroplast Genomes of Three Medicinal Alpinia Species: Genome Organization, Comparative Analyses and Phylogenetic Relationships in Family Zingiberaceae
Source: Plants (Basel). 2020 Feb 24;9(2):286. doi: 10.3390/plants9020286 (PMC7076362; doi:10.3390/plants9020286)
Supplement: Supplementary file 1 [file plants-09-00286-s001.zip › Supplementary files/Table S9. Indels detected among four Alpinia species chloroplast genomes.xlsx]

## Sheet: A.pumila_A.-katsumadai.InDel
Sample Sequence ID	InDel type	Sample InDel start	Sample InDel end	Reference sequence ID	Ref start	Ref end	InDel sequence	Lastz alignment strand	Not Alignment length	N number	Gap number	Mismatch number	Alignment pattern	Ref sequence	Sample sequence
Alpinia_katsumadai	Deletion	1228	1228	Alpinia_pumila	1213	1214	A	+	0	0	0	1	||||||||||||||||||||||||||||||||||||||||||||||||||-|||||X||||||||||||||||||||||||||||||||||||||||||||	GACTCCCAAGCATATGTATTAACTATATCATAGTTATGAGTTAGATAATA	GACTCCCAAGCATATGTATTAACTATTCATAATTATGAGTTAGATAATAG
Alpinia_katsumadai	Deletion	1672	1672	Alpinia_pumila	1658	1659	T	+	0	0	0	0	||||||||||||||||||||||||||||||||||||||||||||||||||-||||||||||||||||||||||||||||||||||||||||||||||||||	ATTTCAGAATGATAATTCTATGAATATTTTTTTTTCTCTTGATCTATAGT	ATTTCAGAATGATAATTCTATGAATATTTTTTTTCTCTTGATCTATAGTA
Alpinia_katsumadai	Insertion	3881	3883	Alpinia_pumila	3841	3841	AA	+	0	0	0	1	||||||||||||||||||||||||||||||||||||||||||||||||||-||||||||||||||||||||||||||X|||||||||||||||||||||||	TTAATTTGTTTTGTCCACTTCCCTACAAAAAAATTGTAAGAATGTGAGTA	TTAATTTGTTTTGTCCACTTCCCTACAAAAAAAAATTGTAAGAATGTGAG
Alpinia_katsumadai	Insertion	4390	4393	Alpinia_pumila	4350	4350	AAA	+	0	0	1	1	|||||||||||||||||||||||G||||||||||||||||||||||||X|-||||||||||||||||||||||||||||||||||||||||||||||||||	TTTTTTTTATTTAACCCAAGTTAAAGAAAAAAAACATCTTCTATGACAGT	TTTTTTTTATTTAACCCAAGTTAAGGAAAAAAAAAAACATCTTCTATGAC
Alpinia_katsumadai	Insertion	5596	5597	Alpinia_pumila	5558	5558	T	+	0	0	2	0	||||||||||||||||||||||||||||||||||||||||||||||||||-|||||||||||||||||||||||||||||||||||GG|||||||||||||	GATACACTTTTTTATCAAAAAAAAAGTTTTTTTTTACTTGTTTTAAGTTT	GATACACTTTTTTATCAAAAAAAAAGTTTTTTTTTTACTTGTTTTAAGTT
Alpinia_katsumadai	Insertion	6083	6084	Alpinia_pumila	6046	6046	T	+	0	0	0	0	||||||||||||||||||||||||||||||||||||||||||||||||||-||||||||||||||||||||||||||||||||||||||||||||||||||	AACAAGCAGTATATAATAGTCCATACTTTCTACCTATAGATAGAAAAGTA	AACAAGCAGTATATAATAGTCCATACTTTTCTACCTATAGATAGAAAAGT
Alpinia_katsumadai	Insertion	6676	6677	Alpinia_pumila	6625	6625	T	+	0	0	0	0	||||||||||||||||||||||||||||||||||||||||||||||||||-||||||||||||||||||||||||||||||||||||||||||||||||||	TTTTTTATGGTTATATGGTATATGGATTTTTTTGTATTTTGTTTTAGTTC	TTTTTTATGGTTATATGGTATATGGATTTTTTTTGTATTTTGTTTTAGTT
Alpinia_katsumadai	Insertion	7001	7005	Alpinia_pumila	6949	6949	TTTT	+	0	0	0	0	||||||||||||||||||||||||||||||||||||||||||||||||||-||||||||||||||||||||||||||||||||||||||||||||||||||	CTCCACATAGAAAAATGTGGATACCCTTTTTTTACTTTAGGCTTTGTGTG	CTCCACATAGAAAAATGTGGATACCCTTTTTTTTTTTACTTTAGGCTTTG
Alpinia_katsumadai	Insertion	8588	8589	Alpinia_pumila	8567	8567	T	+	0	0	0	0	||||||||||||||||||||||||||||||||||||||||||||||||||-||||||||||||||||||||||||||||||||||||||||||||||||||	GACGTAATCCTGGACGTGAGGAATAATTTTTTTTTCTAAACTTTTCTTAT	GACGTAATCCTGGACGTGAGGAATAATTTTTTTTTTCTAAACTTTTCTTA
Alpinia_katsumadai	Insertion	9598	9606	Alpinia_pumila	9572	9572	CATAATTT	+	0	0	0	0	||||||||||||||||||||||||||||||||||||||||||||||||||-||||||||||||||||||||||||||||||||||||||||||||||||||	TAGCAGGACTAAATATGCGTCAACACGGATCCTATCTTGATTGCGTCTCA	TAGCAGGACTAAATATGCGTCAACACCATAATTTGGATCCTATCTTGATT
Alpinia_katsumadai	Insertion	13033	13034	Alpinia_pumila	13005	13005	T	+	0	0	0	1	||||||||||||||||||||||||||||||||||||||||||||||||||-||||||||||||||||||||||||||||||||||X|||||||||||||||	TTTTTATTTGTACTTTTTTTTTTTCATTTTTTTTTTAATGAAAAAAGGAA	TTTTTATTTGTACTTTTTTTTTTTCATTTTTTTTTTTAATGAAAAAAGGA
Alpinia_katsumadai	Deletion	3661	3661	Alpinia_pumila	3621	3622	A	+	0	0	0	0	||||||||||||||||||||||||||||||||||||||||||||||||||-||||||||||||||||||||||||||||||||||||||||||||||||||	CATAATAATCAATATTTAGGATTCATAAAAAAAAAAGATCTCCTAATGGG	CATAATAATCAATATTTAGGATTCATAAAAAAAAAGATCTCCTAATGGGA
Alpinia_katsumadai	Deletion	4278	4278	Alpinia_pumila	4237	4238	A	+	0	0	0	0	||||||||||||||||||||||||||||||||||||||||||||||||||-||||||||||||||||||||||||||||||||||||||||||||||||||	GTTGATTTATTGATCAATTATCAAATAAAAAAAATGTATAGATCATAGTA	GTTGATTTATTGATCAATTATCAAATAAAAAAATGTATAGATCATAGTAA
Alpinia_katsumadai	Deletion	4363	4363	Alpinia_pumila	4323	4324	T	+	0	0	3	1	||||||||||||||||||||||||||||||||||||||||||||||||||-||||||||||||||||||||||||X|GGG|||||||||||||||||||||	CGACGGACCAACTATTTATTTATACATTTTTTTTTATTTAACCCAAGTTA	CGACGGACCAACTATTTATTTATACATTTTTTTTATTTAACCCAAGTTAA
Alpinia_katsumadai	Deletion	4888	4888	Alpinia_pumila	4846	4851	TTTTC	+	0	0	0	0	||||||||||||||||||||||||||||||||||||||||||||||||||-||||||||||||||||||||||||||||||||||||||||||||||||||	ATAGTTATTTATTCCTCCCCCCCTTTTTTTCTTTCTTTATTTTGGTCTTT	ATAGTTATTTATTCCTCCCCCCCTTTTTTCTTTATTTTGGTCTTTTTTCT
Alpinia_katsumadai	Deletion	5631	5631	Alpinia_pumila	5593	5595	TT	+	0	0	1	0	||||||||||||||G|||||||||||||||||||||||||||||||||||-||||||||||||||||||||||||||||||||||||||||||||||||||	ACTTGTTTTAAGTTTAAACCTTTCTATTTTTTTTTTATTGATATTGATAA	ACTTGTTTTAAGTTTAAACCTTTCTATTTTTTTTATTGATATTGATAATA
Alpinia_katsumadai	Deletion	6210	6210	Alpinia_pumila	6173	6174	A	+	0	0	0	1	||||||||||||||||||||||||||||||||||||||||||||||||||-||||||||||||||||||||||||||||||||||||||||||||||X|||	ATATGAATAAAACAAAACATATTTATAAAAAAAAAAACGTTTGCTAAAGA	ATATGAATAAAACAAAACATATTTATAAAAAAAAAACGTTTGCTAAAGAC
Alpinia_katsumadai	Deletion	6404	6404	Alpinia_pumila	6368	6369	C	+	0	0	0	0	||||||||||||||||||||||||||||||||||||||||||||||||||-||||||||||||||||||||||||||||||||||||||||||||||||||	ATTAATCAAATAAACTCGTCCAATGACCCCCCCAAAAAAAGGTCGTAAAT	ATTAATCAAATAAACTCGTCCAATGACCCCCCAAAAAAAGGTCGTAAATT
Alpinia_katsumadai	Deletion	7166	7166	Alpinia_pumila	7158	7159	A	+	0	0	0	1	|||||||||||||||||||||||||||||||||||||X||||||||||||-||||||||||||||||||||||||||||||||||||||||||||||||||	CCAAAAAATAATTTTCATTTTAAATGAAAAAAAAAATACATTCTAAGAAT	CCAAAAAATAATTCTCATTTTAAATGAAAAAAAAATACATTCTAAGAATT
Alpinia_katsumadai	Deletion	7661	7661	Alpinia_pumila	7639	7641	AA	+	0	0	0	2	||||||||||||||||||||||||||||||||||||||||||||||||||-|||||||||||||||||||||||||||X|||||||||||||||||||X||	AATTTTAGACTTGATTTTGGAGAGTTAAAAAAAAAAGAAAGATTTTTTGA	AATTTTAGACTTGATTTTGGAGAGTTAAAAAAAAGAAAGATTTTTTGACT
Alpinia_katsumadai	Deletion	8930	8930	Alpinia_pumila	8894	8896	AT	+	0	0	7	0	||||||||||||||||||||||||||||||||||||||||||||||||||-|||||||||||||||||||||||||||||||||||||||||||GGGGGGG	AATTAATAATTATTACATATTACATAATATATATATATGCATATATATTA	AATTAATAATTATTACATATTACATAATATATATATGCATATATATTAAT
Alpinia_katsumadai	Deletion	10108	10108	Alpinia_pumila	10072	10078	TATTGT	+	0	0	0	2	||||||||||||X|X|||||||||||||||||||||||||||||||||||-||||||||||||||||||||||||||||||||||||||||||||||||||	GGTTTACTAGAACCATCCGCATCGCATATTGTTTCAGCTCGGTGGAAACG	GGTTTACTAGAACCATCCGCATCGCATTCAGCTCGGTGGAAACGAAATTC
Alpinia_katsumadai	Deletion	10494	10494	Alpinia_pumila	10464	10466	TT	+	0	0	0	1	||||||||||||||||||||||||||||||||||||||||||||||||||-|||||||||||||||||||||||||||||X||||||||||||||||||||	ATGCACCATCAATTTAGATATACATCTTTTTTTTTTATAAAAGATTTTCC	ATGCACCATCAATTTAGATATACATCTTTTTTTTATAAAAGATTTTCCCG
Alpinia_katsumadai	Deletion	10545	10545	Alpinia_pumila	10517	10518	A	+	0	0	0	1	||||||||||||||||||||||||||||X|||||||||||||||||||||-||||||||||||||||||||||||||||||||||||||||||||||||||	TGATTTCTTTTATATGAACTAAGAATAAAAAAAAAATAGGAATGAAAAGC	TGATCTCTTTTATATGAACTAAGAATAAAAAAAAATAGGAATGAAAAGCG
Alpinia_katsumadai	Insertion	14772	14773	Alpinia_pumila	14732	14732	A	+	0	0	0	0	||||||||||||||||||||||||||||||||||||||||||||||||||-||||||||||||||||||||||||||||||||||||||||||||||||||	TGTAAAGTTTATTTCTTTTTTCATTCAAAAAAAAATTTCATACGATATAG	TGTAAAGTTTATTTCTTTTTTCATTCAAAAAAAAAATTTCATACGATATA
Alpinia_katsumadai	Insertion	15269	15275	Alpinia_pumila	15205	15205	ATTCTA	+	0	0	0	0	||||||||||||||||||||||||||||||||||||||||||||||||||-||||||||||||||||||||||||||||||||||||||||||||||||||	CATATAACTAAAGAATATTTAATGTTATTCTAATATTACATATCCATTCT	CATATAACTAAAGAATATTTAATGTTATTCTAATTCTAATATTACATATC
Alpinia_katsumadai	Deletion	15576	15576	Alpinia_pumila	15507	15511	AAAA	+	0	0	0	0	||||||||||||||||||||||||||||||||||||||||||||||||||-||||||||||||||||||||||||||||||||||||||||||||||||||	GGGATAAGCTTGCTTAATAATAGAATAAAAAAAAAAAGACTATTTGAAAA	GGGATAAGCTTGCTTAATAATAGAATAAAAAAAGACTATTTGAAAAGCTA
Alpinia_katsumadai	Insertion	17508	17509	Alpinia_pumila	17442	17442	T	+	0	0	0	0	||||||||||||||||||||||||||||||||||||||||||||||||||-||||||||||||||||||||||||||||||||||||||||||||||||||	TTTATCAATATTCGAACAAGAACAAGATAGTTAAGTTAAAAGCCAGACCA	TTTATCAATATTCGAACAAGAACAAGTATAGTTAAGTTAAAAGCCAGACC
Alpinia_katsumadai	Insertion	18669	18678	Alpinia_pumila	18610	18610	TTGAAGTAT	+	0	0	0	0	||||||||||||||||||||||||||||||||||||||||||||||||||-||||||||||||||||||||||||||||||||||||||||||||||||||	TCATCTATTAAACAGTATTTAAGTACTTGAAAAGTCTGTTTAAAATTACC	TCATCTATTAAACAGTATTTAAGTACTTGAAGTATTTGAAAAGTCTGTTT
Alpinia_katsumadai	Deletion	17588	17588	Alpinia_pumila	17522	17530	GTAAATGA	+	0	0	0	0	||||||||||||||||||||||||||||||||||||||||||||||||||-||||||||||||||||||||||||||||||||||||||||||||||||||	TCCGCTCTTAGGAATCATGAAATCGCGTAAATGATTGTTCTAATGTCTCA	TCCGCTCTTAGGAATCATGAAATCGCTTGTTCTAATGTCTCATGGAAATT
Alpinia_katsumadai	Deletion	24015	24015	Alpinia_pumila	23948	23952	TTTT	+	0	0	0	0	||||||||||||||||||||||||||||||||||||||||||||||||||-||||||||||||||||||||||||||||||||||||||||||||||||||	GAAATAACTGATTCCACAAAAAAGTCTTTTTTTTTTTTTCACGAGGTACG	GAAATAACTGATTCCACAAAAAAGTCTTTTTTTTTCACGAGGTACGAGGT
Alpinia_katsumadai	Insertion	28700	28701	Alpinia_pumila	28598	28598	A	+	0	0	0	0	||||||||||||||||||||||||||||||||||||||||||||||||||-||||||||||||||||||||||||||||||||||||||||||||||||||	CTTTTTCCATTGTATTATGGAAAACGAAAAAAAAAGCACGACGATTCCCT	CTTTTTCCATTGTATTATGGAAAACGAAAAAAAAAAGCACGACGATTCCC
Alpinia_katsumadai	Insertion	29834	29839	Alpinia_pumila	29748	29748	CTTTG	+	0	0	9	0	||||||||||||||||||||||||||||||||||||||||||||||||||-||||||||||||||||||||||||||||||||GGGGGGGGG|||||||||	TTCATTTCATTAGGATAGAAGTATTCCTTTGCTATCCAATTTTCCAAGAA	TTCATTTCATTAGGATAGAAGTATTCCTTTGCTTTGCTATCCAATTTTCC
Alpinia_katsumadai	Insertion	29871	29880	Alpinia_pumila	29780	29780	TGTATCATA	+	0	0	5	1	|||||||||||||GGGGG||||||||||||||||||||||||||||||||-||||||||||||||||||||||||||||||||||||||||X|||||||||	TATCCAATTTTCCAAGAAAAGGTATGTCTGTACTTAATCTTAATACTTAT	TATCCAATTTTCCAAGAAAAGGTATGTGTATCATATCTGTACTTAATCTT
Alpinia_katsumadai	Deletion	28605	28605	Alpinia_pumila	28503	28504	T	+	0	0	0	1	||||||||||||||||||X|||||||||||||||||||||||||||||||-||||||||||||||||||||||||||||||||||||||||||||||||||	CTATCCACCTATCCACATATCTCATCTTTTTTTTTATAGCAATTTTGTTT	CTATCCACCTATCCACATATCTCATCTTTTTTTTATAGCAATTTTGTTTT
Alpinia_katsumadai	Deletion	28992	28992	Alpinia_pumila	28890	28895	TTTTT	+	0	0	0	0	||||||||||||||||||||||||||||||||||||||||||||||||||-||||||||||||||||||||||||||||||||||||||||||||||||||	CCTTCTCAATGGAAAGAGAAGGGGAGTTTTTTTTTTAAGGGGTGTGATAA	CCTTCTCAATGGAAAGAGAAGGGGAGTTTTTAAGGGGTGTGATAACCAAT
Alpinia_katsumadai	Deletion	29300	29300	Alpinia_pumila	29215	29216	T	+	0	0	0	1	||||||||||||||||||||||||||||||||||||||||||||||||||-||||||||||X|||||||||||||||||||||||||||||||||||||||	CCGGAGAAGTATAAGCCTATCGATAGTTTTTTTTCTCAAAATCTGGTACT	CCGGAGAAGTATAAGCCTATCGATAGTTTTTTTCTCCAAATCTGGTACTT
Alpinia_katsumadai	Insertion	30746	30747	Alpinia_pumila	30389	30389	A	+	0	0	0	0	||||||||||||||||||||||||||||||||||||||||||||||||||-||||||||||||||||||||||||||||||||||||||||||||||||||	TTTATGCTTAAGACATGAGATGAGTCAAAAAAAAAAGCATAAAAAATAGA	TTTATGCTTAAGACATGAGATGAGTCAAAAAAAAAAAGCATAAAAAATAG
Alpinia_katsumadai	Insertion	32238	32239	Alpinia_pumila	31864	31864	C	+	0	0	0	0	||||||||||||||||||||||||||||||||||||||||||||||||||-||||||||||||||||||||||||||||||||||||||||||||||||||	TTGTTTCCAATTAGTCATTGAGGATACCCCCCCCAAAAAAAAAGTTGGAG	TTGTTTCCAATTAGTCATTGAGGATACCCCCCCCCAAAAAAAAAGTTGGA
Alpinia_katsumadai	Insertion	32622	32623	Alpinia_pumila	32252	32252	T	+	0	0	0	1	||||||||||||||||||||||||||||||||||||||||||||||||||-||||||||||||||||||||||||X|||||||||||||||||||||||||	GGGTATTAGATCTTGCTCCCTGTTTCTTTTTTCACGTTAAAGAAATTTAT	GGGTATTAGATCTTGCTCCCTGTTTCTTTTTTTCACGTTAAAGAAATTTA
Alpinia_katsumadai	Deletion	32486	32486	Alpinia_pumila	32112	32117	TTATG	+	0	0	0	1	||||||||||||||||||||X|||||||||||||||||||||||||||||-||||||||||||||||||||||||||||||||||||||||||||||||||	ATAAGAATACTACCCGAATCTAACTATTATGTTATGTTATGTCTCTCTCT	ATAAGAATACTACCCGAATCTAACTATTATGTTATGTCTCTCTCTTATCA
Alpinia_katsumadai	Deletion	32865	32865	Alpinia_pumila	32481	32482	T	+	0	0	0	1	||||||||||||||||||||||||||||||||||||||||||||||||||-X|||||||||||||||||||||||||||||||||||||||||||||||||	CATGAATGATATACTAACTGATGTTATATACACATAGATATGGACTATAC	CATGAATGATATACTAACTGATGTTAGTACACATAGATATGGACTATACT
Alpinia_katsumadai	Deletion	32948	32948	Alpinia_pumila	32565	32566	T	+	0	0	0	0	||||||||||||||||||||||||||||||||||||||||||||||||||-||||||||||||||||||||||||||||||||||||||||||||||||||	GTAACACAGATTACTAGTAACCCATGTTTTTTTTATTTCCAAAAATGGAT	GTAACACAGATTACTAGTAACCCATGTTTTTTTATTTCCAAAAATGGATA
Alpinia_katsumadai	Deletion	33173	33173	Alpinia_pumila	32791	32799	TTTATGGA	+	0	0	0	0	||||||||||||||||||||||||||||||||||||||||||||||||||-||||||||||||||||||||||||||||||||||||||||||||||||||	CATTGGTTATATCATATCATATTTATTTTATGGATTTATGGAGCGGCAAA	CATTGGTTATATCATATCATATTTATTTTATGGAGCGGCAAATATTTGGG
Alpinia_katsumadai	Insertion	34663	34664	Alpinia_pumila	34291	34291	T	+	0	0	0	0	||||||||||||||||||||||||||||||||||||||||||||||||||-||||||||||||||||||||||||||||||||||||||||||||||||||	GGATACTCCATGGGAATAAATCGATATTTTTTTTTCGCTACATATACATA	GGATACTCCATGGGAATAAATCGATATTTTTTTTTTCGCTACATATACAT
Alpinia_katsumadai	Insertion	34910	34913	Alpinia_pumila	34536	34536	TTT	+	0	0	1	0	|||||||||||||||||||||||||||||||||G||||||||||||||||-||||||||||||||||||||||||||||||||||||||||||||||||||	AGGGGCAAGNAAAAAAAAATAGTGAATTTTTTTATTTTTTGTTTGACCCA	AGGGGCAAGAAAAAAAAAATAGTGAATTTTTTTTTTATTTTTTGTTTGAC
Alpinia_katsumadai	Insertion	37835	37836	Alpinia_pumila	37466	37466	T	+	0	0	0	8	|||||||||||||||||||||||X||||||||||||||||||||||||||-|||||||||||||||||||||||XXXXXXX||||||||||||||||||||	TTATTTGTATTTTTCTATCTATTCTATTTTTTTTATTCTGGCTCGGCTAT	TTATTTGTATTTTTCTATCTATTCTATTTTTTTTTATTCTGGCTCGGCTA
Alpinia_katsumadai	Insertion	38170	38172	Alpinia_pumila	37800	37800	TA	+	0	0	0	2	||||||||||||||||X|||||||||||||||||||X|||||||||||||-||||||||||||||||||||||||||||||||||||||||||||||||||	TTGTATATTGTAGAAGTATATTATTGTATATATATATGCATGATATGCAT	TTGTATATTGTAAAAGTATATTATTGTATATATATATATGCATGATATGC
Alpinia_katsumadai	Deletion	35065	35065	Alpinia_pumila	34689	34697	ACTAAAAA	+	0	0	0	0	||||||||||||||||||||||||||||||||||||||||||||||||||-||||||||||||||||||||||||||||||||||||||||||||||||||	TTTTAGTATATTAGTATAGTAATTATACTAAAAAACTAAAAAATAATAGT	TTTTAGTATATTAGTATAGTAATTATACTAAAAAATAATAGTATTTTTAT
Alpinia_katsumadai	Deletion	38724	38724	Alpinia_pumila	38353	38357	TTTT	+	0	0	0	2	|||||||||||||||||||||||||||||||||||||X||||||||||X|-||||||||||||||||||||||||||||||||||||||||||||||||||	TCAATCTGAGTTCAAAAAAAAAATTATTTTTTTTTTTTCTTGTATCTGAA	TCAATCTGAGTTCCAAAAAAAAATAATTTTTTTTCTTGTATCTGAATATT
Alpinia_katsumadai	Deletion	38831	38831	Alpinia_pumila	38464	38467	AAA	+	0	0	0	0	||||||||||||||||||||||||||||||||||||||||||||||||||-||||||||||||||||||||||||||||||||||||||||||||||||||	TGGACATATGCATGCATATCAAAAAGAAAAAAAAAATGCGGATATGGTCG	TGGACATATGCATGCATATCAAAAAGAAAAAAATGCGGATATGGTCGAAT
Alpinia_katsumadai	Deletion	44339	44339	Alpinia_pumila	43975	43976	T	+	0	0	0	0	||||||||||||||||||||||||||||||||||||||||||||||||||-||||||||||||||||||||||||||||||||||||||||||||||||||	TTTAGTGAACCTCCAAAAGATAGCTATTTTTTTTTATGATTAATCCTTTT	TTTAGTGAACCTCCAAAAGATAGCTATTTTTTTTATGATTAATCCTTTTT
Alpinia_katsumadai	Insertion	47255	47257	Alpinia_pumila	46894	46894	AA	+	0	0	0	0	||||||||||||||||||||||||||||||||||||||||||||||||||-||||||||||||||||||||||||||||||||||||||||||||||||||	AAAACAAAACGAAATCATTTTTCTATAAAAAAATGGAATGGATTAGACTA	AAAACAAAACGAAATCATTTTTCTATAAAAAAAAATGGAATGGATTAGAC
Alpinia_katsumadai	Insertion	47508	47515	Alpinia_pumila	47145	47145	CTATTCA	+	0	0	0	0	||||||||||||||||||||||||||||||||||||||||||||||||||-||||||||||||||||||||||||||||||||||||||||||||||||||	TGTACTGCAATAATATGAATGACTCGCTATTCACTCGGTTTCTGGTCAAT	TGTACTGCAATAATATGAATGACTCGCTATTCACTATTCACTCGGTTTCT
Alpinia_katsumadai	Insertion	48539	48544	Alpinia_pumila	48169	48169	TTTTT	+	0	0	0	1	||||||||||||||||||||||||||||||||||||||||||||||||||-|||||||||||||||||||||X||||||||||||||||||||||||||||	CCTCGGTAACGAGACATAAAGACTCCTTTTTTATTTTATTGAAATTTCAT	CCTCGGTAACGAGACATAAAGACTCCTTTTTTTTTTTATTTTATTGAAAT
Alpinia_katsumadai	Insertion	49167	49168	Alpinia_pumila	48792	48792	C	+	0	0	0	0	||||||||||||||||||||||||||||||||||||||||||||||||||-||||||||||||||||||||||||||||||||||||||||||||||||||	ATTTTATATTTATACTAACTATATTTATAGTTAATATGAACTACAACCAT	ATTTTATATTTATACTAACTATATTTCATAGTTAATATGAACTACAACCA
Alpinia_katsumadai	Insertion	50244	50249	Alpinia_pumila	49890	49890	AAAAA	+	0	0	0	3	|||||||||||||||||||||||||||X||X||X||||||||||||||||-||||||||||||||||||||||||||||||||||||||||||||||||||	AAAACTAAGGTTTATCAAACTAGAATAAAAAAAAGGATAGGTGCAGAGAC	AAACCTTAGTTTTATCAAACTAGAATAAAAAAAAAAAAAGGATAGGTGCA
Alpinia_katsumadai	Deletion	49615	49615	Alpinia_pumila	49253	49260	TAACTTA	+	0	0	0	0	||||||||||||||||||||||||||||||||||||||||||||||||||-||||||||||||||||||||||||||||||||||||||||||||||||||	ATAGAAATTTACTAGTTATTAACTAGTAACTTATAACTTATAATTTAATT	ATAGAAATTTACTAGTTATTAACTAGTAACTTATAATTTAATTGTTAATT
Alpinia_katsumadai	Deletion	49758	49758	Alpinia_pumila	49403	49405	AA	+	0	0	0	1	||||||||||||||||||||||||||||||||||||||||||||||||||-|||||||||||||||||||||||||||||||||||X||||||||||||||	GATTCGGAAAGGGAAGAGATAGGACGAAAAAAAAAAGAATGAATATCGAC	GATTCGGAAAGGGAAGAGATAGGACGAAAAAAAAGAATGAATATCGACCG
Alpinia_katsumadai	Insertion	51353	51354	Alpinia_pumila	50984	50984	T	+	0	0	0	0	||||||||||||||||||||||||||||||||||||||||||||||||||-||||||||||||||||||||||||||||||||||||||||||||||||||	ATTTTCTTTCATTTCTTAATTTCATATTTTTTTTACATTTATTTTATTCC	ATTTTCTTTCATTTCTTAATTTCATATTTTTTTTTACATTTATTTTATTC
Alpinia_katsumadai	Deletion	52239	52239	Alpinia_pumila	51870	51872	TT	+	0	0	0	0	||||||||||||||||||||||||||||||||||||||||||||||||||-||||||||||||||||||||||||||||||||||||||||||||||||||	ACAATGAAATTTTTAAAGAGTGACCCTTTTTTTTTTCTTATTCTGCACAA	ACAATGAAATTTTTAAAGAGTGACCCTTTTTTTTCTTATTCTGCACAAAA
Alpinia_katsumadai	Insertion	54883	54884	Alpinia_pumila	54488	54488	T	+	0	0	0	1	|||||||X||||||||||||||||||||||||||||||||||||||||||-||||||||||||||||||||||||||||||||||||||||||||||||||	TCTATTGAAATTTTTTTCTGTACTTATCTTATGTATTTACATGAGGATTT	TCTATTGAAATTTTTTTCTGTACTTATTCTTATGTATTTACATGAGGATT
Alpinia_katsumadai	Deletion	54771	54771	Alpinia_pumila	54372	54377	GAAAA	+	0	0	0	0	||||||||||||||||||||||||||||||||||||||||||||||||||-||||||||||||||||||||||||||||||||||||||||||||||||||	GTCGCTAACTCTTTGATCATGTACAGGAAAAGAAAAGAAGTAATATTTAA	GTCGCTAACTCTTTGATCATGTACAGGAAAAGAAGTAATATTTAATTCAT
Alpinia_katsumadai	Deletion	58398	58398	Alpinia_pumila	58003	58004	T	+	0	0	0	0	||||||||||||||||||||||||||||||||||||||||||||||||||-||||||||||||||||||||||||||||||||||||||||||||||||||	AATCTCGTTGGTTATTGTTCTTTCTATTTTTTTTTTTTAGATATTTGATT	AATCTCGTTGGTTATTGTTCTTTCTATTTTTTTTTTTAGATATTTGATTT
Alpinia_katsumadai	Insertion	60381	60385	Alpinia_pumila	59995	59995	AAAG	+	0	0	0	0	||||||||||||||||||||||||||||||||||||||||||||||||||-||||||||||||||||||||||||||||||||||||||||||||||||||	GACTGGGCCGATTACCGAATTAAAAAAACGAGCATCCTATATATACTATG	GACTGGGCCGATTACCGAATTAAAAAAAAGAACGAGCATCCTATATATAC
Alpinia_katsumadai	Deletion	62663	62663	Alpinia_pumila	62253	62254	A	+	0	0	0	0	||||||||||||||||||||||||||||||||||||||||||||||||||-||||||||||||||||||||||||||||||||||||||||||||||||||	ATTCGTTTATTTTATTTGTAGCGAACAAAAAAAAAATATTTAATTCATGT	ATTCGTTTATTTTATTTGTAGCGAACAAAAAAAAATATTTAATTCATGTA
Alpinia_katsumadai	Deletion	62872	62872	Alpinia_pumila	62493	62494	A	+	0	0	2	3	|||||||||XXX||||||||||||||||||||||||||||||||||||||-|||||||||||||||||||||||||||||||||GG|||||||||||||||	TATTAATTATTATTTGAACTTAACTTAATTATATTTATTATTATATTACT	TATTAATTATTATTTGAACTTAACTTATTATATTTATTATTATATTACTT
Alpinia_katsumadai	Deletion	62905	62905	Alpinia_pumila	62527	62529	AT	+	0	0	1	0	||||||||||||||||G|||||||||||||||||||||||||||||||||-||||||||||||||||||||||||||||||||||||||||||||||||||	TTATTATTATATTACTTATTATTTAAATATATATATATATTTAAATATTA	TTATTATTATATTACTTATTATTTAAATATATATATATTTAAATATTATA
Alpinia_katsumadai	Deletion	67392	67392	Alpinia_pumila	67000	67003	TTT	+	0	0	0	0	||||||||||||||||||||||||||||||||||||||||||||||||||-||||||||||||||||||||||||||||||||||||||||||||||||||	AAGAACTCAACGGGACCTTACCCTCCTTTGTCTGTCTGATTAGAGTGGTA	AAGAACTCAACGGGACCTTACCCTCCGTCTGTCTGATTAGAGTGGTAAGG
Alpinia_katsumadai	Insertion	68574	68575	Alpinia_pumila	68185	68185	A	+	0	0	0	0	||||||||||||||||||||||||||||||||||||||||||||||||||-||||||||||||||||||||||||||||||||||||||||||||||||||	ATAATAGAAAATAAACAAACATCTTGAAAAAGTGTGAATCAATGGTTTCT	ATAATAGAAAATAAACAAACATCTTGAAAAAAGTGTGAATCAATGGTTTC
Alpinia_katsumadai	Insertion	68859	68860	Alpinia_pumila	68470	68470	A	+	0	0	1	3	||||||||||||||||||||||||||XG||||||||||||||||||||||-|||||||||||||||||||||||||||||||||||||X||||||X|||||	ATATATATATATAGTAATAATACTATGTAATATAAAATAGTATATAATAC	ATGNATATATATAGTAATAATACTATAGTAATATAAAATAGTATATAATA
Alpinia_katsumadai	Insertion	69217	69218	Alpinia_pumila	68827	68827	A	+	0	0	0	0	||||||||||||||||||||||||||||||||||||||||||||||||||-||||||||||||||||||||||||||||||||||||||||||||||||||	ACGACTTATTTGAAATAAATTCAATGAAAAAAATTGATAAAAACGAATAT	ACGACTTATTTGAAATAAATTCAATGAAAAAAAATTGATAAAAACGAATA
Alpinia_katsumadai	Insertion	70804	70812	Alpinia_pumila	70420	70420	TATATCTA	+	0	0	5	1	X|||||||||||||||||||||||||||||||||||||||||||||||||-||||||||||||||||||||||||||||||||||||||||||GGGGG|||	TTCATAAAATTATTATTTTATTACTCTATATCTATAAAATATAAAAGTAA	TTCATAAAATTATTATTTTATTACTCTATATCTATATATCTATAAAATAT
Alpinia_katsumadai	Deletion	68270	68270	Alpinia_pumila	67881	67882	G	+	0	0	0	0	||||||||||||||||||||||||||||||||||||||||||||||||||-||||||||||||||||||||||||||||||||||||||||||||||||||	AATTTTTGTACATTTAAAAAAAAAAAGGGGGGGGTCGATTCCTTGAAAGA	AATTTTTGTACATTTAAAAAAAAAAAGGGGGGGTCGATTCCTTGAAAGAT
Alpinia_katsumadai	Deletion	68836	68836	Alpinia_pumila	68447	68448	T	+	0	0	1	1	|||||||||||||||||||||||||||||||||||||||||||||||||X-||||||||||||||||||||||G|||||||||||||||||||||||||||	ATTGTAATAGTAATAATATTACTATATATATATATAGTAATAATACTATN	ATTGTAATAGTAATAATATTACTATGATATATATAGTAATAATACTATAG
Alpinia_katsumadai	Deletion	70560	70560	Alpinia_pumila	70170	70177	AAAAGAA	+	0	0	0	0	||||||||||||||||||||||||||||||||||||||||||||||||||-||||||||||||||||||||||||||||||||||||||||||||||||||	CAGTTCTTTAGCTTTAGAATAGGGAGAAAAGAAAAAAAAAAGTGTATGGA	CAGTTCTTTAGCTTTAGAATAGGGAGAAAAAAAAGTGTATGGAACCTCAA
Alpinia_katsumadai	Deletion	70853	70853	Alpinia_pumila	70462	70467	ATTAC	+	0	0	8	1	GGGGGGGG||||||||||||||||||||||||||||||||||||||||||-|||||||||||||||||||X||||||||||||||||||||||||||||||	AAAAGTAAAATTTTTACTTAATCTTAATTACATTACATTAATATTAATTA	AAAAGTAAAATTTTTACTTAATCTTAATTACATTAATATTAATTATTAAT
Alpinia_katsumadai	Insertion	71750	71751	Alpinia_pumila	71363	71363	A	+	0	0	0	0	||||||||||||||||||||||||||||||||||||||||||||||||||-||||||||||||||||||||||||||||||||||||||||||||||||||	CCCCGAACTAGAACTACTCGTCCTAGAAAAAAAAAATAGACATACTCCTC	CCCCGAACTAGAACTACTCGTCCTAGAAAAAAAAAAATAGACATACTCCT
Alpinia_katsumadai	Insertion	71864	71873	Alpinia_pumila	71476	71476	AGTGTTAAA	+	0	0	0	0	||||||||||||||||||||||||||||||||||||||||||||||||||-||||||||||||||||||||||||||||||||||||||||||||||||||	AATCTAGAAGAAGAAGAGTGGGCTCCAGAAAAAAAAATGGGAATTTTTTT	AATCTAGAAGAAGAAGAGTGGGCTCCAGTGTTAAAAGAAAAAAAAATGGG
Alpinia_katsumadai	Insertion	71932	71933	Alpinia_pumila	71535	71535	T	+	0	0	0	1	||||||||||||||||||||||||||||||||||||||||||||||||||-||||||||||||||X|||||||||||||||||||||||||||||||||||	ATGTTCGTTTATTCCTATTACTTATCTTTTTTTTTTAAGTGATTTTTATT	ATGTTCGTTTATTCCTATTACTTATCTTTTTTTTTTTAAGTTATTTTTAT
Alpinia_katsumadai	Insertion	72040	72041	Alpinia_pumila	71642	71642	A	+	0	0	0	0	||||||||||||||||||||||||||||||||||||||||||||||||||-||||||||||||||||||||||||||||||||||||||||||||||||||	CTGTACATGACTTTATAATCTACTTTATTTGAATTTGATTTGATGATCTT	CTGTACATGACTTTATAATCTACTTTAATTTGAATTTGATTTGATGATCT
Alpinia_katsumadai	Deletion	72464	72464	Alpinia_pumila	72066	72067	C	+	0	0	0	0	||||||||||||||||||||||||||||||||||||||||||||||||||-||||||||||||||||||||||||||||||||||||||||||||||||||	TTTCTATTCTTTCAGCCATCCTTTTACCCCCCCCCTGGTCGATGAATAAC	TTTCTATTCTTTCAGCCATCCTTTTACCCCCCCCTGGTCGATGAATAACA
Alpinia_katsumadai	Deletion	73715	73715	Alpinia_pumila	73318	73319	A	+	0	0	0	0	||||||||||||||||||||||||||||||||||||||||||||||||||-||||||||||||||||||||||||||||||||||||||||||||||||||	CGCATGATTGGGCTAAATTAAAGGATAAAAAAAAGAAAAAGAAGAAAATG	CGCATGATTGGGCTAAATTAAAGGATAAAAAAAGAAAAAGAAGAAAATGG
Alpinia_katsumadai	Deletion	73980	73980	Alpinia_pumila	73584	73585	T	+	0	0	0	0	||||||||||||||||||||||||||||||||||||||||||||||||||-||||||||||||||||||||||||||||||||||||||||||||||||||	TGATACGATCAAATAAGGAAAATTTATTTTTTTTTTCGTACTCTTTCATA	TGATACGATCAAATAAGGAAAATTTATTTTTTTTTCGTACTCTTTCATAA
Alpinia_katsumadai	Deletion	74242	74242	Alpinia_pumila	73847	73848	T	+	0	0	0	0	||||||||||||||||||||||||||||||||||||||||||||||||||-||||||||||||||||||||||||||||||||||||||||||||||||||	TCAATACGGCGAAGGCATAGTGTTTCTTTTTTTTTTTCAAATAAAAACTC	TCAATACGGCGAAGGCATAGTGTTTCTTTTTTTTTTCAAATAAAAACTCA
Alpinia_katsumadai	Insertion	74978	74979	Alpinia_pumila	74585	74585	T	+	0	0	0	0	||||||||||||||||||||||||||||||||||||||||||||||||||-||||||||||||||||||||||||||||||||||||||||||||||||||	AGGGCAAATAATCTCAGTACCATTTCTTTTTTTTTCAATTCGTTTCATTC	AGGGCAAATAATCTCAGTACCATTTCTTTTTTTTTTCAATTCGTTTCATT
Alpinia_katsumadai	Insertion	75596	75597	Alpinia_pumila	75202	75202	T	+	0	0	0	0	||||||||||||||||||||||||||||||||||||||||||||||||||-||||||||||||||||||||||||||||||||||||||||||||||||||	TTTATTGTATTTTAAGATTTTTATACATAGATTGAAAGGTTTATAGAGTA	TTTATTGTATTTTAAGATTTTTATACTATAGATTGAAAGGTTTATAGAGT
Alpinia_katsumadai	Insertion	77503	77504	Alpinia_pumila	77108	77108	T	+	0	0	0	0	||||||||||||||||||||||||||||||||||||||||||||||||||-||||||||||||||||||||||||||||||||||||||||||||||||||	AAGATTGCTCTGGTATCTTTCGCCTCTTTTTTTTATTTGACATAGGGTTA	AAGATTGCTCTGGTATCTTTCGCCTCTTTTTTTTTATTTGACATAGGGTT
Alpinia_katsumadai	Deletion	74772	74772	Alpinia_pumila	74378	74380	AA	+	0	0	0	0	||||||||||||||||||||||||||||||||||||||||||||||||||-||||||||||||||||||||||||||||||||||||||||||||||||||	AGATGTGTTCTCGATTCCTTACCTATAAAAAAAAAAGAATTTATTGAACT	AGATGTGTTCTCGATTCCTTACCTATAAAAAAAAGAATTTATTGAACTTA
Alpinia_katsumadai	Deletion	78306	78306	Alpinia_pumila	77900	77907	AATAAGA	+	0	0	0	0	||||||||||||||||||||||||||||||||||||||||||||||||||-||||||||||||||||||||||||||||||||||||||||||||||||||	GGATGGAATTGCAATGAGTTAACTTTAATAAGAAATAAGAACTATGAAGT	GGATGGAATTGCAATGAGTTAACTTTAATAAGAACTATGAAGTACTAGTT
Alpinia_katsumadai	Insertion	78969	78970	Alpinia_pumila	78589	78589	A	+	0	0	0	0	||||||||||||||||||||||||||||||||||||||||||||||||||-||||||||||||||||||||||||||||||||||||||||||||||||||	GTTAAATAAGAGTCAATACACATTACAAAAAAAACAAGAAAAAAAAATAA	GTTAAATAAGAGTCAATACACATTACAAAAAAAAACAAGAAAAAAAAATA
Alpinia_katsumadai	Deletion	78694	78694	Alpinia_pumila	78295	78296	T	+	0	0	0	0	||||||||||||||||||||||||||||||||||||||||||||||||||-||||||||||||||||||||||||||||||||||||||||||||||||||	AACGATTTTTCTTCTTTCAGACTTACTTTTTTTTTTACCGAAGGACAACT	AACGATTTTTCTTCTTTCAGACTTACTTTTTTTTTACCGAAGGACAACTC
Alpinia_katsumadai	Deletion	80501	80501	Alpinia_pumila	80121	80122	T	+	0	0	0	0	||||||||||||||||||||||||||||||||||||||||||||||||||-||||||||||||||||||||||||||||||||||||||||||||||||||	TAAGGAAGAACAGAGGCTAGACTTTATTTAGTAACAAGTAAATACTTTGT	TAAGGAAGAACAGAGGCTAGACTTTATTAGTAACAAGTAAATACTTTGTA
Alpinia_katsumadai	Deletion	85540	85540	Alpinia_pumila	85145	85146	T	+	0	0	0	0	||||||||||||||||||||||||||||||||||||||||||||||||||-||||||||||||||||||||||||||||||||||||||||||||||||||	ATGGATTATAAATAATGTTTATAATGTTTTTTTTATAATGATCCTTATTT	ATGGATTATAAATAATGTTTATAATGTTTTTTTATAATGATCCTTATTTT
Alpinia_katsumadai	Insertion	120063	120065	Alpinia_pumila	119641	119641	TT	+	0	0	0	1	|||||||||||||||||||||||||||||||||X||||||||||||||||-||||||||||||||||||||||||||||||||||||||||||||||||||	TTATTATATATTTATGTTTTCATAGGTTTTTTTTTAATTGAAAAATTCAA	TTATTATATGTTTATGTTTTCATAGGTTTTTTTTTTTAATTGAAAAATTC
Alpinia_katsumadai	Insertion	120433	120441	Alpinia_pumila	120016	120016	AACATTAA	+	0	0	0	1	||||||||||||||||||||||||||||||X|||||||||||||||||||-||||||||||||||||||||||||||||||||||||||||||||||||||	CGTCAAATATTTTAGGATAAATGATTAACATTAATTAGTGTATTGAACTC	CGTCAAGTATTTTAGGATAAATGATTAACATTAAAACATTAATTAGTGTA
Alpinia_katsumadai	Insertion	120527	120528	Alpinia_pumila	120102	120102	T	+	0	0	0	0	||||||||||||||||||||||||||||||||||||||||||||||||||-||||||||||||||||||||||||||||||||||||||||||||||||||	GTGATATATAAGGTATGCGGATGTGATATGTAGAATAAGGGTGTGTATAT	GTGATATATAAGGTATGCGGATGTGATTATGTAGAATAAGGGTGTGTATA
Alpinia_katsumadai	Insertion	120591	120592	Alpinia_pumila	120165	120165	A	+	0	0	0	0	||||||||||||||||||||||||||||||||||||||||||||||||||-||||||||||||||||||||||||||||||||||||||||||||||||||	TTTTTCTATCTACTTTGTCACAATAGAAAAAATTCTATTGTGACAAAGTA	TTTTTCTATCTACTTTGTCACAATAGAAAAAAATTCTATTGTGACAAAGT
Alpinia_katsumadai	Insertion	120881	120890	Alpinia_pumila	120450	120450	CTTCATTAA	+	0	0	0	0	||||||||||||||||||||||||||||||||||||||||||||||||||-||||||||||||||||||||||||||||||||||||||||||||||||||	ATAGAAAATCCTAGTTATTTAACTTTCTTCATTAAAAAATACATTTTTTT	ATAGAAAATCCTAGTTATTTAACTTTCTTCATTAACTTCATTAAAAAATA
Alpinia_katsumadai	Insertion	120960	120962	Alpinia_pumila	120520	120520	AA	+	0	0	0	0	||||||||||||||||||||||||||||||||||||||||||||||||||-||||||||||||||||||||||||||||||||||||||||||||||||||	TAAAATAACATTGGATAAATAAAACGAAAAAAAGAAAAGGAACAATTCCC	TAAAATAACATTGGATAAATAAAACGAAAAAAAAAGAAAAGGAACAATTC
Alpinia_katsumadai	Deletion	119973	119973	Alpinia_pumila	119550	119552	AT	+	0	0	1	0	|||||G||||||||||||||||||||||||||||||||||||||||||||-||||||||||||||||||||||||||||||||||||||||||||||||||	ATACATATGCATAATTACTATGATCCATATATATATACTTTTTAAATTAT	ATACATATGCATAATTACTATGATCCATATATATACTTTTTAAATTATAT
Alpinia_katsumadai	Deletion	120129	120129	Alpinia_pumila	119706	119712	GCTAAA	+	0	0	0	0	||||||||||||||||||||||||||||||||||||||||||||||||||-||||||||||||||||||||||||||||||||||||||||||||||||||	TTACTAAGGAATAAATATGGGTAACGGCTAAAGCTAAAAGGAAAGGAACA	TTACTAAGGAATAAATATGGGTAACGGCTAAAAGGAAAGGAACAATTTAT
Alpinia_katsumadai	Deletion	120201	120201	Alpinia_pumila	119784	119785	G	+	0	0	0	0	||||||||||||||||||||||||||||||||||||||||||||||||||-||||||||||||||||||||||||||||||||||||||||||||||||||	CATACAATGATAAAAACAAGTAACCCGTTTTTTTAATGGCAGTCCCCAAA	CATACAATGATAAAAACAAGTAACCCTTTTTTTAATGGCAGTCCCCAAAA
Alpinia_katsumadai	Deletion	121025	121025	Alpinia_pumila	120584	120585	T	+	0	0	0	2	||||||||||||||||||||||||||||||||||||||||||||||||||-|||||||||||||||X||||||||||||||||X|||||||||||||||||	GTCTAAAACTATGGAGTTTCAACTGCTTTTTTTGAAAACTTAATTTTTAG	GTCTAAAACTATGGAGTTTCAACTGCTTTTTTGAAAACTTAGTTTTTAGT
Alpinia_katsumadai	Insertion	125697	125699	Alpinia_pumila	125268	125268	TT	+	0	0	0	0	||||||||||||||||||||||||||||||||||||||||||||||||||-||||||||||||||||||||||||||||||||||||||||||||||||||	CATATTTAGAATTTTTATAACTCTAATTTTTTTTTTAATTCTAACTATTG	CATATTTAGAATTTTTATAACTCTAATTTTTTTTTTTTAATTCTAACTAT
Alpinia_katsumadai	Deletion	124618	124618	Alpinia_pumila	124178	124179	T	+	0	0	0	0	||||||||||||||||||||||||||||||||||||||||||||||||||-||||||||||||||||||||||||||||||||||||||||||||||||||	AAAATTTTCAATCTGGTATAGAAGTATATAGTTATATTGTAGACACCAGA	AAAATTTTCAATCTGGTATAGAAGTAATAGTTATATTGTAGACACCAGAC
Alpinia_katsumadai	Insertion	127729	127731	Alpinia_pumila	127299	127299	AA	+	0	0	0	0	||||||||||||||||||||||||||||||||||||||||||||||||||-||||||||||||||||||||||||||||||||||||||||||||||||||	AATGAAATTCCGTTTGCTAAAATAAGAAAAAAAAGGGCTTCGGAATTCAT	AATGAAATTCCGTTTGCTAAAATAAGAAAAAAAAAAGGGCTTCGGAATTC
Alpinia_katsumadai	Insertion	127951	127957	Alpinia_pumila	127520	127520	AATATT	+	0	0	0	1	||||||||||||||||||||||||||||||||||X|||||||||||||||-||||||||||||||||||||||||||||||||||||||||||||||||||	AATGAATAAAGATTTTTTTTCATTCGAATATTATATTTCATTTCTTTTAT	AATGAATAAATATTTTTTTTCATTCGAATATTAATATTATATTTCATTTC
Alpinia_katsumadai	Deletion	127674	127674	Alpinia_pumila	127244	127245	A	+	0	0	0	1	||||||||||||X|||||||||||||||||||||||||||||||||||||-||||||||||||||||||||||||||||||||||||||||||||||||||	TTCCTTTTGTTTTAGGGTAAGGGTAGAAAAAAAAAGATCTGTCCCAAATT	TTCCTTTTGTTTTAGGGTAAGGGTAGAAAAAAAAGATCTGTCCCAAATTA
Alpinia_katsumadai	Deletion	127839	127839	Alpinia_pumila	127408	127409	A	+	0	0	0	0	||||||||||||||||||||||||||||||||||||||||||||||||||-||||||||||||||||||||||||||||||||||||||||||||||||||	TTTAATCAAATATTCGTTATATGAATAAAAAAAAAAATGAATAATTAGAG	TTTAATCAAATATTCGTTATATGAATAAAAAAAAAATGAATAATTAGAGG
Alpinia_katsumadai	Insertion	130805	130810	Alpinia_pumila	130370	130370	TTTAA	+	0	0	1	0	||||||||||||||||||||||||||||G|||||||||||||||||||||-||||||||||||||||||||||||||||||||||||||||||||||||||	ATTANTTATGTTATTTCCATTTTTTCTTTAATCTAGTACACACAAAAATA	ATTATTTATGTTATTTCCATTTTTTCTTTAATTTAATCTAGTACACACAA
Alpinia_katsumadai	Insertion	130999	131000	Alpinia_pumila	130559	130559	T	+	0	0	0	0	||||||||||||||||||||||||||||||||||||||||||||||||||-||||||||||||||||||||||||||||||||||||||||||||||||||	ATTTCTTTCTAGATTGAATTGATACACAAGTAAATACATATTATGTTATG	ATTTCTTTCTAGATTGAATTGATACATCAAGTAAATACATATTATGTTAT
Alpinia_katsumadai	Insertion	132173	132179	Alpinia_pumila	131744	131744	ATCAAA	+	0	0	0	1	||||||||||||||||||||||||||||||X|||||||||||||||||||-||||||||||||||||||||||||||||||||||||||||||||||||||	GGTTTATTCTTATATGCCTTATATGTATCAAAAGGAAATCTTAATTCAGG	GGTTTAGTCTTATATGCCTTATATGTATCAAAATCAAAAGGAAATCTTAA
Alpinia_katsumadai	Deletion	130357	130357	Alpinia_pumila	129920	129921	A	+	0	0	0	1	||||||||||||||||||||||||||||||||||||||||||||||||||-||||||||||||||||||||||||||X|||||||||||||||||||||||	TTAATTCATTATTTCACGAATTCCTCAAAAAAAAAAGTAGATTCGTCAAA	TTAATTCATTATTTCACGAATTCCTCAAAAAAAAAGTAGATTCGTCAAAA
Alpinia_katsumadai	Deletion	130708	130708	Alpinia_pumila	130272	130275	TTT	+	0	0	0	0	||||||||||||||||||||||||||||||||||||||||||||||||||-||||||||||||||||||||||||||||||||||||||||||||||||||	ATGAATTTTTTTTTACCATAAAAAACTTTTTTTTTTTCTTTCTTTTCCAC	ATGAATTTTTTTTTACCATAAAAAACTTTTTTTTCTTTCTTTTCCACGGA
Alpinia_katsumadai	Deletion	146710	146710	Alpinia_pumila	102912	102913	A	-	0	0	0	1	||||||||||||||||||||||||||||||||X|||||||||||||||||-||||||||||||||||||||||||||||||||||||||||||||||||||	ATCAGATTTATTTTTCGATCAAAAACAAAAAAAAGTACTATAGTGAAATC	ATCAGATTGATTTTTCGATCAAAAACAAAAAAAGTACTATAGTGAAATCT
Alpinia_katsumadai	Insertion	161715	161716	Alpinia_pumila	161248	161248	T	+	0	0	0	0	||||||||||||||||||||||||||||||||||||||||||||||||||-||||||||||||||||||||||||||||||||||||||||||||||||||	CGTAAATAGGAATATTGAAAATAGAATTTTTTTTCATTTGAAAAAATGTA	CGTAAATAGGAATATTGAAAATAGAATTTTTTTTTCATTTGAAAAAATGT
Alpinia_katsumadai	Deletion	161949	161949	Alpinia_pumila	161482	161483	A	+	0	0	0	0	||||||||||||||||||||||||||||||||||||||||||||||||||-||||||||||||||||||||||||||||||||||||||||||||||||||	ATGCCAATCTTTAAAATAAAAAATGTAAAAAAAAAAAAGGAGTAATACAC	ATGCCAATCTTTAAAATAAAAAATGTAAAAAAAAAAAGGAGTAATACACT

## Sheet: A.pumila_A.oxyphylla.InDel
Sample Sequence ID	InDel type	Sample InDel start	Sample InDel end	Reference sequence ID	Ref start	Ref end	InDel sequence	Lastz alignment strand	Not Alignment length	N number	Gap number	Mismatch number	Alignment pattern	Ref sequence	Sample sequence
Alpinia_oxyphylla	Insertion	1673	1674	Alpinia_pumila	1658	1658	T	+	0	0	0	1	|||||||||||||||||||||||||||||||||||||||||||X||||||-||||||||||||||||||||||||||||||||||||||||||||||||||	ATTTCAGAATGATAATTCTATGAATATTTTTTTTTCTCTTGATCTATAGT	ATTTCAGAATGATAATTCTCTGAATATTTTTTTTTTCTCTTGATCTATAG
Alpinia_oxyphylla	Deletion	1228	1228	Alpinia_pumila	1213	1214	A	+	0	0	0	0	||||||||||||||||||||||||||||||||||||||||||||||||||-||||||||||||||||||||||||||||||||||||||||||||||||||	GACTCCCAAGCATATGTATTAACTATATCATAGTTATGAGTTAGATAATA	GACTCCCAAGCATATGTATTAACTATTCATAGTTATGAGTTAGATAATAG
Alpinia_oxyphylla	Insertion	4391	4392	Alpinia_pumila	4350	4350	A	+	0	0	2	1	|||||||||||||||||||||||GG|||||||||||||||||||||||X|-||||||||||||||||||||||||||||||||||||||||||||||||||	TTTTTTTTATTTAACCCAAGTTAAAGAAAAAAAACATCTTCTATGACAGT	NTTTTTTTATTTAACCCAAGTTAAGGAAAAAAAAACATCTTCTATGACAG
Alpinia_oxyphylla	Insertion	5247	5248	Alpinia_pumila	5200	5200	G	+	0	0	0	0	||||||||||||||||||||||||||||||||||||||||||||||||||-||||||||||||||||||||||||||||||||||||||||||||||||||	TTTATCCTCATACGGCTCGAACTCGAAAAAAAAAATTGCATTCGTACTCA	TTTATCCTCATACGGCTCGAACTCGAGAAAAAAAAATTGCATTCGTACTC
Alpinia_oxyphylla	Insertion	5596	5597	Alpinia_pumila	5548	5548	A	+	0	0	1	1	||||||||||||||||||||||||||||||||||||||||||||||||||-|||||||||||||||||||||X|||||||||||||||||||||||G||||	GAAGAATTTAGATACACTTTTTTATCAAAAAAAAAGTTTTTTTTTACTTG	GAAGAATTTAGATACACTTTTTTATCAAAAAAAAAAGTTTTTTTTTACCT
Alpinia_oxyphylla	Insertion	7032	7033	Alpinia_pumila	6946	6946	C	+	0	0	0	0	||||||||||||||||||||||||||||||||||||||||||||||||||-||||||||||||||||||||||||||||||||||||||||||||||||||	CATCTCCACATAGAAAAATGTGGATACCCTTTTTTTACTTTAGGCTTTGT	CATCTCCACATAGAAAAATGTGGATACCCCTTTTTTTACTTTAGGCTTTG
Alpinia_oxyphylla	Insertion	7494	7498	Alpinia_pumila	7408	7408	AAAA	+	0	0	0	1	||||||||||||||||||||||||||||||||||||||X|||||||||||-||||||||||||||||||||||||||||||||||||||||||||||||||	TTATTGGTCAATCCTCCCCCCCCCCCAAAAAAAAATACCAAAAATTACAT	TTATTGGTCAATCCCCCCCCCCCCCCAAAAAAAAAAAAATACCAAAAATT
Alpinia_oxyphylla	Insertion	7729	7730	Alpinia_pumila	7639	7639	A	+	0	0	0	3	||||||||||||||||||||||||||||||||||||||||||||||||||-||||||||||||||X||||||||||||||||||||||X|||||||||||X	AATTTTAGACTTGATTTTGGAGAGTTAAAAAAAAAAGAAAGATTTTTTGA	AATTTTAGACTTGATTTTGGAGAGTTAAAAAAAAAAAGAAATATTTTTTG
Alpinia_oxyphylla	Insertion	8653	8654	Alpinia_pumila	8567	8567	T	+	0	0	0	0	||||||||||||||||||||||||||||||||||||||||||||||||||-||||||||||||||||||||||||||||||||||||||||||||||||||	GACGTAATCCTGGACGTGAGGAATAATTTTTTTTTCTAAACTTTTCTTAT	GACGTAATCCTGGACGTGAGGAATAATTTTTTTTTTCTAAACTTTTCTTA
Alpinia_oxyphylla	Insertion	9608	9616	Alpinia_pumila	9572	9572	CATAATTT	+	0	0	0	0	||||||||||||||||||||||||||||||||||||||||||||||||||-||||||||||||||||||||||||||||||||||||||||||||||||||	TAGCAGGACTAAATATGCGTCAACACGGATCCTATCTTGATTGCGTCTCA	TAGCAGGACTAAATATGCGTCAACACCATAATTTGGATCCTATCTTGATT
Alpinia_oxyphylla	Insertion	10703	10705	Alpinia_pumila	10667	10667	AA	+	0	0	0	3	||||||||||||||||||||||||||XX||||||X|||||||||||||||-||||||||||||||||||||||||||||||||||||||||||||||||||	AACCCTTTTTTAATCATTCGAATTAGAACTATTTCTCAACGATTATTCTT	AATTCTTTTTGAATCATTCGAATTAGAAAACTATTTCTCAACGATTATTC
Alpinia_oxyphylla	Insertion	13758	13759	Alpinia_pumila	13731	13731	T	+	0	0	9	0	|||||||GGGGGGGGG||||||||||||||||||||||||||||||||||-||||||||||||||||||||||||||||||||||||||||||||||||||	TTCTTTTTGTATCACTCCGATCGCCCTTTTTTTTTATCGATTTTTTTTTC	TTCTTTTTGTATCACTCCGATCGCCCTTTTTTTTTTATCGATTTTTTTTT
Alpinia_oxyphylla	Deletion	4365	4365	Alpinia_pumila	4323	4325	TT	+	0	0	1	2	||||||||X|||||||||||||||||||||||||||||||||||||||||-|||||||||||||||||||||||X|G||||||||||||||||||||||||	CGACGGACCAACTATTTATTTATACATTTTTTTTTATTTAACCCAAGTTA	CGACGGACCAACTATTTATTTATACATTTTTTTATTTAACCCAAGTTAAG
Alpinia_oxyphylla	Deletion	4645	4645	Alpinia_pumila	4604	4606	AA	+	0	0	0	0	||||||||||||||||||||||||||||||||||||||||||||||||||-||||||||||||||||||||||||||||||||||||||||||||||||||	AAAATTTGTGTTGGATTGGCACAAACAAAAAAAAAATATAAATAAATCAG	AAAATTTGTGTTGGATTGGCACAAACAAAAAAAATATAAATAAATCAGAA
Alpinia_oxyphylla	Deletion	4699	4699	Alpinia_pumila	4660	4665	AGACA	+	0	0	0	0	||||||||||||||||||||||||||||||||||||||||||||||||||-||||||||||||||||||||||||||||||||||||||||||||||||||	TTATAAAATAAGGAAGAGATAAAGACAGACAAGACAGGTTTATTCAATCA	TTATAAAATAAGGAAGAGATAAAGACAGACAGGTTTATTCAATCAATAAA
Alpinia_oxyphylla	Deletion	5641	5641	Alpinia_pumila	5593	5594	T	+	0	0	1	1	||||G|||||||||||||||||||||X|||||||||||||||||||||||-||||||||||||||||||||||||||||||||||||||||||||||||||	ACTTGTTTTAAGTTTAAACCTTTCTATTTTTTTTTTATTGATATTGATAA	ACCTGTTTTAAGTTTAAACCTTTCTATTTTTTTTTATTGATATTGATAAT
Alpinia_oxyphylla	Deletion	6220	6220	Alpinia_pumila	6173	6175	AA	+	0	0	0	0	||||||||||||||||||||||||||||||||||||||||||||||||||-||||||||||||||||||||||||||||||||||||||||||||||||||	ATATGAATAAAACAAAACATATTTATAAAAAAAAAAACGTTTGCTAAAGA	ATATGAATAAAACAAAACATATTTATAAAAAAAAACGTTTGCTAAAGACT
Alpinia_oxyphylla	Deletion	6809	6809	Alpinia_pumila	6719	6724	CCTTA	+	0	0	0	1	||||||||||||||||||||||||||||||||||||||||||||||||||-||||||||||||||||||||||||||||||||||||||||||||X|||||	TATTTCATATACTAATTTCCTCCAATCCTTACCTTACATTACATGGATTT	TATTTCATATACTAATTTCCTCCAATCCTTACATTACATGGATTTACAAA
Alpinia_oxyphylla	Deletion	7244	7244	Alpinia_pumila	7158	7159	A	+	0	0	0	1	||||||||||||||||||||||||||||||||||||||||||||X|||||-||||||||||||||||||||||||||||||||||||||||||||||||||	CCAAAAAATAATTTTCATTTTAAATGAAAAAAAAAATACATTCTAAGAAT	CCAAAAAATAATTTTCATTTAAAATGAAAAAAAAATACATTCTAAGAATT
Alpinia_oxyphylla	Deletion	8268	8268	Alpinia_pumila	8178	8183	AAAGA	+	0	0	0	2	||||||X|||||||||||||||||||||||||||||||||||||||||||-||||||||||||||||||||||||||||X|||||||||||||||||||||	TTACTCGTTCTGACCTTTCAGTGAGCAAAGAATTTACTAGGTCTAGGTCC	TTACTCGTTCTGACCTTTCAGTGAGCATTTACTAGGTCTAGGTCCCGTAC
Alpinia_oxyphylla	Deletion	9157	9157	Alpinia_pumila	9112	9122	AGTAATATAC	+	0	0	0	5	||||||||||||||||||||||XXXX||||||||||||||||||||||||-|||||||||||||||||||||||||||||||X||||||||||||||||||	TAATATATATTGCATGTTAATATAGTAGTAATATACAGTAATATACTAAA	ATATATATATTGCATGTTAATATAGTAGTAATATACTAAACATAGTAATA
Alpinia_oxyphylla	Deletion	10258	10258	Alpinia_pumila	10211	10221	GATACATTCA	+	0	0	0	0	||||||||||||||||||||||||||||||||||||||||||||||||||-||||||||||||||||||||||||||||||||||||||||||||||||||	GATCATCTAGTAAGCAAATAGTTTTGGATACATTCAAACAGAAAGGCTGA	GATCATCTAGTAAGCAAATAGTTTTGAACAGAAAGGCTGACATAGATGTT
Alpinia_oxyphylla	Deletion	10501	10501	Alpinia_pumila	10464	10465	T	+	0	0	0	1	||||||||||||||||||||||||||||||||||||||||||||||||||-||||||||||||||||||||||||||||||X|||||||||||||||||||	ATGCACCATCAATTTAGATATACATCTTTTTTTTTTATAAAAGATTTTCC	ATGCACCATCAATTTAGATATACATCTTTTTTTTTATAAAAGATTTTCCC
Alpinia_oxyphylla	Deletion	10553	10553	Alpinia_pumila	10517	10518	A	+	0	0	0	1	||||||||||||||||||||||||||||X|||||||||||||||||||||-||||||||||||||||||||||||||||||||||||||||||||||||||	TGATTTCTTTTATATGAACTAAGAATAAAAAAAAAATAGGAATGAAAAGC	TGATCTCTTTTATATGAACTAAGAATAAAAAAAAATAGGAATGAAAAGCG
Alpinia_oxyphylla	Deletion	13029	13029	Alpinia_pumila	12992	12994	TT	+	0	0	0	2	||||||||||||||||||||||||||||||||||X|||||||||||||||-|||||||||||||||||||||||||||||||||||||||||||||X||||	CAGCAAAGTTATTTTTTTATTTGTACTTTTTTTTTTTCATTTTTTTTTTA	CAGCAAAGTTCTTTTTTTATTTGTACTTTTTTTTTCATTTTTTTTTTAAT
Alpinia_oxyphylla	Deletion	13723	13723	Alpinia_pumila	13688	13697	ATTAACAAA	+	0	0	1	0	||||||||||||||||||||||||||||||||||||||||||||||||||-||||||||||||||||||||||||||||||||||G|||||||||||||||	ATATATTCTCCTCTCTTTTGGATAGGATTAACAAAGAACAGAGTTCTTTT	ATATATTCTCCTCTCTTTTGGATAGGGAACAGAGTTCTTTTTGTATCACT
Alpinia_oxyphylla	Deletion	14043	14043	Alpinia_pumila	14016	14024	AATCTTCA	+	0	0	0	1	|||||||||||||||||||||||||||||||||||||||X||||||||||-||||||||||||||||||||||||||||||||||||||||||||||||||	GAAAGCAAGCGAATGCGGTAATTCCTAATCTTCAAATCAACCCTTCCTAG	GAAAGCAAGCGAATGTGGTAATTCCTAATCAACCCTTCCTAGGTATTGTC
Alpinia_oxyphylla	Insertion	15438	15441	Alpinia_pumila	15366	15366	CTT	+	0	0	0	0	||||||||||||||||||||||||||||||||||||||||||||||||||-||||||||||||||||||||||||||||||||||||||||||||||||||	ATAGTCTAACTATAACCTCCCCAGCCCTTTTTTTTTTTTAGAATTCTGTT	ATAGTCTAACTATAACCTCCCCAGCCCTTCTTTTTTTTTTTTAGAATTCT
Alpinia_oxyphylla	Insertion	17375	17376	Alpinia_pumila	17295	17295	T	+	0	0	0	0	||||||||||||||||||||||||||||||||||||||||||||||||||-||||||||||||||||||||||||||||||||||||||||||||||||||	TTCCCACACTTCCTTTTTGTTTTTTCTTTTTTTTTAACAAAGAAACGAGG	TTCCCACACTTCCTTTTTGTTTTTTCTTTTTTTTTTAACAAAGAAACGAG
Alpinia_oxyphylla	Insertion	17532	17538	Alpinia_pumila	17451	17451	TTAAAA	+	0	0	0	0	||||||||||||||||||||||||||||||||||||||||||||||||||-||||||||||||||||||||||||||||||||||||||||||||||||||	ATTCGAACAAGAACAAGATAGTTAAGTTAAAAGCCAGACCAGATAATTAA	ATTCGAACAAGAACAAGATAGTTAAGTTAAAATTAAAAGCCAGACCAGAT
Alpinia_oxyphylla	Insertion	18691	18700	Alpinia_pumila	18604	18604	AAGTACTTG	+	0	0	0	0	||||||||||||||||||||||||||||||||||||||||||||||||||-||||||||||||||||||||||||||||||||||||||||||||||||||	CTATTTTCATCTATTAAACAGTATTTAAGTACTTGAAAAGTCTGTTTAAA	CTATTTTCATCTATTAAACAGTATTTAAGTACTTGAAGTACTTGAAAAGT
Alpinia_oxyphylla	Deletion	15048	15048	Alpinia_pumila	14967	14969	AT	+	0	0	0	1	||||||||||||||||||||||||||||||||||||||||||||X|||||-||||||||||||||||||||||||||||||||||||||||||||||||||	AATTTAAATTTGAATTACACCGGATAATATATATATATATATATTATGTT	AATTTAAATTTGAATTACACTGGATAATATATATATATATATTATGTTGT
Alpinia_oxyphylla	Deletion	15346	15346	Alpinia_pumila	15267	15275	TGATTTTG	+	0	0	0	1	|||||||||||||||||||||||X||||||||||||||||||||||||||-||||||||||||||||||||||||||||||||||||||||||||||||||	GGTAAACCATTCTAACTTTTTTTAATTGATTTTGGAATAGAATAATTCCT	GGTAAACCATTCTAACTTTTTTTAATGAATAGAATAATTCCTAGAAAAAT
Alpinia_oxyphylla	Insertion	20138	20144	Alpinia_pumila	20042	20042	TTTTTA	+	0	0	0	0	||||||||||||||||||||||||||||||||||||||||||||||||||-||||||||||||||||||||||||||||||||||||||||||||||||||	TTGAATAGTCAAGAATTTTCTTATCTTTTTTATCAGAAGTATCTAACAAT	TTGAATAGTCAAGAATTTTCTTATCTTTTTTATTTTTATCAGAAGTATCT
Alpinia_oxyphylla	Deletion	24049	24049	Alpinia_pumila	23948	23950	TT	+	0	0	0	1	||||||||||||||||||||||||X|||||||||||||||||||||||||-||||||||||||||||||||||||||||||||||||||||||||||||||	GAAATAACTGATTCCACAAAAAAGTCTTTTTTTTTTTTTCACGAGGTACG	TAAATAACTGATTCCACAAAAAAGTCTTTTTTTTTTTCACGAGGTACGAG
Alpinia_oxyphylla	Insertion	28009	28013	Alpinia_pumila	27909	27909	CCCA	+	0	0	0	1	|||||||||||X||||||||||||||||||||||||||||||||||||||-||||||||||||||||||||||||||||||||||||||||||||||||||	TTAAAGTTTCCACTTTATCGAAAAATCCCATTATTAGCTCACTATTTATC	TTAAAGTTTCCACTTTATCGAAAAATCCCACCCATTATTAGCTCACTATT
Alpinia_oxyphylla	Insertion	29867	29876	Alpinia_pumila	29780	29780	TGTATCATA	+	0	0	0	0	||||||||||||||||||||||||||||||||||||||||||||||||||-||||||||||||||||||||||||||||||||||||||||||||||||||	TATCCAATTTTCCAAGAAAAGGTATGTCTGTACTTAATCTTAATACTTAT	TATCCAATTTTCCAAGAAAAGGTATGTGTATCATATCTGTACTTAATCTT
Alpinia_oxyphylla	Insertion	31935	31937	Alpinia_pumila	32064	32064	AA	+	0	0	2	1	||||||||||||||||||||||||||||||||||||||||||||||||||-||||||||||||||||||X|||||||||||||||||||||||||||||GG	AAAACAAGAGTGGACGAGTATCTCTTAAAAAAAAATAGTAAAGTGAATAT	AAAACAAGAGTGGACGAGTATCTCTTAAAAAAAAAAATAGTAAAGTAAAT
Alpinia_oxyphylla	Deletion	28622	28622	Alpinia_pumila	28503	28504	T	+	0	0	0	0	||||||||||||||||||||||||||||||||||||||||||||||||||-||||||||||||||||||||||||||||||||||||||||||||||||||	CTATCCACCTATCCACATATCTCATCTTTTTTTTTATAGCAATTTTGTTT	CTATCCACCTATCCACATATCTCATCTTTTTTTTATAGCAATTTTGTTTT
Alpinia_oxyphylla	Deletion	29413	29413	Alpinia_pumila	29320	29321	G	+	0	0	0	1	||||||||||||||||||||||||||||||||||||||||||||||||||-X|||||||||||||||||||||||||||||||||||||||||||||||||	TGATTGACTCTCACTATTTTTTTTTTGAAAAAAAAAATAGTGAGAGTCAA	TGATTGACTCTCACTATTTTTTTTTTCAAAAAAAAATAGTGAGAGTCAAT
Alpinia_oxyphylla	Deletion	29731	29731	Alpinia_pumila	29639	29645	TTATTT	+	0	0	0	7	||||||||||||||||||||||||||||||||||||||||||||||||||-|||||||||||||||||||||X|||XXXXX||||||||X|||||||||||	ATTCAATCAGGATAGTCGGTCAACTCTTATTTTTATTTTTATAGAGTAAA	ATTCAATCAGGATAGTCGGTCAACTCTTATTTTTATAGAGTAAAAGTCAA
Alpinia_oxyphylla	Deletion	30757	30757	Alpinia_pumila	30865	30868	TTT	+	0	0	0	0	||||||||||||||||||||||||||||||||||||||||||||||||||-||||||||||||||||||||||||||||||||||||||||||||||||||	TATTGTATATTGATCTAGATATGGGCTTTTTTTTTATAGGAAAAAGTCTA	TATTGTATATTGATCTAGATATGGGCTTTTTTATAGGAAAAAGTCTATAT
Alpinia_oxyphylla	Deletion	30833	30833	Alpinia_pumila	30944	30954	ATACTATATA	+	0	0	0	0	||||||||||||||||||||||||||||||||||||||||||||||||||-||||||||||||||||||||||||||||||||||||||||||||||||||	TATGAAAATAATGAATATGATAATATATACTATATAATACTAGATAACTA	TATGAAAATAATGAATATGATAATATATACTAGATAACTATACCATACTA
Alpinia_oxyphylla	Deletion	31642	31642	Alpinia_pumila	31763	31772	CTTCAATTG	+	0	0	0	1	||||||||||||||||||||||||||||||||||||||||||||||||||-|||||||||||||||||||||||X||||||||||||||||||||||||||	CTCTTTTATTTTATTAGTATTTCTTCCTTCAATTGGGACTGGAAGGCATA	CTCTTTTATTTTATTAGTATTTCTTCGGACTGGAAGGCATACATAAAAAG
Alpinia_oxyphylla	Deletion	31984	31984	Alpinia_pumila	32112	32117	TTATG	+	0	0	2	1	GG||||||||||||||||||X|||||||||||||||||||||||||||||-||||||||||||||||||||||||||||||||||||||||||||||||||	ATAAGAATACTACCCGAATCTAACTATTATGTTATGTTATGTCTCTCTCT	ATAAGAATACTACCCGAATCTAACTATTATGTTATGTCTCTCTCTTATCA
Alpinia_oxyphylla	Deletion	32344	32344	Alpinia_pumila	32462	32471	GATATACTA	+	0	0	4	1	GGGGX|||||||||||||||||||||||||||||||||||||||||||||-||||||||||||||||||||||||||||||||||||||||||||||||||	CGTCGTGTTGTAAGAGAGACATGAATGATATACTAACTGATGTTATATAC	CGTCGTGTTGTAAGAGAGACATGAATACTGATGTTATATACACATAGATA
Alpinia_oxyphylla	Deletion	32438	32438	Alpinia_pumila	32565	32566	T	+	0	0	0	0	||||||||||||||||||||||||||||||||||||||||||||||||||-||||||||||||||||||||||||||||||||||||||||||||||||||	GTAACACAGATTACTAGTAACCCATGTTTTTTTTATTTCCAAAAATGGAT	GTAACACAGATTACTAGTAACCCATGTTTTTTTATTTCCAAAAATGGATA
Alpinia_oxyphylla	Deletion	32663	32663	Alpinia_pumila	32791	32799	TTTATGGA	+	0	0	0	0	||||||||||||||||||||||||||||||||||||||||||||||||||-||||||||||||||||||||||||||||||||||||||||||||||||||	CATTGGTTATATCATATCATATTTATTTTATGGATTTATGGAGCGGCAAA	CATTGGTTATATCATATCATATTTATTTTATGGAGCGGCAAATATTTGGG
Alpinia_oxyphylla	Insertion	33376	33378	Alpinia_pumila	33511	33511	AT	+	0	0	0	1	||||X|||||||||||||||||||||||||||||||||||||||||||||-||||||||||||||||||||||||||||||||||||||||||||||||||	TACTTTATACTTTATAAGAAACCCCCATATATATATGATATGTACATAAT	TACTTTATACTTTATAAGAAACCCCCATATATATATATGATATGTACATA
Alpinia_oxyphylla	Insertion	33745	33752	Alpinia_pumila	33878	33878	TGTATAA	+	0	0	0	0	||||||||||||||||||||||||||||||||||||||||||||||||||-||||||||||||||||||||||||||||||||||||||||||||||||||	ATTAATTATTAATTCATTATTATTAGTGTATAAATAGTAATGAATAATTG	ATTAATTATTAATTCATTATTATTAGTGTATAATGTATAAATAGTAATGA
Alpinia_oxyphylla	Insertion	34164	34165	Alpinia_pumila	34291	34291	T	+	0	0	0	0	||||||||||||||||||||||||||||||||||||||||||||||||||-||||||||||||||||||||||||||||||||||||||||||||||||||	GGATACTCCATGGGAATAAATCGATATTTTTTTTTCGCTACATATACATA	GGATACTCCATGGGAATAAATCGATATTTTTTTTTTCGCTACATATACAT
Alpinia_oxyphylla	Insertion	34410	34413	Alpinia_pumila	34536	34536	TTT	+	0	0	0	0	||||||||||||||||||||||||||||||||||||||||||||||||||-||||||||||||||||||||||||||||||||||||||||||||||||||	TAGGGGCAAGAAAAAAAAATAGTGAATTTTTTTATTTTTTGTTTGACCCA	TAGGGGCAAGAAAAAAAAATAGTGAATTTTTTTTTTATTTTTTGTTTGAC
Alpinia_oxyphylla	Deletion	34565	34565	Alpinia_pumila	34689	34697	ACTAAAAA	+	0	0	0	0	||||||||||||||||||||||||||||||||||||||||||||||||||-||||||||||||||||||||||||||||||||||||||||||||||||||	TTTTAGTATATTAGTATAGTAATTATACTAAAAAACTAAAAAATAATAGT	TTTTAGTATATTAGTATAGTAATTATACTAAAAAATAATAGTATTTTTAT
Alpinia_oxyphylla	Insertion	38574	38575	Alpinia_pumila	38718	38718	T	+	0	0	5	1	||||||||||||||GGGGG||||||X||||||||||||||||||||||||-||||||||||||||||||||||||||||||||||||||||||||||||||	ATAGTTATTAATTAGTTATACTTCCATTTTTTTTTATGTTGCGGAGACAG	AAAGTTATTAATTAGTTATACTTCCATTTTTTTTTTATGTTGCGGAGACA
Alpinia_oxyphylla	Deletion	38221	38221	Alpinia_pumila	38353	38354	T	+	0	0	0	2	|||||||||||||||||||||||||||||||||||||X||||||||||X|-||||||||||||||||||||||||||||||||||||||||||||||||||	TCAATCTGAGTTCAAAAAAAAAATTATTTTTTTTTTTTCTTGTATCTGAA	TCAATCTGAGTTCCAAAAAAAAATAATTTTTTTTTTTCTTGTATCTGAAT
Alpinia_oxyphylla	Deletion	38331	38331	Alpinia_pumila	38464	38465	A	+	0	0	0	0	||||||||||||||||||||||||||||||||||||||||||||||||||-||||||||||||||||||||||||||||||||||||||||||||||||||	TGGACATATGCATGCATATCAAAAAGAAAAAAAAAATGCGGATATGGTCG	TGGACATATGCATGCATATCAAAAAGAAAAAAAAATGCGGATATGGTCGA
Alpinia_oxyphylla	Deletion	38498	38498	Alpinia_pumila	38632	38638	TAGTAG	+	0	0	5	2	||||||||||||||||||||||||||||||||||||||||||||||||||-|||||||||X||||||||X|||||||||||||||||||||||||GGGGG|	TGCTAACTACTATGGAACTACTACTATAGTAGTAGTAGTTCTATACTTTA	TGCTAACTACTATGGAACTACTACTATAGTAGTTCCATACTTTATCTTTT
Alpinia_oxyphylla	Deletion	38542	38542	Alpinia_pumila	38682	38687	CCAAA	+	0	0	7	3	GGGGGG|||||||||X||||||||X|||||||||||||||||||||||||-||||||X||||||||||||||||||||||||G||||||||||||||||||	CCTTTTTTTGGCTTCTGTCCCCCCCCCCAAAAAAAAATAGTTATTAATTA	TCTTTTTTTGGCTTCTGTCCCCCCCCAAAAAAAAGTTATTAATTAGTTAT
Alpinia_oxyphylla	Insertion	44597	44602	Alpinia_pumila	44748	44748	CGGCT	+	0	0	0	0	||||||||||||||||||||||||||||||||||||||||||||||||||-||||||||||||||||||||||||||||||||||||||||||||||||||	CGTACTTGAGAGTTTCCTACCTCATACGGCTCGACAATCGATTCTTTTTG	CGTACTTGAGAGTTTCCTACCTCATACGGCTCGGCTCGACAATCGATTCT
Alpinia_oxyphylla	Deletion	44255	44255	Alpinia_pumila	44399	44407	CATACAAT	+	0	0	0	1	||||||||||||||||||||||||||||||||||||||||||||||||||-X|||||||||||||||||||||||||||||||||||||||||||||||||	TATACCGTTTTATCCCTATGAGATACCATACAATGATTTTATTTTAGAAA	TATACCGTTTTATCCCTATGAGATACAATTTTATTTTAGAAAGAAAGGAT
Alpinia_oxyphylla	Insertion	46997	47004	Alpinia_pumila	47145	47145	CTATTCA	+	0	0	0	0	||||||||||||||||||||||||||||||||||||||||||||||||||-||||||||||||||||||||||||||||||||||||||||||||||||||	TGTACTGCAATAATATGAATGACTCGCTATTCACTCGGTTTCTGGTCAAT	TGTACTGCAATAATATGAATGACTCGCTATTCACTATTCACTCGGTTTCT
Alpinia_oxyphylla	Insertion	48028	48033	Alpinia_pumila	48169	48169	TTTTT	+	0	0	0	0	||||||||||||||||||||||||||||||||||||||||||||||||||-||||||||||||||||||||||||||||||||||||||||||||||||||	CCTCGGTAACGAGACATAAAGACTCCTTTTTTATTTTATTGAAATTTCAT	CCTCGGTAACGAGACATAAAGACTCCTTTTTTTTTTTATTTTATTGAAAT
Alpinia_oxyphylla	Insertion	49527	49528	Alpinia_pumila	49681	49681	A	+	0	0	0	1	||||||||||||||||||||||||||||||||||||||||||||||||||-|||||||||||||||||||||||||||||||X||||||||||||||||||	AACGAATTAAACAGGTCCAAACAAACAAAAAAAGTAAAAGAAAATTCCAA	AACGAATTAAACAGGTCCAAACAAACAAAAAAAAGTAAAAGAAAATTCCA
Alpinia_oxyphylla	Deletion	49249	49249	Alpinia_pumila	49403	49404	A	+	0	0	0	1	||||||||||||||||||||||||||||||||||||X|||||||||||||-||||||||||||||||||||||||||||||||||||||||||||||||||	GATTCGGAAAGGGAAGAGATAGGACGAAAAAAAAAAGAATGAATATCGAC	GATTCGGAAAGGAAAGAGATAGGACGAAAAAAAAAGAATGAATATCGACC
Alpinia_oxyphylla	Insertion	50225	50226	Alpinia_pumila	50378	50378	T	+	0	0	0	1	||||||||||||||||||||X|||||||||||||||||||||||||||||-||||||||||||||||||||||||||||||||||||||||||||||||||	TTTTATTTCCTAAATATTTATCCTCCTTTTTTTCATCAGCGATTCAGTTC	TTTTATTTCCTAAATATTTATCCTCCTTTTTTTTCATCAGCGATTCAGTT
Alpinia_oxyphylla	Deletion	50154	50154	Alpinia_pumila	50307	50308	G	+	0	0	0	1	||||||||||||||||||||||||||||||||||||||||||||||||||-||||||||||||||||||||||||||||||||||||||||X|||||||||	AGTAAGAGGAAAATCCGTCGACTTTCGAAATCGTGAGGGTTCAAGTCCCT	AGTAAGAGGAAAATCCGTCGACTTTCAAATCGTGAGGGTTCAAGTCCCTC
Alpinia_oxyphylla	Deletion	51717	51717	Alpinia_pumila	51870	51871	T	+	0	0	0	0	||||||||||||||||||||||||||||||||||||||||||||||||||-||||||||||||||||||||||||||||||||||||||||||||||||||	ACAATGAAATTTTTAAAGAGTGACCCTTTTTTTTTTCTTATTCTGCACAA	ACAATGAAATTTTTAAAGAGTGACCCTTTTTTTTTCTTATTCTGCACAAA
Alpinia_oxyphylla	Deletion	53692	53692	Alpinia_pumila	53862	53863	A	+	0	0	0	0	||||||||||||||||||||||||||||||||||||||||||||||||||-||||||||||||||||||||||||||||||||||||||||||||||||||	CCAAACAATGGGGTAGATTCCGACACAAAAAAAAAGTTTTACAGTACACC	CCAAACAATGGGGTAGATTCCGACACAAAAAAAAGTTTTACAGTACACCT
Alpinia_oxyphylla	Insertion	57721	57728	Alpinia_pumila	57891	57891	CTCTATC	+	0	0	2	3	|||||||||||||||||||||X||||||||||||||||||||||||||||-|||||||||||||||||X|||||||||||||||||X|||GG|||||||||	AAATCACGAGTAAGTCTCTTTAATTTCTCTATCATTATAGAAAAGACCAT	AAATCACGAGTAAGTCTCTTTAATTTCTCTATCCTCTATCATTATAGAAA
Alpinia_oxyphylla	Insertion	57767	57769	Alpinia_pumila	57930	57930	AT	+	0	0	7	2	||||GGGGGGG|||||||||||||||||X|||||||||||||||||X|||-||||||||||||||||||||||||||||||||||||||||||||||||||	GAAAAGACCATCCATATTGGATTCCAATATATATAGAATTTGAACCCGAA	GAAAGGACCATCCATATTGGATCCCAATATATATATAGAATTTGAACCCG
Alpinia_oxyphylla	Deletion	57972	57972	Alpinia_pumila	58134	58142	TATTTAGA	+	0	0	0	1	||||||||||||||||||||||||||||||||||||||||||||||||||-|||||||||||||||||||||||||||||X||||||||||||||||||||	CACTGTCAAGAGGGAATTTTTATTAGTATTTAGATATTTAGATTAGATTC	CACTGTCAAGAGGGAATTTTTATTAGTATTTAGATTAGATTCAAAAGAAG
Alpinia_oxyphylla	Insertion	59822	59826	Alpinia_pumila	59995	59995	AAAG	+	0	0	0	0	||||||||||||||||||||||||||||||||||||||||||||||||||-||||||||||||||||||||||||||||||||||||||||||||||||||	GACTGGGCCGATTACCGAATTAAAAAAACGAGCATCCTATATATACTATG	GACTGGGCCGATTACCGAATTAAAAAAAAGAACGAGCATCCTATATATAC
Alpinia_oxyphylla	Deletion	62105	62105	Alpinia_pumila	62253	62254	A	+	0	0	0	1	||||||||||||||||||||||||||||||||||||||||||||||||||-|||||||||||||X||||||||||||||||||||||||||||||||||||	ATTCGTTTATTTTATTTGTAGCGAACAAAAAAAAAATATTTAATTCATGT	ATTCGTTTATTTTATTTGTAGCGAACAAAAAAAAATATTGAATTCATGTA
Alpinia_oxyphylla	Deletion	65981	65981	Alpinia_pumila	66315	66316	T	+	0	0	0	0	||||||||||||||||||||||||||||||||||||||||||||||||||-||||||||||||||||||||||||||||||||||||||||||||||||||	AACCCTTTTTGTTGCTTTGTTTATACTTTTTTTTTTTCGTTTTGCGGGAT	AACCCTTTTTGTTGCTTTGTTTATACTTTTTTTTTTCGTTTTGCGGGATG
Alpinia_oxyphylla	Insertion	68826	68827	Alpinia_pumila	68827	68827	A	+	0	0	0	0	||||||||||||||||||||||||||||||||||||||||||||||||||-||||||||||||||||||||||||||||||||||||||||||||||||||	ACGACTTATTTGAAATAAATTCAATGAAAAAAATTGATAAAAACGAATAT	ACGACTTATTTGAAATAAATTCAATGAAAAAAAATTGATAAAAACGAATA
Alpinia_oxyphylla	Insertion	70175	70176	Alpinia_pumila	70175	70175	A	+	0	0	0	0	||||||||||||||||||||||||||||||||||||||||||||||||||-||||||||||||||||||||||||||||||||||||||||||||||||||	CTTTAGCTTTAGAATAGGGAGAAAAGAAAAAAAAAAGTGTATGGAACCTC	CTTTAGCTTTAGAATAGGGAGAAAAGAAAAAAAAAAAGTGTATGGAACCT
Alpinia_oxyphylla	Insertion	70411	70419	Alpinia_pumila	70420	70420	TATATCTA	+	0	0	0	0	||||||||||||||||||||||||||||||||||||||||||||||||||-||||||||||||||||||||||||||||||||||||||||||||||||||	TTCATAAAATTATTATTTTATTACTCTATATCTATAAAATATAAAAGTAA	TTCATAAAATTATTATTTTATTACTCTATATCTATATATCTATAAAATAT
Alpinia_oxyphylla	Deletion	67562	67562	Alpinia_pumila	67881	67882	G	+	0	0	0	0	||||||||||||||||||||||||||||||||||||||||||||||||||-||||||||||||||||||||||||||||||||||||||||||||||||||	AATTTTTGTACATTTAAAAAAAAAAAGGGGGGGGTCGATTCCTTGAAAGA	AATTTTTGTACATTTAAAAAAAAAAAGGGGGGGTCGATTCCTTGAAAGAT
Alpinia_oxyphylla	Deletion	68123	68123	Alpinia_pumila	68443	68447	TATA	+	0	0	0	0	||||||||||||||||||||||||||||||||||||||||||||||||||-||||||||||||||||||||||||||||||||||||||||||||||||||	TGTAATTGTAATAGTAATAATATTACTATATATATATATAGTAATAATAC	TGTAATTGTAATAGTAATAATATTACTATATATATAGTAATAATACTATG
Alpinia_oxyphylla	Deletion	70323	70323	Alpinia_pumila	70323	70333	AATAATAATT	+	0	0	0	1	||||||||||||||||||||||||||||||||||||||||||||||||||-|||||||||||||||X||||||||||||||||||||||||||||||||||	GAAAGAAGATACTTAAATTAAATAAAAATAATAATTTAGTGGATTTAGGA	GAAAGAAGATACTTAAATTAAATAAATAGTGGATTTAGGATAGGAACAAT
Alpinia_oxyphylla	Deletion	72368	72368	Alpinia_pumila	72343	72350	ATCAATT	+	0	0	0	0	||||||||||||||||||||||||||||||||||||||||||||||||||-||||||||||||||||||||||||||||||||||||||||||||||||||	ATAGTTCACACTCTTTGGCTCTACCCATCAATTATCAATTATAGAGTAAT	ATAGTTCACACTCTTTGGCTCTACCCATCAATTATAGAGTAATAGCTCTT
Alpinia_oxyphylla	Deletion	73865	73865	Alpinia_pumila	73847	73848	T	+	0	0	0	0	||||||||||||||||||||||||||||||||||||||||||||||||||-||||||||||||||||||||||||||||||||||||||||||||||||||	TCAATACGGCGAAGGCATAGTGTTTCTTTTTTTTTTTCAAATAAAAACTC	TCAATACGGCGAAGGCATAGTGTTTCTTTTTTTTTTCAAATAAAAACTCA
Alpinia_oxyphylla	Insertion	75182	75184	Alpinia_pumila	75167	75167	TT	+	0	0	0	0	||||||||||||||||||||||||||||||||||||||||||||||||||-||||||||||||||||||||||||||||||||||||||||||||||||||	AACAATGGCTTTATCATCTTTATCCCTTTTTTCTCTTTATTGTATTTTAA	AACAATGGCTTTATCATCTTTATCCCTTTTTTTTCTCTTTATTGTATTTT
Alpinia_oxyphylla	Insertion	77125	77128	Alpinia_pumila	77108	77108	TTT	+	0	0	0	0	||||||||||||||||||||||||||||||||||||||||||||||||||-||||||||||||||||||||||||||||||||||||||||||||||||||	AAGATTGCTCTGGTATCTTTCGCCTCTTTTTTTTATTTGACATAGGGTTA	AAGATTGCTCTGGTATCTTTCGCCTCTTTTTTTTTTTATTTGACATAGGG
Alpinia_oxyphylla	Deletion	77919	77919	Alpinia_pumila	77900	77907	AATAAGA	+	0	0	7	0	||||||||||||||||||||||||||||||||||||||||||||||||||-|||||||||||||||||||||||||||||||||||||||||||GGGGGGG	GGATGGAATTGCAATGAGTTAACTTTAATAAGAAATAAGAACTATGAAGT	GGATGGAATTGCAATGAGTTAACTTTAATAAGAACTATGAAGTACTAGTT
Alpinia_oxyphylla	Deletion	77962	77962	Alpinia_pumila	77950	77957	TTAAACT	+	0	0	7	0	GGGGGGG|||||||||||||||||||||||||||||||||||||||||||-||||||||||||||||||||||||||||||||||||||||||||||||||	ACTAGTTAAAAAGAAAATGACTTTACTTAAACTTTAAACTGAAAACTTTG	ACTAGTTAAAAAGAAAATGACTTTACTTAAACTGAAAACTTTGATTTCTA
Alpinia_oxyphylla	Deletion	78300	78300	Alpinia_pumila	78295	78296	T	+	0	0	0	1	||||||||||||||||X|||||||||||||||||||||||||||||||||-||||||||||||||||||||||||||||||||||||||||||||||||||	AACGATTTTTCTTCTTTCAGACTTACTTTTTTTTTTACCGAAGGACAACT	AACGATTTTTCTTCTTTCAGACTTACTTTTTTTTTACCGAAGGACAACTC
Alpinia_oxyphylla	Insertion	81209	81210	Alpinia_pumila	81200	81200	A	+	0	0	1	3	X||||||G||||||X|X|||||||||||||||||||||||||||||||||-||||||||||||||||||||||||||||||||||||||||||||||||||	AAAGATTAAATAATTACAATGGATTTAAAAAAATGAAAACTTATTTTTAG	AAAGATTAAATAATTACAATGGATTTAAAAAAAATGAAAACTTATTTTTA
Alpinia_oxyphylla	Insertion	82295	82296	Alpinia_pumila	82285	82285	T	+	0	0	0	0	||||||||||||||||||||||||||||||||||||||||||||||||||-||||||||||||||||||||||||||||||||||||||||||||||||||	TGAATCATTTATTTCTCTTGAAATCCTTTTTTATTATTTCTATACACGTC	TGAATCATTTATTTCTCTTGAAATCCTTTTTTTATTATTTCTATACACGT
Alpinia_oxyphylla	Deletion	80131	80131	Alpinia_pumila	80121	80122	T	+	0	0	0	0	||||||||||||||||||||||||||||||||||||||||||||||||||-||||||||||||||||||||||||||||||||||||||||||||||||||	TAAGGAAGAACAGAGGCTAGACTTTATTTAGTAACAAGTAAATACTTTGT	TAAGGAAGAACAGAGGCTAGACTTTATTAGTAACAAGTAAATACTTTGTA
Alpinia_oxyphylla	Deletion	83910	83910	Alpinia_pumila	83900	83901	T	+	0	0	0	0	||||||||||||||||||||||||||||||||||||||||||||||||||-||||||||||||||||||||||||||||||||||||||||||||||||||	TTTATTTTCTTTCATTTTATTGTGTATTTTTTTTTTAATATTATAAAAAA	TTTATTTTCTTTCATTTTATTGTGTATTTTTTTTTAATATTATAAAAAAA
Alpinia_oxyphylla	Insertion	85155	85156	Alpinia_pumila	85145	85145	T	+	0	0	0	0	||||||||||||||||||||||||||||||||||||||||||||||||||-||||||||||||||||||||||||||||||||||||||||||||||||||	ATGGATTATAAATAATGTTTATAATGTTTTTTTTATAATGATCCTTATTT	ATGGATTATAAATAATGTTTATAATGTTTTTTTTTATAATGATCCTTATT
Alpinia_oxyphylla	Insertion	85839	85840	Alpinia_pumila	85828	85828	T	+	0	0	0	1	||||||||||||||||||||||||||||||||||||||||||||||||||-|||X||||||||||||||||||||||||||||||||||||||||||||||	CTACGAAGCAATAAGTTAGTTATTAGTTTCTTATTATACTTATTTAAGTT	CTACGAAGCAATAAGTTAGTTATTAGTTTTTTTATTATACTTATTTAAGT
Alpinia_oxyphylla	Insertion	86870	86876	Alpinia_pumila	86858	86858	TTTTTC	+	0	0	0	0	||||||||||||||||||||||||||||||||||||||||||||||||||-||||||||||||||||||||||||||||||||||||||||||||||||||	TTAGATTTATCTAATAAAAATTTAGATTTTTCTTTTAATACAATTGTTAT	TTAGATTTATCTAATAAAAATTTAGATTTTTCTTTTTCTTTTAATACAAT
Alpinia_oxyphylla	Insertion	87951	87954	Alpinia_pumila	161248	161248	TTT	-	0	0	0	0	||||||||||||||||||||||||||||||||||||||||||||||||||-||||||||||||||||||||||||||||||||||||||||||||||||||	CGTAAATAGGAATATTGAAAATAGAATTTTTTTTCATTTGAAAAAATGTA	CGTAAATAGGAATATTGAAAATAGAATTTTTTTTTTTCATTTGAAAAAAT
Alpinia_oxyphylla	Deletion	87716	87716	Alpinia_pumila	161482	161484	AA	-	0	0	0	0	||||||||||||||||||||||||||||||||||||||||||||||||||-||||||||||||||||||||||||||||||||||||||||||||||||||	ATGCCAATCTTTAAAATAAAAAATGTAAAAAAAAAAAAGGAGTAATACAC	ATGCCAATCTTTAAAATAAAAAATGTAAAAAAAAAAGGAGTAATACACTG
Alpinia_oxyphylla	Insertion	118499	118500	Alpinia_pumila	119170	119170	T	+	0	0	0	0	||||||||||||||||||||||||||||||||||||||||||||||||||-||||||||||||||||||||||||||||||||||||||||||||||||||	TGCATATTGATATGTATGTTCCATAAAAAAAAATAAAATTTTTAATCATT	TGCATATTGATATGTATGTTCCATAATAAAAAAATAAAATTTTTAATCAT
Alpinia_oxyphylla	Insertion	118787	118796	Alpinia_pumila	119457	119457	AAAATAAAA	+	0	0	0	0	||||||||||||||||||||||||||||||||||||||||||||||||||-||||||||||||||||||||||||||||||||||||||||||||||||||	TGGCACTCTTACCTTAATCAATTAATAAAAAAAAATTTCCTTCCTTTCTT	TGGCACTCTTACCTTAATCAATTAATAAAATAAAAAAAAAAAAATTTCCT
Alpinia_oxyphylla	Insertion	119004	119005	Alpinia_pumila	119667	119667	T	+	0	0	6	2	|||||||X||||||||||||||||||||||||||||||||||||||||||-||||||||||||||||||||||||||||||||||||X||GGGGGG|||||	TTTTTTTTTAATTGAAAAATTCAATGTTTTTTTACTATTTTACTAAGGAA	TTTTTTTTTAATTGAAAAATTCAATGTTTTTTTTACTATTTTACTAAGGA
Alpinia_oxyphylla	Insertion	119496	119497	Alpinia_pumila	120165	120165	A	+	0	0	0	0	||||||||||||||||||||||||||||||||||||||||||||||||||-||||||||||||||||||||||||||||||||||||||||||||||||||	TTTTTCTATCTACTTTGTCACAATAGAAAAAATTCTATTGTGACAAAGTA	TTTTTCTATCTACTTTGTCACAATAGAAAAAAATTCTATTGTGACAAAGT
Alpinia_oxyphylla	Insertion	119808	119809	Alpinia_pumila	120467	120467	T	+	0	0	0	1	||||||||||||||||||||||||||||||||||||||||||||||||||-||||||||||||||||||||||||||||||||||||||||X|||||||||	TTTAACTTTCTTCATTAAAAAATACATTTTTTTTTTCGTTTTGTTTGAAT	TTTAACTTTCTTCATTAAAAAATACATTTTTTTTTTTCGTTTTGTTTGAA
Alpinia_oxyphylla	Insertion	119862	119864	Alpinia_pumila	120520	120520	AA	+	0	0	7	1	|||||||||||||||||||||||||||||||||||||X||||||||||||-||||||||||||||||||||||||GGGGGGG|||||||||||||||||||	TAAAATAACATTGGATAAATAAAACGAAAAAAAGAAAAGGAACAATTCCC	TAAAATAACATTGAATAAATAAAACGAAAAAAAAAGAAAAGGAACAATTC
Alpinia_oxyphylla	Deletion	118888	118888	Alpinia_pumila	119550	119552	AT	+	0	0	0	3	|||||||||||||||||||||||||||||||||||||||||||||X||||-||||||||||||||X|||||||||||||||||||||X|||||||||||||	ATACATATGCATAATTACTATGATCCATATATATATACTTTTTAAATTAT	ATACATATGCATAATTACTATAATCCATATATATACTTTTGAAATTATAT
Alpinia_oxyphylla	Deletion	119043	119043	Alpinia_pumila	119706	119712	GCTAAA	+	0	0	1	1	||||||||||G||||||||||||||||||||||||||||||||||||X||-||||||||||||||||||||||||||||||||||||||||||||||||||	TTACTAAGGAATAAATATGGGTAACGGCTAAAGCTAAAAGGAAAGGAACA	TTACTAAGGAATAAATATGGGTAGCGGCTAAAAGGAAAGGAACAATTTAT
Alpinia_oxyphylla	Deletion	119100	119100	Alpinia_pumila	119769	119770	A	+	0	0	0	0	||||||||||||||||||||||||||||||||||||||||||||||||||-||||||||||||||||||||||||||||||||||||||||||||||||||	AATACATGTCTTTCACATACAATGATAAAAACAAGTAACCCGTTTTTTTA	AATACATGTCTTTCACATACAATGATAAAACAAGTAACCCGTTTTTTTAA
Alpinia_oxyphylla	Insertion	123857	123867	Alpinia_pumila	124498	124498	ATATATATAT	+	0	0	0	5	|||||||X||||||||||||||||||||||||||||||||||||||||||-||||||||X|||XX|||||||||||||||||||X||||||||||||||||	GTTAATTTGATATTGAATAAAATTTCATATATATTTATTATATAATATAT	GTTAATTTGATATTGAATAAAATTTCATATATATATATATATATATATAT
Alpinia_oxyphylla	Deletion	121171	121171	Alpinia_pumila	121806	121812	ACTAGA	+	0	0	0	0	||||||||||||||||||||||||||||||||||||||||||||||||||-||||||||||||||||||||||||||||||||||||||||||||||||||	GGATCATATTCGCAATTTATTTACATACTAGAACTAGAACAAATCAAAGT	GGATCATATTCGCAATTTATTTACATACTAGAACAAATCAAAGTTTGCAG
Alpinia_oxyphylla	Deletion	123537	123537	Alpinia_pumila	124178	124179	T	+	0	0	0	0	||||||||||||||||||||||||||||||||||||||||||||||||||-||||||||||||||||||||||||||||||||||||||||||||||||||	AAAATTTTCAATCTGGTATAGAAGTATATAGTTATATTGTAGACACCAGA	AAAATTTTCAATCTGGTATAGAAGTAATAGTTATATTGTAGACACCAGAC
Alpinia_oxyphylla	Deletion	123990	123990	Alpinia_pumila	124622	124627	ATATA	+	0	0	4	5	|||||||||||||||||X|XXXX|||||||||||||||||||||||||||-||||||||||||||||||||||||||GGGG||||||||||||||||||||	ATATATATATATTATACACGTTATATATATAATATATATATTAATTATAT	ATATATATATATTATACACGTTATATATATATATATTAATTATATACAAT
Alpinia_oxyphylla	Deletion	124016	124016	Alpinia_pumila	124653	124657	ATCA	+	0	0	5	0	|||||||||||||||||||GGGGG||||||||||||||||||||||||||-||||||||||||||||||||||||||||||||||||||||||||||||||	ATATATATATTAATTATATACAATATATCAATATATATATATATTGATAA	ATATATATATTAATTATATACAATATATATATATATATATTGATAATATA
Alpinia_oxyphylla	Insertion	126869	126870	Alpinia_pumila	127506	127506	T	+	0	0	0	1	||||||||||||||||||||||||||||||||||||||||||||||||||-||||||||||||||||||||||||||X|||||||||||||||||||||||	TGGATAGGAAAAAGAATGAATAAAGATTTTTTTTCATTCGAATATTATAT	TGGATAGGAAAAAGAATGAATAAAGATTTTTTTTTCATTCGAATATTATA
Alpinia_oxyphylla	Deletion	125226	125226	Alpinia_pumila	125862	125863	A	+	0	0	0	0	||||||||||||||||||||||||||||||||||||||||||||||||||-||||||||||||||||||||||||||||||||||||||||||||||||||	CCATTATGTATAAAATGTACAAAAATAAAAAGTATTATATTTGTAGTTAT	CCATTATGTATAAAATGTACAAAAATAAAAGTATTATATTTGTAGTTATT
Alpinia_oxyphylla	Deletion	126607	126607	Alpinia_pumila	127244	127245	A	+	0	0	0	1	||||||||||||||||||||||||||||||||||||||||||||||||||-||||||||||||||||||||||||||||||||||||||X|||||||||||	TTCCTTTTGTTTTAGGGTAAGGGTAGAAAAAAAAAGATCTGTCCCAAATT	TTCCTTTTGTTTTAGGGTAAGGGTAGAAAAAAAAGATCTGTCCCAAATTA
Alpinia_oxyphylla	Deletion	127425	127425	Alpinia_pumila	128061	128062	A	+	0	0	0	0	||||||||||||||||||||||||||||||||||||||||||||||||||-||||||||||||||||||||||||||||||||||||||||||||||||||	TTAACTCATTGACCTGAATCATGAATAAAAAAAAATATCCATTAAATTCA	TTAACTCATTGACCTGAATCATGAATAAAAAAAATATCCATTAAATTCAT
Alpinia_oxyphylla	Deletion	129283	129283	Alpinia_pumila	129920	129923	AAA	+	0	0	0	1	||||||||||||||||||||||||||||||||||||||||||||||||||-||||||||||||||||||||||||X|||||||||||||||||||||||||	TTAATTCATTATTTCACGAATTCCTCAAAAAAAAAAGTAGATTCGTCAAA	TTAATTCATTATTTCACGAATTCCTCAAAAAAAGTAGATTCGTCAAAATT
Alpinia_oxyphylla	Deletion	129632	129632	Alpinia_pumila	130272	130273	T	+	0	0	0	0	||||||||||||||||||||||||||||||||||||||||||||||||||-||||||||||||||||||||||||||||||||||||||||||||||||||	ATGAATTTTTTTTTACCATAAAAAACTTTTTTTTTTTCTTTCTTTTCCAC	ATGAATTTTTTTTTACCATAAAAAACTTTTTTTTTTCTTTCTTTTCCACG
Alpinia_oxyphylla	Deletion	145692	145692	Alpinia_pumila	102912	102913	A	-	0	0	0	1	||||||||||||||||||||||||||||||||X|||||||||||||||||-||||||||||||||||||||||||||||||||||||||||||||||||||	ATCAGATTTATTTTTCGATCAAAAACAAAAAAAAGTACTATAGTGAAATC	ATCAGATTGATTTTTCGATCAAAAACAAAAAAAGTACTATAGTGAAATCT
Alpinia_oxyphylla	Deletion	155173	155173	Alpinia_pumila	155706	155712	AATAAG	+	0	0	0	0	||||||||||||||||||||||||||||||||||||||||||||||||||-||||||||||||||||||||||||||||||||||||||||||||||||||	TAGATTCATATCTGAAAGAGGCTGACAATAAGTTCTTTCAAAATGAACTA	TAGATTCATATCTGAAAGAGGCTGACTTCTTTCAAAATGAACTATTTGTT
Alpinia_oxyphylla	Insertion	160745	160748	Alpinia_pumila	87927	87927	AAA	-	0	0	0	0	||||||||||||||||||||||||||||||||||||||||||||||||||-||||||||||||||||||||||||||||||||||||||||||||||||||	GTTCGCCCATTACATTTTTTCAAATGAAAAAAAATTCTATTTTCAATATT	GTTCGCCCATTACATTTTTTCAAATGAAAAAAAAAAATTCTATTTTCAAT
Alpinia_oxyphylla	Insertion	156122	156128	Alpinia_pumila	92544	92544	TTCAAG	-	0	0	0	0	||||||||||||||||||||||||||||||||||||||||||||||||||-||||||||||||||||||||||||||||||||||||||||||||||||||	TTTCCTTTCTGAACAGAAGAACCATTTTCAAGTAGTGTTCGATCGGTTAC	TTTCCTTTCTGAACAGAAGAACCATTTTCAAGTTCAAGTAGTGTTCGATC
Alpinia_oxyphylla	Deletion	160983	160983	Alpinia_pumila	87689	87691	TT	-	0	0	0	0	||||||||||||||||||||||||||||||||||||||||||||||||||-||||||||||||||||||||||||||||||||||||||||||||||||||	CGTGTCATGTCACAGTGTATTACTCCTTTTTTTTTTTTACATTTTTTATT	CGTGTCATGTCACAGTGTATTACTCCTTTTTTTTTTACATTTTTTATTTT
Alpinia_oxyphylla	Deletion	155173	155173	Alpinia_pumila	93471	93477	CTTATT	-	0	0	0	0	||||||||||||||||||||||||||||||||||||||||||||||||||-||||||||||||||||||||||||||||||||||||||||||||||||||	GGAACAAATAGTTCATTTTGAAAGAACTTATTGTCAGCCTCTTTCAGATA	GGAACAAATAGTTCATTTTGAAAGAAGTCAGCCTCTTTCAGATATGAATC

## Sheet: A.pumila_A.oxyphylla_ncbi.InDel
Sample Sequence ID	InDel type	Sample InDel start	Sample InDel end	Reference sequence ID	Ref start	Ref end	InDel sequence	Lastz alignment strand	Not Alignment length	N number	Gap number	Mismatch number	Alignment pattern	Ref sequence	Sample sequence
Alpinia_oxyphylla_ncbi	Insertion	1673	1674	Alpinia_pumila	1658	1658	T	+	0	0	0	1	|||||||||||||||||||||||||||||||||||||||||||X||||||-||||||||||||||||||||||||||||||||||||||||||||||||||	ATTTCAGAATGATAATTCTATGAATATTTTTTTTTCTCTTGATCTATAGT	ATTTCAGAATGATAATTCTCTGAATATTTTTTTTTTCTCTTGATCTATAG
Alpinia_oxyphylla_ncbi	Deletion	1228	1228	Alpinia_pumila	1213	1214	A	+	0	0	0	0	||||||||||||||||||||||||||||||||||||||||||||||||||-||||||||||||||||||||||||||||||||||||||||||||||||||	GACTCCCAAGCATATGTATTAACTATATCATAGTTATGAGTTAGATAATA	GACTCCCAAGCATATGTATTAACTATTCATAGTTATGAGTTAGATAATAG
Alpinia_oxyphylla_ncbi	Insertion	4391	4392	Alpinia_pumila	4350	4350	A	+	0	0	2	1	|||||||||||||||||||||||GG|||||||||||||||||||||||X|-||||||||||||||||||||||||||||||||||||||||||||||||||	TTTTTTTTATTTAACCCAAGTTAAAGAAAAAAAACATCTTCTATGACAGT	NTTTTTTTATTTAACCCAAGTTAAGGAAAAAAAAACATCTTCTATGACAG
Alpinia_oxyphylla_ncbi	Insertion	5246	5247	Alpinia_pumila	5200	5200	G	+	0	0	0	0	||||||||||||||||||||||||||||||||||||||||||||||||||-||||||||||||||||||||||||||||||||||||||||||||||||||	TTTATCCTCATACGGCTCGAACTCGAAAAAAAAAATTGCATTCGTACTCA	TTTATCCTCATACGGCTCGAACTCGAGAAAAAAAAATTGCATTCGTACTC
Alpinia_oxyphylla_ncbi	Insertion	7030	7031	Alpinia_pumila	6946	6946	C	+	0	0	0	0	||||||||||||||||||||||||||||||||||||||||||||||||||-||||||||||||||||||||||||||||||||||||||||||||||||||	CATCTCCACATAGAAAAATGTGGATACCCTTTTTTTACTTTAGGCTTTGT	CATCTCCACATAGAAAAATGTGGATACCCCTTTTTTTACTTTAGGCTTTG
Alpinia_oxyphylla_ncbi	Insertion	7492	7498	Alpinia_pumila	7408	7408	CCAAAA	+	0	0	0	2	||||||X|||||||||||||||||||||||||||||||X|||||||||||-||||||||||||||||||||||||||||||||||||||||||||||||||	TTATTGGTCAATCCTCCCCCCCCCCCAAAAAAAAATACCAAAAATTACAT	TTATTGGTCAATCCCCCCCCCCCCCCCCAAAAAAAAAAAAATACCAAAAA
Alpinia_oxyphylla_ncbi	Insertion	7729	7730	Alpinia_pumila	7639	7639	A	+	0	0	0	3	||||||||||||||||||||||||||||||||||||||||||||||||||-||||||||||||||X||||||||||||||||||||||X|||||||||||X	AATTTTAGACTTGATTTTGGAGAGTTAAAAAAAAAAGAAAGATTTTTTGA	AATTTTAGACTTGATTTTGGAGAGTTAAAAAAAAAAAGAAATATTTTTTG
Alpinia_oxyphylla_ncbi	Insertion	8653	8654	Alpinia_pumila	8567	8567	T	+	0	0	0	0	||||||||||||||||||||||||||||||||||||||||||||||||||-||||||||||||||||||||||||||||||||||||||||||||||||||	GACGTAATCCTGGACGTGAGGAATAATTTTTTTTTCTAAACTTTTCTTAT	GACGTAATCCTGGACGTGAGGAATAATTTTTTTTTTCTAAACTTTTCTTA
Alpinia_oxyphylla_ncbi	Insertion	9609	9617	Alpinia_pumila	9572	9572	CATAATTT	+	0	0	0	0	||||||||||||||||||||||||||||||||||||||||||||||||||-||||||||||||||||||||||||||||||||||||||||||||||||||	TAGCAGGACTAAATATGCGTCAACACGGATCCTATCTTGATTGCGTCTCA	TAGCAGGACTAAATATGCGTCAACACCATAATTTGGATCCTATCTTGATT
Alpinia_oxyphylla_ncbi	Insertion	10703	10705	Alpinia_pumila	10667	10667	AA	+	0	0	0	3	||||||||||||||||||||||||||XX||||||X|||||||||||||||-||||||||||||||||||||||||||||||||||||||||||||||||||	AACCCTTTTTTAATCATTCGAATTAGAACTATTTCTCAACGATTATTCTT	AATTCTTTTTGAATCATTCGAATTAGAAAACTATTTCTCAACGATTATTC
Alpinia_oxyphylla_ncbi	Insertion	13758	13759	Alpinia_pumila	13731	13731	T	+	0	0	9	0	|||||||GGGGGGGGG||||||||||||||||||||||||||||||||||-||||||||||||||||||||||||||||||||||||||||||||||||||	TTCTTTTTGTATCACTCCGATCGCCCTTTTTTTTTATCGATTTTTTTTTC	TTCTTTTTGTATCACTCCGATCGCCCTTTTTTTTTTATCGATTTTTTTTT
Alpinia_oxyphylla_ncbi	Deletion	4365	4365	Alpinia_pumila	4323	4325	TT	+	0	0	1	2	||||||||X|||||||||||||||||||||||||||||||||||||||||-|||||||||||||||||||||||X|G||||||||||||||||||||||||	CGACGGACCAACTATTTATTTATACATTTTTTTTTATTTAACCCAAGTTA	CGACGGACCAACTATTTATTTATACATTTTTTTATTTAACCCAAGTTAAG
Alpinia_oxyphylla_ncbi	Deletion	4645	4645	Alpinia_pumila	4604	4606	AA	+	0	0	0	0	||||||||||||||||||||||||||||||||||||||||||||||||||-||||||||||||||||||||||||||||||||||||||||||||||||||	AAAATTTGTGTTGGATTGGCACAAACAAAAAAAAAATATAAATAAATCAG	AAAATTTGTGTTGGATTGGCACAAACAAAAAAAATATAAATAAATCAGAA
Alpinia_oxyphylla_ncbi	Deletion	4699	4699	Alpinia_pumila	4660	4665	AGACA	+	0	0	0	0	||||||||||||||||||||||||||||||||||||||||||||||||||-||||||||||||||||||||||||||||||||||||||||||||||||||	TTATAAAATAAGGAAGAGATAAAGACAGACAAGACAGGTTTATTCAATCA	TTATAAAATAAGGAAGAGATAAAGACAGACAGGTTTATTCAATCAATAAA
Alpinia_oxyphylla_ncbi	Deletion	5639	5639	Alpinia_pumila	5593	5594	T	+	0	0	0	1	||||||||||||||||||||||||||X|||||||||||||||||||||||-||||||||||||||||||||||||||||||||||||||||||||||||||	ACTTGTTTTAAGTTTAAACCTTTCTATTTTTTTTTTATTGATATTGATAA	ACCTGTTTTAAGTTTAAACCTTTCTATTTTTTTTTATTGATATTGATAAT
Alpinia_oxyphylla_ncbi	Deletion	6218	6218	Alpinia_pumila	6173	6175	AA	+	0	0	0	0	||||||||||||||||||||||||||||||||||||||||||||||||||-||||||||||||||||||||||||||||||||||||||||||||||||||	ATATGAATAAAACAAAACATATTTATAAAAAAAAAAACGTTTGCTAAAGA	ATATGAATAAAACAAAACATATTTATAAAAAAAAACGTTTGCTAAAGACT
Alpinia_oxyphylla_ncbi	Deletion	6807	6807	Alpinia_pumila	6719	6724	CCTTA	+	0	0	0	1	||||||||||||||||||||||||||||||||||||||||||||||||||-||||||||||||||||||||||||||||||||||||||||||||X|||||	TATTTCATATACTAATTTCCTCCAATCCTTACCTTACATTACATGGATTT	TATTTCATATACTAATTTCCTCCAATCCTTACATTACATGGATTTACAAA
Alpinia_oxyphylla_ncbi	Deletion	7242	7242	Alpinia_pumila	7158	7159	A	+	0	0	0	0	||||||||||||||||||||||||||||||||||||||||||||||||||-||||||||||||||||||||||||||||||||||||||||||||||||||	CCAAAAAATAATTTTCATTTTAAATGAAAAAAAAAATACATTCTAAGAAT	CCAAAAAATAATTTTCATTTTAAATGAAAAAAAAATACATTCTAAGAATT
Alpinia_oxyphylla_ncbi	Deletion	8268	8268	Alpinia_pumila	8178	8183	AAAGA	+	0	0	0	2	||||||X|||||||||||||||||||||||||||||||||||||||||||-||||||||||||||||||||||||||||X|||||||||||||||||||||	TTACTCGTTCTGACCTTTCAGTGAGCAAAGAATTTACTAGGTCTAGGTCC	TTACTCGTTCTGACCTTTCAGTGAGCATTTACTAGGTCTAGGTCCCGTAC
Alpinia_oxyphylla_ncbi	Deletion	9158	9158	Alpinia_pumila	9112	9122	AGTAATATAC	+	0	0	0	3	||||||||||||||||||||||||XX||||||||||||||||||||||||-|||||||||||||||||||||||||||||||X||||||||||||||||||	TAATATATATTGCATGTTAATATAGTAGTAATATACAGTAATATACTAAA	ATATATATATTGCATGTTAATATAGTAGTAATATACTAAACATAGTAATA
Alpinia_oxyphylla_ncbi	Deletion	10258	10258	Alpinia_pumila	10211	10221	GATACATTCA	+	0	0	0	0	||||||||||||||||||||||||||||||||||||||||||||||||||-||||||||||||||||||||||||||||||||||||||||||||||||||	GATCATCTAGTAAGCAAATAGTTTTGGATACATTCAAACAGAAAGGCTGA	GATCATCTAGTAAGCAAATAGTTTTGAACAGAAAGGCTGACATAGATGTT
Alpinia_oxyphylla_ncbi	Deletion	10501	10501	Alpinia_pumila	10464	10465	T	+	0	0	0	1	||||||||||||||||||||||||||||||||||||||||||||||||||-||||||||||||||||||||||||||||||X|||||||||||||||||||	ATGCACCATCAATTTAGATATACATCTTTTTTTTTTATAAAAGATTTTCC	ATGCACCATCAATTTAGATATACATCTTTTTTTTTATAAAAGATTTTCCC
Alpinia_oxyphylla_ncbi	Deletion	10553	10553	Alpinia_pumila	10517	10518	A	+	0	0	0	1	||||||||||||||||||||||||||||X|||||||||||||||||||||-||||||||||||||||||||||||||||||||||||||||||||||||||	TGATTTCTTTTATATGAACTAAGAATAAAAAAAAAATAGGAATGAAAAGC	TGATCTCTTTTATATGAACTAAGAATAAAAAAAAATAGGAATGAAAAGCG
Alpinia_oxyphylla_ncbi	Deletion	13029	13029	Alpinia_pumila	12992	12994	TT	+	0	0	0	2	||||||||||||||||||||||||||||||||||X|||||||||||||||-|||||||||||||||||||||||||||||||||||||||||||||X||||	CAGCAAAGTTATTTTTTTATTTGTACTTTTTTTTTTTCATTTTTTTTTTA	CAGCAAAGTTCTTTTTTTATTTGTACTTTTTTTTTCATTTTTTTTTTAAT
Alpinia_oxyphylla_ncbi	Deletion	13723	13723	Alpinia_pumila	13688	13697	ATTAACAAA	+	0	0	1	0	||||||||||||||||||||||||||||||||||||||||||||||||||-||||||||||||||||||||||||||||||||||G|||||||||||||||	ATATATTCTCCTCTCTTTTGGATAGGATTAACAAAGAACAGAGTTCTTTT	ATATATTCTCCTCTCTTTTGGATAGGGAACAGAGTTCTTTTTGTATCACT
Alpinia_oxyphylla_ncbi	Deletion	14043	14043	Alpinia_pumila	14016	14024	AATCTTCA	+	0	0	0	1	|||||||||||||||||||||||||||||||||||||||X||||||||||-||||||||||||||||||||||||||||||||||||||||||||||||||	GAAAGCAAGCGAATGCGGTAATTCCTAATCTTCAAATCAACCCTTCCTAG	GAAAGCAAGCGAATGTGGTAATTCCTAATCAACCCTTCCTAGGTATTGTC
Alpinia_oxyphylla_ncbi	Insertion	15438	15441	Alpinia_pumila	15366	15366	CTT	+	0	0	0	0	||||||||||||||||||||||||||||||||||||||||||||||||||-||||||||||||||||||||||||||||||||||||||||||||||||||	ATAGTCTAACTATAACCTCCCCAGCCCTTTTTTTTTTTTAGAATTCTGTT	ATAGTCTAACTATAACCTCCCCAGCCCTTCTTTTTTTTTTTTAGAATTCT
Alpinia_oxyphylla_ncbi	Insertion	17374	17375	Alpinia_pumila	17295	17295	T	+	0	0	0	0	||||||||||||||||||||||||||||||||||||||||||||||||||-||||||||||||||||||||||||||||||||||||||||||||||||||	TTCCCACACTTCCTTTTTGTTTTTTCTTTTTTTTTAACAAAGAAACGAGG	TTCCCACACTTCCTTTTTGTTTTTTCTTTTTTTTTTAACAAAGAAACGAG
Alpinia_oxyphylla_ncbi	Insertion	17531	17537	Alpinia_pumila	17451	17451	TTAAAA	+	0	0	0	0	||||||||||||||||||||||||||||||||||||||||||||||||||-||||||||||||||||||||||||||||||||||||||||||||||||||	ATTCGAACAAGAACAAGATAGTTAAGTTAAAAGCCAGACCAGATAATTAA	ATTCGAACAAGAACAAGATAGTTAAGTTAAAATTAAAAGCCAGACCAGAT
Alpinia_oxyphylla_ncbi	Insertion	18690	18699	Alpinia_pumila	18604	18604	AAGTACTTG	+	0	0	0	0	||||||||||||||||||||||||||||||||||||||||||||||||||-||||||||||||||||||||||||||||||||||||||||||||||||||	CTATTTTCATCTATTAAACAGTATTTAAGTACTTGAAAAGTCTGTTTAAA	CTATTTTCATCTATTAAACAGTATTTAAGTACTTGAAGTACTTGAAAAGT
Alpinia_oxyphylla_ncbi	Deletion	15048	15048	Alpinia_pumila	14967	14969	AT	+	0	0	0	1	||||||||||||||||||||||||||||||||||||||||||||X|||||-||||||||||||||||||||||||||||||||||||||||||||||||||	AATTTAAATTTGAATTACACCGGATAATATATATATATATATATTATGTT	AATTTAAATTTGAATTACACTGGATAATATATATATATATATTATGTTGT
Alpinia_oxyphylla_ncbi	Deletion	15346	15346	Alpinia_pumila	15267	15275	TGATTTTG	+	0	0	0	1	|||||||||||||||||||||||X||||||||||||||||||||||||||-||||||||||||||||||||||||||||||||||||||||||||||||||	GGTAAACCATTCTAACTTTTTTTAATTGATTTTGGAATAGAATAATTCCT	GGTAAACCATTCTAACTTTTTTTAATGAATAGAATAATTCCTAGAAAAAT
Alpinia_oxyphylla_ncbi	Insertion	20137	20143	Alpinia_pumila	20042	20042	TTTTTA	+	0	0	0	0	||||||||||||||||||||||||||||||||||||||||||||||||||-||||||||||||||||||||||||||||||||||||||||||||||||||	TTGAATAGTCAAGAATTTTCTTATCTTTTTTATCAGAAGTATCTAACAAT	TTGAATAGTCAAGAATTTTCTTATCTTTTTTATTTTTATCAGAAGTATCT
Alpinia_oxyphylla_ncbi	Deletion	24048	24048	Alpinia_pumila	23948	23953	TTTTT	+	0	0	0	1	||||||||||||||||||||||||X|||||||||||||||||||||||||-||||||||||||||||||||||||||||||||||||||||||||||||||	GAAATAACTGATTCCACAAAAAAGTCTTTTTTTTTTTTTCACGAGGTACG	TAAATAACTGATTCCACAAAAAAGTCTTTTTTTTCACGAGGTACGAGGTA
Alpinia_oxyphylla_ncbi	Insertion	28005	28009	Alpinia_pumila	27909	27909	CCCA	+	0	0	0	1	|||||||||||X||||||||||||||||||||||||||||||||||||||-||||||||||||||||||||||||||||||||||||||||||||||||||	TTAAAGTTTCCACTTTATCGAAAAATCCCATTATTAGCTCACTATTTATC	TTAAAGTTTCCACTTTATCGAAAAATCCCACCCATTATTAGCTCACTATT
Alpinia_oxyphylla_ncbi	Insertion	29865	29874	Alpinia_pumila	29780	29780	TGTATCATA	+	0	0	0	0	||||||||||||||||||||||||||||||||||||||||||||||||||-||||||||||||||||||||||||||||||||||||||||||||||||||	TATCCAATTTTCCAAGAAAAGGTATGTCTGTACTTAATCTTAATACTTAT	TATCCAATTTTCCAAGAAAAGGTATGTGTATCATATCTGTACTTAATCTT
Alpinia_oxyphylla_ncbi	Insertion	31933	31935	Alpinia_pumila	32064	32064	AA	+	0	0	2	1	||||||||||||||||||||||||||||||||||||||||||||||||||-||||||||||||||||||X|||||||||||||||||||||||||||||GG	AAAACAAGAGTGGACGAGTATCTCTTAAAAAAAAATAGTAAAGTGAATAT	AAAACAAGAGTGGACGAGTATCTCTTAAAAAAAAAAATAGTAAAGTAAAT
Alpinia_oxyphylla_ncbi	Deletion	28618	28618	Alpinia_pumila	28503	28504	T	+	0	0	0	0	||||||||||||||||||||||||||||||||||||||||||||||||||-||||||||||||||||||||||||||||||||||||||||||||||||||	CTATCCACCTATCCACATATCTCATCTTTTTTTTTATAGCAATTTTGTTT	CTATCCACCTATCCACATATCTCATCTTTTTTTTATAGCAATTTTGTTTT
Alpinia_oxyphylla_ncbi	Deletion	30755	30755	Alpinia_pumila	30865	30868	TTT	+	0	0	0	0	||||||||||||||||||||||||||||||||||||||||||||||||||-||||||||||||||||||||||||||||||||||||||||||||||||||	TATTGTATATTGATCTAGATATGGGCTTTTTTTTTATAGGAAAAAGTCTA	TATTGTATATTGATCTAGATATGGGCTTTTTTATAGGAAAAAGTCTATAT
Alpinia_oxyphylla_ncbi	Deletion	30831	30831	Alpinia_pumila	30944	30954	ATACTATATA	+	0	0	0	0	||||||||||||||||||||||||||||||||||||||||||||||||||-||||||||||||||||||||||||||||||||||||||||||||||||||	TATGAAAATAATGAATATGATAATATATACTATATAATACTAGATAACTA	TATGAAAATAATGAATATGATAATATATACTAGATAACTATACCATACTA
Alpinia_oxyphylla_ncbi	Deletion	31640	31640	Alpinia_pumila	31763	31772	CTTCAATTG	+	0	0	0	1	||||||||||||||||||||||||||||||||||||||||||||||||||-|||||||||||||||||||||||X||||||||||||||||||||||||||	CTCTTTTATTTTATTAGTATTTCTTCCTTCAATTGGGACTGGAAGGCATA	CTCTTTTATTTTATTAGTATTTCTTCGGACTGGAAGGCATACATAAAAAG
Alpinia_oxyphylla_ncbi	Deletion	31982	31982	Alpinia_pumila	32112	32117	TTATG	+	0	0	2	1	GG||||||||||||||||||X|||||||||||||||||||||||||||||-||||||||||||||||||||||||||||||||||||||||||||||||||	ATAAGAATACTACCCGAATCTAACTATTATGTTATGTTATGTCTCTCTCT	ATAAGAATACTACCCGAATCTAACTATTATGTTATGTCTCTCTCTTATCA
Alpinia_oxyphylla_ncbi	Deletion	32342	32342	Alpinia_pumila	32462	32471	GATATACTA	+	0	0	4	1	GGGGX|||||||||||||||||||||||||||||||||||||||||||||-||||||||||||||||||||||||||||||||||||||||||||||||||	CGTCGTGTTGTAAGAGAGACATGAATGATATACTAACTGATGTTATATAC	CGTCGTGTTGTAAGAGAGACATGAATACTGATGTTATATACACATAGATA
Alpinia_oxyphylla_ncbi	Deletion	32436	32436	Alpinia_pumila	32565	32566	T	+	0	0	0	0	||||||||||||||||||||||||||||||||||||||||||||||||||-||||||||||||||||||||||||||||||||||||||||||||||||||	GTAACACAGATTACTAGTAACCCATGTTTTTTTTATTTCCAAAAATGGAT	GTAACACAGATTACTAGTAACCCATGTTTTTTTATTTCCAAAAATGGATA
Alpinia_oxyphylla_ncbi	Deletion	32661	32661	Alpinia_pumila	32791	32799	TTTATGGA	+	0	0	0	0	||||||||||||||||||||||||||||||||||||||||||||||||||-||||||||||||||||||||||||||||||||||||||||||||||||||	CATTGGTTATATCATATCATATTTATTTTATGGATTTATGGAGCGGCAAA	CATTGGTTATATCATATCATATTTATTTTATGGAGCGGCAAATATTTGGG
Alpinia_oxyphylla_ncbi	Insertion	33374	33376	Alpinia_pumila	33511	33511	AT	+	0	0	0	1	||||X|||||||||||||||||||||||||||||||||||||||||||||-||||||||||||||||||||||||||||||||||||||||||||||||||	TACTTTATACTTTATAAGAAACCCCCATATATATATGATATGTACATAAT	TACTTTATACTTTATAAGAAACCCCCATATATATATATGATATGTACATA
Alpinia_oxyphylla_ncbi	Insertion	33743	33750	Alpinia_pumila	33878	33878	TGTATAA	+	0	0	0	0	||||||||||||||||||||||||||||||||||||||||||||||||||-||||||||||||||||||||||||||||||||||||||||||||||||||	ATTAATTATTAATTCATTATTATTAGTGTATAAATAGTAATGAATAATTG	ATTAATTATTAATTCATTATTATTAGTGTATAATGTATAAATAGTAATGA
Alpinia_oxyphylla_ncbi	Insertion	34162	34163	Alpinia_pumila	34291	34291	T	+	0	0	0	0	||||||||||||||||||||||||||||||||||||||||||||||||||-||||||||||||||||||||||||||||||||||||||||||||||||||	GGATACTCCATGGGAATAAATCGATATTTTTTTTTCGCTACATATACATA	GGATACTCCATGGGAATAAATCGATATTTTTTTTTTCGCTACATATACAT
Alpinia_oxyphylla_ncbi	Insertion	34408	34411	Alpinia_pumila	34536	34536	TTT	+	0	0	0	0	||||||||||||||||||||||||||||||||||||||||||||||||||-||||||||||||||||||||||||||||||||||||||||||||||||||	TAGGGGCAAGAAAAAAAAATAGTGAATTTTTTTATTTTTTGTTTGACCCA	TAGGGGCAAGAAAAAAAAATAGTGAATTTTTTTTTTATTTTTTGTTTGAC
Alpinia_oxyphylla_ncbi	Deletion	34563	34563	Alpinia_pumila	34689	34697	ACTAAAAA	+	0	0	0	0	||||||||||||||||||||||||||||||||||||||||||||||||||-||||||||||||||||||||||||||||||||||||||||||||||||||	TTTTAGTATATTAGTATAGTAATTATACTAAAAAACTAAAAAATAATAGT	TTTTAGTATATTAGTATAGTAATTATACTAAAAAATAATAGTATTTTTAT
Alpinia_oxyphylla_ncbi	Insertion	38573	38574	Alpinia_pumila	38718	38718	T	+	0	0	5	1	||||||||||||||GGGGG||||||X||||||||||||||||||||||||-||||||||||||||||||||||||||||||||||||||||||||||||||	ATAGTTATTAATTAGTTATACTTCCATTTTTTTTTATGTTGCGGAGACAG	AAAGTTATTAATTAGTTATACTTCCATTTTTTTTTTATGTTGCGGAGACA
Alpinia_oxyphylla_ncbi	Deletion	38219	38219	Alpinia_pumila	38353	38354	T	+	0	0	0	2	|||||||||||||||||||||||||||||||||||||X||||||||||X|-||||||||||||||||||||||||||||||||||||||||||||||||||	TCAATCTGAGTTCAAAAAAAAAATTATTTTTTTTTTTTCTTGTATCTGAA	TCAATCTGAGTTCCAAAAAAAAATAATTTTTTTTTTTCTTGTATCTGAAT
Alpinia_oxyphylla_ncbi	Deletion	38497	38497	Alpinia_pumila	38632	38638	TAGTAG	+	0	0	5	2	||||||||||||||||||||||||||||||||||||||||||||||||||-|||||||||X||||||||X|||||||||||||||||||||||||GGGGG|	TGCTAACTACTATGGAACTACTACTATAGTAGTAGTAGTTCTATACTTTA	TGCTAACTACTATGGAACTACTACTATAGTAGTTCCATACTTTATCTTTT
Alpinia_oxyphylla_ncbi	Deletion	38541	38541	Alpinia_pumila	38682	38687	CCAAA	+	0	0	7	3	GGGGGG|||||||||X||||||||X|||||||||||||||||||||||||-||||||X||||||||||||||||||||||||G||||||||||||||||||	CCTTTTTTTGGCTTCTGTCCCCCCCCCCAAAAAAAAATAGTTATTAATTA	TCTTTTTTTGGCTTCTGTCCCCCCCCAAAAAAAAGTTATTAATTAGTTAT
Alpinia_oxyphylla_ncbi	Insertion	44596	44601	Alpinia_pumila	44748	44748	CGGCT	+	0	0	0	0	||||||||||||||||||||||||||||||||||||||||||||||||||-||||||||||||||||||||||||||||||||||||||||||||||||||	CGTACTTGAGAGTTTCCTACCTCATACGGCTCGACAATCGATTCTTTTTG	CGTACTTGAGAGTTTCCTACCTCATACGGCTCGGCTCGACAATCGATTCT
Alpinia_oxyphylla_ncbi	Deletion	44254	44254	Alpinia_pumila	44399	44407	CATACAAT	+	0	0	0	1	||||||||||||||||||||||||||||||||||||||||||||||||||-X|||||||||||||||||||||||||||||||||||||||||||||||||	TATACCGTTTTATCCCTATGAGATACCATACAATGATTTTATTTTAGAAA	TATACCGTTTTATCCCTATGAGATACAATTTTATTTTAGAAAGAAAGGAT
Alpinia_oxyphylla_ncbi	Insertion	46996	47003	Alpinia_pumila	47145	47145	CTATTCA	+	0	0	0	0	||||||||||||||||||||||||||||||||||||||||||||||||||-||||||||||||||||||||||||||||||||||||||||||||||||||	TGTACTGCAATAATATGAATGACTCGCTATTCACTCGGTTTCTGGTCAAT	TGTACTGCAATAATATGAATGACTCGCTATTCACTATTCACTCGGTTTCT
Alpinia_oxyphylla_ncbi	Insertion	48027	48032	Alpinia_pumila	48169	48169	TTTTT	+	0	0	0	0	||||||||||||||||||||||||||||||||||||||||||||||||||-||||||||||||||||||||||||||||||||||||||||||||||||||	CCTCGGTAACGAGACATAAAGACTCCTTTTTTATTTTATTGAAATTTCAT	CCTCGGTAACGAGACATAAAGACTCCTTTTTTTTTTTATTTTATTGAAAT
Alpinia_oxyphylla_ncbi	Insertion	48916	48918	Alpinia_pumila	49027	49027	TA	+	0	0	9	1	||||||||||||||||||||||||||||||||||||||||||||||||||-|||||||||||||||||||||||||||||||||||||X|||GGGGGGGGG	GATTTTAGATATATAGTCCTTCTATTTATATATATATCCTTCATATCCTT	GATTTTAGATATATAGTCCTTCTATTTATATATATATATCCTTCATATCC
Alpinia_oxyphylla_ncbi	Insertion	49525	49526	Alpinia_pumila	49681	49681	A	+	0	0	0	1	||||||||||||||||||||||||||||||||||||||||||||||||||-|||||||||||||||||||||||||||||||X||||||||||||||||||	AACGAATTAAACAGGTCCAAACAAACAAAAAAAGTAAAAGAAAATTCCAA	AACGAATTAAACAGGTCCAAACAAACAAAAAAAAGTAAAAGAAAATTCCA
Alpinia_oxyphylla_ncbi	Deletion	49247	49247	Alpinia_pumila	49403	49404	A	+	0	0	0	1	||||||||||||||||||||||||||||||||||||X|||||||||||||-||||||||||||||||||||||||||||||||||||||||||||||||||	GATTCGGAAAGGGAAGAGATAGGACGAAAAAAAAAAGAATGAATATCGAC	GATTCGGAAAGGAAAGAGATAGGACGAAAAAAAAAGAATGAATATCGACC
Alpinia_oxyphylla_ncbi	Insertion	50223	50224	Alpinia_pumila	50378	50378	T	+	0	0	0	1	||||||||||||||||||||X|||||||||||||||||||||||||||||-||||||||||||||||||||||||||||||||||||||||||||||||||	TTTTATTTCCTAAATATTTATCCTCCTTTTTTTCATCAGCGATTCAGTTC	TTTTATTTCCTAAATATTTATCCTCCTTTTTTTTCATCAGCGATTCAGTT
Alpinia_oxyphylla_ncbi	Deletion	50152	50152	Alpinia_pumila	50307	50308	G	+	0	0	0	1	||||||||||||||||||||||||||||||||||||||||||||||||||-||||||||||||||||||||||||||||||||||||||||X|||||||||	AGTAAGAGGAAAATCCGTCGACTTTCGAAATCGTGAGGGTTCAAGTCCCT	AGTAAGAGGAAAATCCGTCGACTTTCAAATCGTGAGGGTTCAAGTCCCTC
Alpinia_oxyphylla_ncbi	Deletion	51715	51715	Alpinia_pumila	51870	51871	T	+	0	0	0	0	||||||||||||||||||||||||||||||||||||||||||||||||||-||||||||||||||||||||||||||||||||||||||||||||||||||	ACAATGAAATTTTTAAAGAGTGACCCTTTTTTTTTTCTTATTCTGCACAA	ACAATGAAATTTTTAAAGAGTGACCCTTTTTTTTTCTTATTCTGCACAAA
Alpinia_oxyphylla_ncbi	Deletion	53690	53690	Alpinia_pumila	53862	53863	A	+	0	0	0	0	||||||||||||||||||||||||||||||||||||||||||||||||||-||||||||||||||||||||||||||||||||||||||||||||||||||	CCAAACAATGGGGTAGATTCCGACACAAAAAAAAAGTTTTACAGTACACC	CCAAACAATGGGGTAGATTCCGACACAAAAAAAAGTTTTACAGTACACCT
Alpinia_oxyphylla_ncbi	Insertion	57719	57726	Alpinia_pumila	57891	57891	CTCTATC	+	0	0	2	3	|||||||||||||||||||||X||||||||||||||||||||||||||||-|||||||||||||||||X|||||||||||||||||X|||GG|||||||||	AAATCACGAGTAAGTCTCTTTAATTTCTCTATCATTATAGAAAAGACCAT	AAATCACGAGTAAGTCTCTTTAATTTCTCTATCCTCTATCATTATAGAAA
Alpinia_oxyphylla_ncbi	Insertion	57765	57767	Alpinia_pumila	57930	57930	AT	+	0	0	7	2	||||GGGGGGG|||||||||||||||||X|||||||||||||||||X|||-||||||||||||||||||||||||||||||||||||||||||||||||||	GAAAAGACCATCCATATTGGATTCCAATATATATAGAATTTGAACCCGAA	GAAAGGACCATCCATATTGGATCCCAATATATATATAGAATTTGAACCCG
Alpinia_oxyphylla_ncbi	Insertion	57840	57841	Alpinia_pumila	58003	58003	T	+	0	0	0	2	||||||||||||||||||||||||||||||||||||||||||||||||||-||||||||||||XX||||||||||||||||||||||||||||||||||||	AATCTCGTTGGTTATTGTTCTTTCTATTTTTTTTTTTTAGATATTTGATT	AATCTCGTTGGTTATTGTTCTTTCTATTTTTTTTTTTTTTTATATTTGAT
Alpinia_oxyphylla_ncbi	Deletion	57971	57971	Alpinia_pumila	58134	58142	TATTTAGA	+	0	0	0	1	||||||||||||||||||||||||||||||||||||||||||||||||||-|||||||||||||||||||||||||||||X||||||||||||||||||||	CACTGTCAAGAGGGAATTTTTATTAGTATTTAGATATTTAGATTAGATTC	CACTGTCAAGAGGGAATTTTTATTAGTATTTAGATTAGATTCAAAAGAAG
Alpinia_oxyphylla_ncbi	Insertion	59822	59826	Alpinia_pumila	59995	59995	AAAG	+	0	0	0	0	||||||||||||||||||||||||||||||||||||||||||||||||||-||||||||||||||||||||||||||||||||||||||||||||||||||	GACTGGGCCGATTACCGAATTAAAAAAACGAGCATCCTATATATACTATG	GACTGGGCCGATTACCGAATTAAAAAAAAGAACGAGCATCCTATATATAC
Alpinia_oxyphylla_ncbi	Deletion	62105	62105	Alpinia_pumila	62253	62254	A	+	0	0	0	1	||||||||||||||||||||||||||||||||||||||||||||||||||-|||||||||||||X||||||||||||||||||||||||||||||||||||	ATTCGTTTATTTTATTTGTAGCGAACAAAAAAAAAATATTTAATTCATGT	ATTCGTTTATTTTATTTGTAGCGAACAAAAAAAAATATTGAATTCATGTA
Alpinia_oxyphylla_ncbi	Deletion	62224	62224	Alpinia_pumila	62373	62374	T	+	0	0	3	2	||||||||||||||||||||||||||||||||||||||||||||||||||-|||||||||||||||||||||||||||GGG|X|X||||||||||||||||	GAGGTTTCGGATAATTATATTTTTTGTTTTTTTTATTTCATTTTTATTTA	GAGGTTTCGGATAATTATATTTTTTGTTTTTTTATTTCATTTTTATTTAT
Alpinia_oxyphylla_ncbi	Deletion	66000	66000	Alpinia_pumila	66315	66316	T	+	0	0	0	0	||||||||||||||||||||||||||||||||||||||||||||||||||-||||||||||||||||||||||||||||||||||||||||||||||||||	AACCCTTTTTGTTGCTTTGTTTATACTTTTTTTTTTTCGTTTTGCGGGAT	AACCCTTTTTGTTGCTTTGTTTATACTTTTTTTTTTCGTTTTGCGGGATG
Alpinia_oxyphylla_ncbi	Insertion	68843	68844	Alpinia_pumila	68827	68827	A	+	0	0	0	0	||||||||||||||||||||||||||||||||||||||||||||||||||-||||||||||||||||||||||||||||||||||||||||||||||||||	ACGACTTATTTGAAATAAATTCAATGAAAAAAATTGATAAAAACGAATAT	ACGACTTATTTGAAATAAATTCAATGAAAAAAAATTGATAAAAACGAATA
Alpinia_oxyphylla_ncbi	Deletion	67579	67579	Alpinia_pumila	67879	67882	AAG	+	0	0	0	0	||||||||||||||||||||||||||||||||||||||||||||||||||-||||||||||||||||||||||||||||||||||||||||||||||||||	CAAATTTTTGTACATTTAAAAAAAAAAAGGGGGGGGTCGATTCCTTGAAA	CAAATTTTTGTACATTTAAAAAAAAAGGGGGGGTCGATTCCTTGAAAGAT
Alpinia_oxyphylla_ncbi	Deletion	68140	68140	Alpinia_pumila	68443	68447	TATA	+	0	0	0	0	||||||||||||||||||||||||||||||||||||||||||||||||||-||||||||||||||||||||||||||||||||||||||||||||||||||	TGTAATTGTAATAGTAATAATATTACTATATATATATATAGTAATAATAC	TGTAATTGTAATAGTAATAATATTACTATATATATAGTAATAATACTATG
Alpinia_oxyphylla_ncbi	Insertion	70425	70433	Alpinia_pumila	70420	70420	TATATCTA	+	0	0	0	0	||||||||||||||||||||||||||||||||||||||||||||||||||-||||||||||||||||||||||||||||||||||||||||||||||||||	TTCATAAAATTATTATTTTATTACTCTATATCTATAAAATATAAAAGTAA	TTCATAAAATTATTATTTTATTACTCTATATCTATATATCTATAAAATAT
Alpinia_oxyphylla_ncbi	Deletion	70190	70190	Alpinia_pumila	70175	70176	A	+	0	0	0	0	||||||||||||||||||||||||||||||||||||||||||||||||||-||||||||||||||||||||||||||||||||||||||||||||||||||	CTTTAGCTTTAGAATAGGGAGAAAAGAAAAAAAAAAGTGTATGGAACCTC	CTTTAGCTTTAGAATAGGGAGAAAAGAAAAAAAAAGTGTATGGAACCTCA
Alpinia_oxyphylla_ncbi	Deletion	70337	70337	Alpinia_pumila	70323	70333	AATAATAATT	+	0	0	0	1	||||||||||||||||||||||||||||||||||||||||||||||||||-|||||||||||||||X||||||||||||||||||||||||||||||||||	GAAAGAAGATACTTAAATTAAATAAAAATAATAATTTAGTGGATTTAGGA	GAAAGAAGATACTTAAATTAAATAAATAGTGGATTTAGGATAGGAACAAT
Alpinia_oxyphylla_ncbi	Insertion	71502	71511	Alpinia_pumila	71476	71476	AGTGTTAAA	+	0	0	0	0	||||||||||||||||||||||||||||||||||||||||||||||||||-||||||||||||||||||||||||||||||||||||||||||||||||||	AATCTAGAAGAAGAAGAGTGGGCTCCAGAAAAAAAAATGGGAATTTTTTT	AATCTAGAAGAAGAAGAGTGGGCTCCAGTGTTAAAAGAAAAAAAAATGGG
Alpinia_oxyphylla_ncbi	Deletion	72380	72380	Alpinia_pumila	72343	72350	ATCAATT	+	0	0	0	0	||||||||||||||||||||||||||||||||||||||||||||||||||-||||||||||||||||||||||||||||||||||||||||||||||||||	ATAGTTCACACTCTTTGGCTCTACCCATCAATTATCAATTATAGAGTAAT	ATAGTTCACACTCTTTGGCTCTACCCATCAATTATAGAGTAATAGCTCTT
Alpinia_oxyphylla_ncbi	Deletion	73877	73877	Alpinia_pumila	73847	73848	T	+	0	0	0	0	||||||||||||||||||||||||||||||||||||||||||||||||||-||||||||||||||||||||||||||||||||||||||||||||||||||	TCAATACGGCGAAGGCATAGTGTTTCTTTTTTTTTTTCAAATAAAAACTC	TCAATACGGCGAAGGCATAGTGTTTCTTTTTTTTTTCAAATAAAAACTCA
Alpinia_oxyphylla_ncbi	Insertion	74600	74602	Alpinia_pumila	74585	74585	TT	+	0	0	0	0	||||||||||||||||||||||||||||||||||||||||||||||||||-||||||||||||||||||||||||||||||||||||||||||||||||||	AGGGCAAATAATCTCAGTACCATTTCTTTTTTTTTCAATTCGTTTCATTC	AGGGCAAATAATCTCAGTACCATTTCTTTTTTTTTTTCAATTCGTTTCAT
Alpinia_oxyphylla_ncbi	Insertion	75197	75199	Alpinia_pumila	75167	75167	TT	+	0	0	0	0	||||||||||||||||||||||||||||||||||||||||||||||||||-||||||||||||||||||||||||||||||||||||||||||||||||||	AACAATGGCTTTATCATCTTTATCCCTTTTTTCTCTTTATTGTATTTTAA	AACAATGGCTTTATCATCTTTATCCCTTTTTTTTCTCTTTATTGTATTTT
Alpinia_oxyphylla_ncbi	Insertion	77140	77143	Alpinia_pumila	77108	77108	TTT	+	0	0	0	0	||||||||||||||||||||||||||||||||||||||||||||||||||-||||||||||||||||||||||||||||||||||||||||||||||||||	AAGATTGCTCTGGTATCTTTCGCCTCTTTTTTTTATTTGACATAGGGTTA	AAGATTGCTCTGGTATCTTTCGCCTCTTTTTTTTTTTATTTGACATAGGG
Alpinia_oxyphylla_ncbi	Deletion	77934	77934	Alpinia_pumila	77900	77907	AATAAGA	+	0	0	7	0	||||||||||||||||||||||||||||||||||||||||||||||||||-|||||||||||||||||||||||||||||||||||||||||||GGGGGGG	GGATGGAATTGCAATGAGTTAACTTTAATAAGAAATAAGAACTATGAAGT	GGATGGAATTGCAATGAGTTAACTTTAATAAGAACTATGAAGTACTAGTT
Alpinia_oxyphylla_ncbi	Deletion	77977	77977	Alpinia_pumila	77950	77957	TTAAACT	+	0	0	7	0	GGGGGGG|||||||||||||||||||||||||||||||||||||||||||-||||||||||||||||||||||||||||||||||||||||||||||||||	ACTAGTTAAAAAGAAAATGACTTTACTTAAACTTTAAACTGAAAACTTTG	ACTAGTTAAAAAGAAAATGACTTTACTTAAACTGAAAACTTTGATTTCTA
Alpinia_oxyphylla_ncbi	Deletion	78315	78315	Alpinia_pumila	78295	78296	T	+	0	0	0	1	||||||||||||||||X|||||||||||||||||||||||||||||||||-||||||||||||||||||||||||||||||||||||||||||||||||||	AACGATTTTTCTTCTTTCAGACTTACTTTTTTTTTTACCGAAGGACAACT	AACGATTTTTCTTCTTTCAGACTTACTTTTTTTTTACCGAAGGACAACTC
Alpinia_oxyphylla_ncbi	Insertion	81180	81181	Alpinia_pumila	81200	81200	A	+	0	0	1	3	X||||||G||||||X|X|||||||||||||||||||||||||||||||||-||||||||||||||||||||||||||||||||||||||||||||||||||	AAAGATTAAATAATTACAATGGATTTAAAAAAATGAAAACTTATTTTTAG	AAAGATTAAATAATTACAATGGATTTAAAAAAAATGAAAACTTATTTTTA
Alpinia_oxyphylla_ncbi	Insertion	82266	82267	Alpinia_pumila	82285	82285	T	+	0	0	0	0	||||||||||||||||||||||||||||||||||||||||||||||||||-||||||||||||||||||||||||||||||||||||||||||||||||||	TGAATCATTTATTTCTCTTGAAATCCTTTTTTATTATTTCTATACACGTC	TGAATCATTTATTTCTCTTGAAATCCTTTTTTTATTATTTCTATACACGT
Alpinia_oxyphylla_ncbi	Deletion	80102	80102	Alpinia_pumila	80121	80122	T	+	0	0	0	0	||||||||||||||||||||||||||||||||||||||||||||||||||-||||||||||||||||||||||||||||||||||||||||||||||||||	TAAGGAAGAACAGAGGCTAGACTTTATTTAGTAACAAGTAAATACTTTGT	TAAGGAAGAACAGAGGCTAGACTTTATTAGTAACAAGTAAATACTTTGTA
Alpinia_oxyphylla_ncbi	Deletion	82809	82809	Alpinia_pumila	82828	82829	T	+	0	0	0	2	|||||||||||||||||||||||||||X||X|||||||||||||||||||-||||||||||||||||||||||||||||||||||||||||||||||||||	TTGCCCCTCCTTTATTAAAAAAAAAGTTTTTTTTTTGGTTATCCTTGTCT	TTGTCCTTCCTTTATTAAAAAAAAAGTTTTTTTTTGGTTATCCTTGTCTC
Alpinia_oxyphylla_ncbi	Insertion	85808	85809	Alpinia_pumila	85828	85828	T	+	0	0	0	1	||||||||||||||||||||||||||||||||||||||||||||||||||-|||X||||||||||||||||||||||||||||||||||||||||||||||	CTACGAAGCAATAAGTTAGTTATTAGTTTCTTATTATACTTATTTAAGTT	CTACGAAGCAATAAGTTAGTTATTAGTTTTTTTATTATACTTATTTAAGT
Alpinia_oxyphylla_ncbi	Deletion	83880	83880	Alpinia_pumila	83900	83901	T	+	0	0	0	0	||||||||||||||||||||||||||||||||||||||||||||||||||-||||||||||||||||||||||||||||||||||||||||||||||||||	TTTATTTTCTTTCATTTTATTGTGTATTTTTTTTTTAATATTATAAAAAA	TTTATTTTCTTTCATTTTATTGTGTATTTTTTTTTAATATTATAAAAAAA
Alpinia_oxyphylla_ncbi	Insertion	86839	86845	Alpinia_pumila	86858	86858	TTTTTC	+	0	0	0	0	||||||||||||||||||||||||||||||||||||||||||||||||||-||||||||||||||||||||||||||||||||||||||||||||||||||	TTAGATTTATCTAATAAAAATTTAGATTTTTCTTTTAATACAATTGTTAT	TTAGATTTATCTAATAAAAATTTAGATTTTTCTTTTTCTTTTAATACAAT
Alpinia_oxyphylla_ncbi	Insertion	87920	87923	Alpinia_pumila	161248	161248	TTT	-	0	0	0	0	||||||||||||||||||||||||||||||||||||||||||||||||||-||||||||||||||||||||||||||||||||||||||||||||||||||	CGTAAATAGGAATATTGAAAATAGAATTTTTTTTCATTTGAAAAAATGTA	CGTAAATAGGAATATTGAAAATAGAATTTTTTTTTTTCATTTGAAAAAAT
Alpinia_oxyphylla_ncbi	Deletion	87685	87685	Alpinia_pumila	161482	161484	AA	-	0	0	0	0	||||||||||||||||||||||||||||||||||||||||||||||||||-||||||||||||||||||||||||||||||||||||||||||||||||||	ATGCCAATCTTTAAAATAAAAAATGTAAAAAAAAAAAAGGAGTAATACAC	ATGCCAATCTTTAAAATAAAAAATGTAAAAAAAAAAGGAGTAATACACTG
Alpinia_oxyphylla_ncbi	Insertion	118468	118469	Alpinia_pumila	119170	119170	T	+	0	0	0	0	||||||||||||||||||||||||||||||||||||||||||||||||||-||||||||||||||||||||||||||||||||||||||||||||||||||	TGCATATTGATATGTATGTTCCATAAAAAAAAATAAAATTTTTAATCATT	TGCATATTGATATGTATGTTCCATAATAAAAAAATAAAATTTTTAATCAT
Alpinia_oxyphylla_ncbi	Insertion	118756	118766	Alpinia_pumila	119457	119457	AAAATAAAAA	+	0	0	0	0	||||||||||||||||||||||||||||||||||||||||||||||||||-||||||||||||||||||||||||||||||||||||||||||||||||||	TGGCACTCTTACCTTAATCAATTAATAAAAAAAAATTTCCTTCCTTTCTT	TGGCACTCTTACCTTAATCAATTAATAAAATAAAAAAAAAAAAAATTTCC
Alpinia_oxyphylla_ncbi	Insertion	119465	119466	Alpinia_pumila	120165	120165	A	+	0	0	0	0	||||||||||||||||||||||||||||||||||||||||||||||||||-||||||||||||||||||||||||||||||||||||||||||||||||||	TTTTTCTATCTACTTTGTCACAATAGAAAAAATTCTATTGTGACAAAGTA	TTTTTCTATCTACTTTGTCACAATAGAAAAAAATTCTATTGTGACAAAGT
Alpinia_oxyphylla_ncbi	Insertion	119777	119778	Alpinia_pumila	120467	120467	T	+	0	0	0	1	||||||||||||||||||||||||||||||||||||||||||||||||||-||||||||||||||||||||||||||||||||||||||||X|||||||||	TTTAACTTTCTTCATTAAAAAATACATTTTTTTTTTCGTTTTGTTTGAAT	TTTAACTTTCTTCATTAAAAAATACATTTTTTTTTTTCGTTTTGTTTGAA
Alpinia_oxyphylla_ncbi	Insertion	119831	119834	Alpinia_pumila	120520	120520	AAA	+	0	0	7	1	|||||||||||||||||||||||||||||||||||||X||||||||||||-||||||||||||||||||||||||GGGGGGG|||||||||||||||||||	TAAAATAACATTGGATAAATAAAACGAAAAAAAGAAAAGGAACAATTCCC	TAAAATAACATTGAATAAATAAAACGAAAAAAAAAAGAAAAGGAACAATT
Alpinia_oxyphylla_ncbi	Deletion	118858	118858	Alpinia_pumila	119550	119552	AT	+	0	0	0	3	|||||||||||||||||||||||||||||||||||||||||||||X||||-||||||||||||||X|||||||||||||||||||||X|||||||||||||	ATACATATGCATAATTACTATGATCCATATATATATACTTTTTAAATTAT	ATACATATGCATAATTACTATAATCCATATATATACTTTTGAAATTATAT
Alpinia_oxyphylla_ncbi	Deletion	119012	119012	Alpinia_pumila	119706	119712	GCTAAA	+	0	0	0	0	||||||||||||||||||||||||||||||||||||||||||||||||||-||||||||||||||||||||||||||||||||||||||||||||||||||	TTACTAAGGAATAAATATGGGTAACGGCTAAAGCTAAAAGGAAAGGAACA	TTACTAAGGAATAAATATGGGTAACGGCTAAAAGGAAAGGAACAATTTAT
Alpinia_oxyphylla_ncbi	Deletion	119069	119069	Alpinia_pumila	119769	119770	A	+	0	0	0	0	||||||||||||||||||||||||||||||||||||||||||||||||||-||||||||||||||||||||||||||||||||||||||||||||||||||	AATACATGTCTTTCACATACAATGATAAAAACAAGTAACCCGTTTTTTTA	AATACATGTCTTTCACATACAATGATAAAACAAGTAACCCGTTTTTTTAA
Alpinia_oxyphylla_ncbi	Insertion	123827	123833	Alpinia_pumila	124498	124498	ATATAT	+	0	0	0	5	|||||||X||||||||||||||||||||||||||||||||||||||||||-||||||||X|||XX|||||||||||||||||||X||||||||||||||||	GTTAATTTGATATTGAATAAAATTTCATATATATTTATTATATAATATAT	GTTAATTTGATATTGAATAAAATTTCATATATATATATATATATATTATA
Alpinia_oxyphylla_ncbi	Deletion	121141	121141	Alpinia_pumila	121806	121812	ACTAGA	+	0	0	0	0	||||||||||||||||||||||||||||||||||||||||||||||||||-||||||||||||||||||||||||||||||||||||||||||||||||||	GGATCATATTCGCAATTTATTTACATACTAGAACTAGAACAAATCAAAGT	GGATCATATTCGCAATTTATTTACATACTAGAACAAATCAAAGTTTGCAG
Alpinia_oxyphylla_ncbi	Deletion	123507	123507	Alpinia_pumila	124178	124179	T	+	0	0	0	0	||||||||||||||||||||||||||||||||||||||||||||||||||-||||||||||||||||||||||||||||||||||||||||||||||||||	AAAATTTTCAATCTGGTATAGAAGTATATAGTTATATTGTAGACACCAGA	AAAATTTTCAATCTGGTATAGAAGTAATAGTTATATTGTAGACACCAGAC
Alpinia_oxyphylla_ncbi	Insertion	126833	126834	Alpinia_pumila	127506	127506	T	+	0	0	0	1	||||||||||||||||||||||||||||||||||||||||||||||||||-||||||||||||||||||||||||||X|||||||||||||||||||||||	TGGATAGGAAAAAGAATGAATAAAGATTTTTTTTCATTCGAATATTATAT	TGGATAGGAAAAAGAATGAATAAAGATTTTTTTTTCATTCGAATATTATA
Alpinia_oxyphylla_ncbi	Deletion	125190	125190	Alpinia_pumila	125862	125863	A	+	0	0	0	0	||||||||||||||||||||||||||||||||||||||||||||||||||-||||||||||||||||||||||||||||||||||||||||||||||||||	CCATTATGTATAAAATGTACAAAAATAAAAAGTATTATATTTGTAGTTAT	CCATTATGTATAAAATGTACAAAAATAAAAGTATTATATTTGTAGTTATT
Alpinia_oxyphylla_ncbi	Deletion	126571	126571	Alpinia_pumila	127244	127245	A	+	0	0	0	1	||||||||||||||||||||||||||||||||||||||||||||||||||-||||||||||||||||||||||||||||||||||||||X|||||||||||	TTCCTTTTGTTTTAGGGTAAGGGTAGAAAAAAAAAGATCTGTCCCAAATT	TTCCTTTTGTTTTAGGGTAAGGGTAGAAAAAAAAGATCTGTCCCAAATTA
Alpinia_oxyphylla_ncbi	Deletion	127389	127389	Alpinia_pumila	128061	128062	A	+	0	0	0	0	||||||||||||||||||||||||||||||||||||||||||||||||||-||||||||||||||||||||||||||||||||||||||||||||||||||	TTAACTCATTGACCTGAATCATGAATAAAAAAAAATATCCATTAAATTCA	TTAACTCATTGACCTGAATCATGAATAAAAAAAATATCCATTAAATTCAT
Alpinia_oxyphylla_ncbi	Deletion	129247	129247	Alpinia_pumila	129920	129923	AAA	+	0	0	0	1	||||||||||||||||||||||||||||||||||||||||||||||||||-||||||||||||||||||||||||X|||||||||||||||||||||||||	TTAATTCATTATTTCACGAATTCCTCAAAAAAAAAAGTAGATTCGTCAAA	TTAATTCATTATTTCACGAATTCCTCAAAAAAAGTAGATTCGTCAAAATT
Alpinia_oxyphylla_ncbi	Deletion	129596	129596	Alpinia_pumila	130272	130273	T	+	0	0	0	0	||||||||||||||||||||||||||||||||||||||||||||||||||-||||||||||||||||||||||||||||||||||||||||||||||||||	ATGAATTTTTTTTTACCATAAAAAACTTTTTTTTTTTCTTTCTTTTCCAC	ATGAATTTTTTTTTACCATAAAAAACTTTTTTTTTTCTTTCTTTTCCACG
Alpinia_oxyphylla_ncbi	Deletion	145633	145633	Alpinia_pumila	102912	102913	A	-	0	0	0	1	||||||||||||||||||||||||||||||||X|||||||||||||||||-||||||||||||||||||||||||||||||||||||||||||||||||||	ATCAGATTTATTTTTCGATCAAAAACAAAAAAAAGTACTATAGTGAAATC	ATCAGATTGATTTTTCGATCAAAAACAAAAAAAGTACTATAGTGAAATCT
Alpinia_oxyphylla_ncbi	Deletion	155114	155114	Alpinia_pumila	155706	155712	AATAAG	+	0	0	0	0	||||||||||||||||||||||||||||||||||||||||||||||||||-||||||||||||||||||||||||||||||||||||||||||||||||||	TAGATTCATATCTGAAAGAGGCTGACAATAAGTTCTTTCAAAATGAACTA	TAGATTCATATCTGAAAGAGGCTGACTTCTTTCAAAATGAACTATTTGTT
Alpinia_oxyphylla_ncbi	Insertion	160686	160689	Alpinia_pumila	87927	87927	AAA	-	0	0	0	0	||||||||||||||||||||||||||||||||||||||||||||||||||-||||||||||||||||||||||||||||||||||||||||||||||||||	GTTCGCCCATTACATTTTTTCAAATGAAAAAAAATTCTATTTTCAATATT	GTTCGCCCATTACATTTTTTCAAATGAAAAAAAAAAATTCTATTTTCAAT
Alpinia_oxyphylla_ncbi	Insertion	156063	156069	Alpinia_pumila	92544	92544	TTCAAG	-	0	0	0	0	||||||||||||||||||||||||||||||||||||||||||||||||||-||||||||||||||||||||||||||||||||||||||||||||||||||	TTTCCTTTCTGAACAGAAGAACCATTTTCAAGTAGTGTTCGATCGGTTAC	TTTCCTTTCTGAACAGAAGAACCATTTTCAAGTTCAAGTAGTGTTCGATC
Alpinia_oxyphylla_ncbi	Deletion	160924	160924	Alpinia_pumila	87689	87691	TT	-	0	0	0	0	||||||||||||||||||||||||||||||||||||||||||||||||||-||||||||||||||||||||||||||||||||||||||||||||||||||	CGTGTCATGTCACAGTGTATTACTCCTTTTTTTTTTTTACATTTTTTATT	CGTGTCATGTCACAGTGTATTACTCCTTTTTTTTTTACATTTTTTATTTT
Alpinia_oxyphylla_ncbi	Deletion	155114	155114	Alpinia_pumila	93471	93477	CTTATT	-	0	0	0	0	||||||||||||||||||||||||||||||||||||||||||||||||||-||||||||||||||||||||||||||||||||||||||||||||||||||	GGAACAAATAGTTCATTTTGAAAGAACTTATTGTCAGCCTCTTTCAGATA	GGAACAAATAGTTCATTTTGAAAGAAGTCAGCCTCTTTCAGATATGAATC

## Sheet: A.pumila_A.zerumbet.InDel
Sample Sequence ID	InDel type	Sample InDel start	Sample InDel end	Reference sequence ID	Ref start	Ref end	InDel sequence	Lastz alignment strand	Not Alignment length	N number	Gap number	Mismatch number	Alignment pattern	Ref sequence	Sample sequence
JX088668	Insertion	3880	3881	Alpinia_pumila	3841	3841	A	+	0	0	0	0	||||||||||||||||||||||||||||||||||||||||||||||||||-||||||||||||||||||||||||||||||||||||||||||||||||||	TTAATTTGTTTTGTCCACTTCCCTACAAAAAAATTGTAAGAATGTGAGTA	TTAATTTGTTTTGTCCACTTCCCTACAAAAAAAATTGTAAGAATGTGAGT
JX088668	Insertion	4389	4391	Alpinia_pumila	4350	4350	AA	+	0	0	1	1	|||||||||||||||||||||||G||||||||||||||||||||||||X|-||||||||||||||||||||||||||||||||||||||||||||||||||	TTTTTTTTATTTAACCCAAGTTAAAGAAAAAAAACATCTTCTATGACAGT	TTTTTTTTATTTAACCCAAGTTAAGGAAAAAAAAAACATCTTCTATGACA
JX088668	Deletion	1227	1227	Alpinia_pumila	1213	1214	A	+	0	0	0	0	||||||||||||||||||||||||||||||||||||||||||||||||||-||||||||||||||||||||||||||||||||||||||||||||||||||	GACTCCCAAGCATATGTATTAACTATATCATAGTTATGAGTTAGATAATA	GACTCCCAAGCATATGTATTAACTATTCATAGTTATGAGTTAGATAATAG
JX088668	Deletion	1671	1671	Alpinia_pumila	1658	1659	T	+	0	0	0	0	||||||||||||||||||||||||||||||||||||||||||||||||||-||||||||||||||||||||||||||||||||||||||||||||||||||	ATTTCAGAATGATAATTCTATGAATATTTTTTTTTCTCTTGATCTATAGT	ATTTCAGAATGATAATTCTATGAATATTTTTTTTCTCTTGATCTATAGTA
JX088668	Deletion	3660	3660	Alpinia_pumila	3621	3622	A	+	0	0	0	0	||||||||||||||||||||||||||||||||||||||||||||||||||-||||||||||||||||||||||||||||||||||||||||||||||||||	CATAATAATCAATATTTAGGATTCATAAAAAAAAAAGATCTCCTAATGGG	CATAATAATCAATATTTAGGATTCATAAAAAAAAAGATCTCCTAATGGGA
JX088668	Deletion	4362	4362	Alpinia_pumila	4323	4324	T	+	0	0	2	1	||||||||||||||||||||||||||||||||||||||||||||||||||-||||||||||||||||||||||||X|GG||||||||||||||||||||||	CGACGGACCAACTATTTATTTATACATTTTTTTTTATTTAACCCAAGTTA	CGACGGACCAACTATTTATTTATACATTTTTTTTATTTAACCCAAGTTAA
JX088668	Insertion	5234	5235	Alpinia_pumila	5200	5200	G	+	0	0	0	0	||||||||||||||||||||||||||||||||||||||||||||||||||-||||||||||||||||||||||||||||||||||||||||||||||||||	TTTATCCTCATACGGCTCGAACTCGAAAAAAAAAATTGCATTCGTACTCA	TTTATCCTCATACGGCTCGAACTCGAGAAAAAAAAATTGCATTCGTACTC
JX088668	Deletion	4644	4644	Alpinia_pumila	4604	4606	AA	+	0	0	0	0	||||||||||||||||||||||||||||||||||||||||||||||||||-||||||||||||||||||||||||||||||||||||||||||||||||||	AAAATTTGTGTTGGATTGGCACAAACAAAAAAAAAATATAAATAAATCAG	AAAATTTGTGTTGGATTGGCACAAACAAAAAAAATATAAATAAATCAGAA
JX088668	Deletion	4884	4884	Alpinia_pumila	4846	4851	TTTTC	+	0	0	0	0	||||||||||||||||||||||||||||||||||||||||||||||||||-||||||||||||||||||||||||||||||||||||||||||||||||||	ATAGTTATTTATTCCTCCCCCCCTTTTTTTCTTTCTTTATTTTGGTCTTT	ATAGTTATTTATTCCTCCCCCCCTTTTTTCTTTATTTTGGTCTTTTTTCT
JX088668	Insertion	7007	7011	Alpinia_pumila	6949	6949	TTTT	+	0	0	0	1	||||||||||||||||||||||||||||||||||||||||||||||||||-|||||||||||||||||||||||||||||||||||||||X||||||||||	CTCCACATAGAAAAATGTGGATACCCTTTTTTTACTTTAGGCTTTGTGTG	CTCCACATAGAAAAATGTGGATACCCTTTTTTTTTTTACTTTAGGCTTTG
JX088668	Insertion	7468	7470	Alpinia_pumila	7408	7408	AA	+	0	0	0	1	|||||||||||||||||||||||||||||||||||||||X||||||||||-||||||||||||||||||||||||||||||||||||||||||||||||||	TTATTGGTCAATCCTCCCCCCCCCCCAAAAAAAAATACCAAAAATTACAT	TTATTGGTCAATCCTACCCCCCCCCCAAAAAAAAAAATACCAAAAATTAC
JX088668	Insertion	8626	8628	Alpinia_pumila	8567	8567	TT	+	0	0	0	0	||||||||||||||||||||||||||||||||||||||||||||||||||-||||||||||||||||||||||||||||||||||||||||||||||||||	GACGTAATCCTGGACGTGAGGAATAATTTTTTTTTCTAAACTTTTCTTAT	GACGTAATCCTGGACGTGAGGAATAATTTTTTTTTTTCTAAACTTTTCTT
JX088668	Insertion	9625	9633	Alpinia_pumila	9572	9572	CATAATTT	+	0	0	0	0	||||||||||||||||||||||||||||||||||||||||||||||||||-||||||||||||||||||||||||||||||||||||||||||||||||||	TAGCAGGACTAAATATGCGTCAACACGGATCCTATCTTGATTGCGTCTCA	TAGCAGGACTAAATATGCGTCAACACCATAATTTGGATCCTATCTTGATT
JX088668	Insertion	9909	9914	Alpinia_pumila	9848	9848	TTTAA	+	0	0	0	1	||||||||||||||||||||||||||||||||||||||||||||||||||-|||X||||||||||||||||||||||||||||||||||||||||||||||	AGTCCTATTAGAAATCCATTTTTTTTTAATAAAAAAAATGGATTATGTAT	AGTCCTATTAGAAATCCATTTTTTTTTTTAATAAAAAAAAAAATGGATTA
JX088668	Insertion	10729	10731	Alpinia_pumila	10667	10667	AA	+	0	0	0	1	||||||||||||||||||||||||||||||||||X|||||||||||||||-||||||||||||||||||||||||||||||||||||||||||||||||||	AACCCTTTTTTAATCATTCGAATTAGAACTATTTCTCAACGATTATTCTT	AACCCTTTTTGAATCATTCGAATTAGAAAACTATTTCTCAACGATTATTC
JX088668	Insertion	15307	15313	Alpinia_pumila	15205	15205	ATTCTA	+	0	0	0	0	||||||||||||||||||||||||||||||||||||||||||||||||||-||||||||||||||||||||||||||||||||||||||||||||||||||	CATATAACTAAAGAATATTTAATGTTATTCTAATATTACATATCCATTCT	CATATAACTAAAGAATATTTAATGTTATTCTAATTCTAATATTACATATC
JX088668	Deletion	5627	5627	Alpinia_pumila	5593	5595	TT	+	0	0	0	0	||||||||||||||||||||||||||||||||||||||||||||||||||-||||||||||||||||||||||||||||||||||||||||||||||||||	ACTTGTTTTAAGTTTAAACCTTTCTATTTTTTTTTTATTGATATTGATAA	ACTTGTTTTAAGTTTAAACCTTTCTATTTTTTTTATTGATATTGATAATA
JX088668	Deletion	6205	6205	Alpinia_pumila	6173	6174	A	+	0	0	0	1	||||||||||||||||||||||||||||||||||||||||||||||||||-||||||||||||||||||||||||||||||||||||||||||||||X|||	ATATGAATAAAACAAAACATATTTATAAAAAAAAAAACGTTTGCTAAAGA	ATATGAATAAAACAAAACATATTTATAAAAAAAAAACGTTTGCTAAAGAC
JX088668	Deletion	6399	6399	Alpinia_pumila	6368	6369	C	+	0	0	0	0	||||||||||||||||||||||||||||||||||||||||||||||||||-||||||||||||||||||||||||||||||||||||||||||||||||||	ATTAATCAAATAAACTCGTCCAATGACCCCCCCAAAAAAAGGTCGTAAAT	ATTAATCAAATAAACTCGTCCAATGACCCCCCAAAAAAAGGTCGTAAATT
JX088668	Deletion	7708	7708	Alpinia_pumila	7647	7650	AAG	+	0	0	0	2	||||||||||||||||||||||||||||||||||||||||||||||||||-||||||||||||||||||X|||||||||||||||||||X|||||||||||	ACTTGATTTTGGAGAGTTAAAAAAAAAAGAAAGATTTTTTGACTTGTCTT	ACTTGATTTTGGAGAGTTAAAAAAAAAAAGATTTTTTGACTTGTGTTTTT
JX088668	Deletion	8954	8954	Alpinia_pumila	8894	8896	AT	+	0	0	7	0	||||||||||||||||||||||||||||||||||||||||||||||||||-|||||||||||||||||||||||||||||||||||||||||||GGGGGGG	AATTAATAATTATTACATATTACATAATATATATATATGCATATATATTA	AATTAATAATTATTACATATTACATAATATATATATGCATATATATTAAT
JX088668	Deletion	10529	10529	Alpinia_pumila	10464	10466	TT	+	0	0	0	1	||||||||||||||||||||||||||||||||||||||||||||||||||-|||||||||||||||||||||||||||||X||||||||||||||||||||	ATGCACCATCAATTTAGATATACATCTTTTTTTTTTATAAAAGATTTTCC	ATGCACCATCAATTTAGATATACATCTTTTTTTTATAAAAGATTTTCCCG
JX088668	Deletion	10580	10580	Alpinia_pumila	10517	10519	AA	+	0	0	0	1	||||||||||||||||||||||||||||X|||||||||||||||||||||-||||||||||||||||||||||||||||||||||||||||||||||||||	TGATTTCTTTTATATGAACTAAGAATAAAAAAAAAATAGGAATGAAAAGC	TGATCTCTTTTATATGAACTAAGAATAAAAAAAATAGGAATGAAAAGCGT
JX088668	Deletion	15070	15070	Alpinia_pumila	14967	14969	AT	+	0	0	0	0	||||||||||||||||||||||||||||||||||||||||||||||||||-||||||||||||||||||||||||||||||||||||||||||||||||||	AATTTAAATTTGAATTACACCGGATAATATATATATATATATATTATGTT	AATTTAAATTTGAATTACACCGGATAATATATATATATATATTATGTTGT
JX088668	Insertion	15476	15478	Alpinia_pumila	15368	15368	TC	+	0	0	0	0	||||||||||||||||||||||||||||||||||||||||||||||||||-||||||||||||||||||||||||||||||||||||||||||||||||||	AGTCTAACTATAACCTCCCCAGCCCTTTTTTTTTTTTAGAATTCTGTTGG	AGTCTAACTATAACCTCCCCAGCCCTTCTTTTTTTTTTTAGAATTCTGTT
JX088668	Deletion	15616	15616	Alpinia_pumila	15507	15511	AAAA	+	0	0	0	0	||||||||||||||||||||||||||||||||||||||||||||||||||-||||||||||||||||||||||||||||||||||||||||||||||||||	GGGATAAGCTTGCTTAATAATAGAATAAAAAAAAAAAGACTATTTGAAAA	GGGATAAGCTTGCTTAATAATAGAATAAAAAAAGACTATTTGAAAAGCTA
JX088668	Insertion	17401	17402	Alpinia_pumila	17295	17295	T	+	0	0	0	0	||||||||||||||||||||||||||||||||||||||||||||||||||-||||||||||||||||||||||||||||||||||||||||||||||||||	TTCCCACACTTCCTTTTTGTTTTTTCTTTTTTTTTAACAAAGAAACGAGG	TTCCCACACTTCCTTTTTGTTTTTTCTTTTTTTTTTAACAAAGAAACGAG
JX088668	Insertion	17549	17550	Alpinia_pumila	17442	17442	T	+	0	0	0	0	||||||||||||||||||||||||||||||||||||||||||||||||||-||||||||||||||||||||||||||||||||||||||||||||||||||	TTTATCAATATTCGAACAAGAACAAGATAGTTAAGTTAAAAGCCAGACCA	TTTATCAATATTCGAACAAGAACAAGTATAGTTAAGTTAAAAGCCAGACC
JX088668	Insertion	18704	18713	Alpinia_pumila	18604	18604	AAGTACTTG	+	0	0	0	0	||||||||||||||||||||||||||||||||||||||||||||||||||-||||||||||||||||||||||||||||||||||||||||||||||||||	CTATTTTCATCTATTAAACAGTATTTAAGTACTTGAAAAGTCTGTTTAAA	CTATTTTCATCTATTAAACAGTATTTAAGTACTTGAAGTACTTGAAAAGT
JX088668	Deletion	17629	17629	Alpinia_pumila	17522	17530	GTAAATGA	+	0	0	0	0	||||||||||||||||||||||||||||||||||||||||||||||||||-||||||||||||||||||||||||||||||||||||||||||||||||||	TCCGCTCTTAGGAATCATGAAATCGCGTAAATGATTGTTCTAATGTCTCA	TCCGCTCTTAGGAATCATGAAATCGCTTGTTCTAATGTCTCATGGAAATT
JX088668	Deletion	24056	24056	Alpinia_pumila	23948	23952	TTTT	+	0	0	0	0	||||||||||||||||||||||||||||||||||||||||||||||||||-||||||||||||||||||||||||||||||||||||||||||||||||||	GAAATAACTGATTCCACAAAAAAGTCTTTTTTTTTTTTTCACGAGGTACG	GAAATAACTGATTCCACAAAAAAGTCTTTTTTTTTCACGAGGTACGAGGT
JX088668	Insertion	28726	28728	Alpinia_pumila	28598	28598	AC	+	0	0	0	0	||||||||||||||||||||||||||||||||||||||||||||||||||-||||||||||||||||||||||||||||||||||||||||||||||||||	CTTTTTCCATTGTATTATGGAAAACGAAAAAAAAAGCACGACGATTCCCT	CTTTTTCCATTGTATTATGGAAAACGACAAAAAAAAAGCACGACGATTCC
JX088668	Insertion	30041	30046	Alpinia_pumila	29748	29748	CTTTG	+	0	0	9	0	||||||||||||||||||||||||||||||||||||||||||||||||||-||||||||||||||||||||||||||||||||GGGGGGGGG|||||||||	TTCATTTCATTAGGATAGAAGTATTCCTTTGCTATCCAATTTTCCAAGAA	TTCATTTCATTAGGATAGAAGTATTCCTTTGCTTTGCTATCCAATTTTCC
JX088668	Insertion	30078	30087	Alpinia_pumila	29780	29780	TGTATCATA	+	0	0	5	1	|||||||||||||GGGGG||||||||||||||||||||||||||||||||-||||||||||||||||||||||||||||||||||||||||X|||||||||	TATCCAATTTTCCAAGAAAAGGTATGTCTGTACTTAATCTTAATACTTAT	TATCCAATTTTCCAAGAAAAGGTATGTGTATCATATCTGTACTTAATCTT
JX088668	Deletion	29185	29185	Alpinia_pumila	28890	28895	TTTTT	+	0	0	0	0	||||||||||||||||||||||||||||||||||||||||||||||||||-||||||||||||||||||||||||||||||||||||||||||||||||||	CCTTCTCAATGGAAAGAGAAGGGGAGTTTTTTTTTTAAGGGGTGTGATAA	CCTTCTCAATGGAAAGAGAAGGGGAGTTTTTAAGGGGTGTGATAACCAAT
JX088668	Insertion	30957	30960	Alpinia_pumila	30389	30389	AAA	+	0	0	0	0	||||||||||||||||||||||||||||||||||||||||||||||||||-||||||||||||||||||||||||||||||||||||||||||||||||||	TTTATGCTTAAGACATGAGATGAGTCAAAAAAAAAAGCATAAAAAATAGA	TTTATGCTTAAGACATGAGATGAGTCAAAAAAAAAAAAAGCATAAAAAAT
JX088668	Insertion	31160	31162	Alpinia_pumila	30589	30589	TT	+	0	0	0	0	||||||||||||||||||||||||||||||||||||||||||||||||||-||||||||||||||||||||||||||||||||||||||||||||||||||	GTTTTCTTTTCTCTTTTTTTGTTTACTTTTTTATTTAATTTGAAATTTCT	GTTTTCTTTTCTCTTTTTTTGTTTACTTTTTTTTATTTAATTTGAAATTT
JX088668	Insertion	31438	31439	Alpinia_pumila	30865	30865	T	+	0	0	0	0	||||||||||||||||||||||||||||||||||||||||||||||||||-||||||||||||||||||||||||||||||||||||||||||||||||||	TATTGTATATTGATCTAGATATGGGCTTTTTTTTTATAGGAAAAAGTCTA	TATTGTATATTGATCTAGATATGGGCTTTTTTTTTTATAGGAAAAAGTCT
JX088668	Insertion	32462	32470	Alpinia_pumila	31872	31872	CCCCCAAA	+	0	0	0	0	||||||||||||||||||||||||||||||||||||||||||||||||||-||||||||||||||||||||||||||||||||||||||||||||||||||	AATTAGTCATTGAGGATACCCCCCCCAAAAAAAAAGTTGGAGCTCAAAGG	AATTAGTCATTGAGGATACCCCCCCCCCCCCAAAAAAAAAAAAGTTGGAG
JX088668	Insertion	32662	32663	Alpinia_pumila	32064	32064	A	+	0	0	2	1	||||||||||||||||||||||||||||||||||||||||||||||||||-||||||||||||||||||X|||||||||||||||||||||||||||||GG	AAAACAAGAGTGGACGAGTATCTCTTAAAAAAAAATAGTAAAGTGAATAT	AAAACAAGAGTGGACGAGTATCTCTTAAAAAAAAAATAGTAAAGTAAATA
JX088668	Insertion	32846	32847	Alpinia_pumila	32252	32252	T	+	0	0	0	1	||||||||||||||||||||||||||||||||||||||||||||||||||-||||||||||||||||||||||||X|||||||||||||||||||||||||	GGGTATTAGATCTTGCTCCCTGTTTCTTTTTTCACGTTAAAGAAATTTAT	GGGTATTAGATCTTGCTCCCTGTTTCTTTTTTTCACGTTAAAGAAATTTA
JX088668	Insertion	33175	33176	Alpinia_pumila	32565	32565	T	+	0	0	0	1	||||||||||||||||||||||||||||||||||||||||||||||X|||-||||||||||||||||||||||||||||||||||||||||||||||||||	GTAACACAGATTACTAGTAACCCATGTTTTTTTTATTTCCAAAAATGGAT	GTAACACAGATTACTAGTAACCTATGTTTTTTTTTATTTCCAAAAATGGA
JX088668	Insertion	34479	34487	Alpinia_pumila	33876	33876	AGTGTATA	+	0	0	0	0	||||||||||||||||||||||||||||||||||||||||||||||||||-||||||||||||||||||||||||||||||||||||||||||||||||||	TTATTAATTATTAATTCATTATTATTAGTGTATAAATAGTAATGAATAAT	TTATTAATTATTAATTCATTATTATTAGTGTATAAGTGTATAAATAGTAA
JX088668	Deletion	32710	32710	Alpinia_pumila	32112	32117	TTATG	+	0	0	1	1	|G||||||||||||||||||X|||||||||||||||||||||||||||||-||||||||||||||||||||||||||||||||||||||||||||||||||	ATAAGAATACTACCCGAATCTAACTATTATGTTATGTTATGTCTCTCTCT	ATAAGAATACTACCCGAATCTAACTATTATGTTATGTCTCTCTCTTATCA
JX088668	Deletion	33401	33401	Alpinia_pumila	32791	32799	TTTATGGA	+	0	0	0	0	||||||||||||||||||||||||||||||||||||||||||||||||||-||||||||||||||||||||||||||||||||||||||||||||||||||	CATTGGTTATATCATATCATATTTATTTTATGGATTTATGGAGCGGCAAA	CATTGGTTATATCATATCATATTTATTTTATGGAGCGGCAAATATTTGGG
JX088668	Insertion	37825	37826	Alpinia_pumila	37466	37466	T	+	0	0	0	8	|||||||||||||||||||||||X||||||||||||||||||||||||||-|||||||||||||||||||||||XXXXXXX||||||||||||||||||||	TTATTTGTATTTTTCTATCTATTCTATTTTTTTTATTCTGGCTCGGCTAT	TTATTTGTATTTTTCTATCTATTCTATTTTTTTTTATTCTGGCTCGGCTA
JX088668	Insertion	38160	38162	Alpinia_pumila	37800	37800	TA	+	0	0	0	1	||||||||||||||||||||||||||||||||||||X|||||||||||||-||||||||||||||||||||||||||||||||||||||||||||||||||	TTGTATATTGTAGAAGTATATTATTGTATATATATATGCATGATATGCAT	TTGTATATTGTAAAAGTATATTATTGTATATATATATATGCATGATATGC
JX088668	Deletion	35055	35055	Alpinia_pumila	34689	34697	ACTAAAAA	+	0	0	0	0	||||||||||||||||||||||||||||||||||||||||||||||||||-||||||||||||||||||||||||||||||||||||||||||||||||||	TTTTAGTATATTAGTATAGTAATTATACTAAAAAACTAAAAAATAATAGT	TTTTAGTATATTAGTATAGTAATTATACTAAAAAATAATAGTATTTTTAT
JX088668	Deletion	38822	38822	Alpinia_pumila	38464	38465	A	+	0	0	0	0	||||||||||||||||||||||||||||||||||||||||||||||||||-||||||||||||||||||||||||||||||||||||||||||||||||||	TGGACATATGCATGCATATCAAAAAGAAAAAAAAAATGCGGATATGGTCG	TGGACATATGCATGCATATCAAAAAGAAAAAAAAATGCGGATATGGTCGA
JX088668	Insertion	44344	44345	Alpinia_pumila	43975	43975	T	+	0	0	0	0	||||||||||||||||||||||||||||||||||||||||||||||||||-||||||||||||||||||||||||||||||||||||||||||||||||||	TTTAGTGAACCTCCAAAAGATAGCTATTTTTTTTTATGATTAATCCTTTT	TTTAGTGAACCTCCAAAAGATAGCTATTTTTTTTTTATGATTAATCCTTT
JX088668	Insertion	47262	47265	Alpinia_pumila	46894	46894	AAA	+	0	0	0	2	|||||||||||||||||||||||||||X||||||||||||||||||||||-||||||||||||||||||||||||||||||||||||||||||X|||||||	AAAACAAAACGAAATCATTTTTCTATAAAAAAATGGAATGGATTAGACTA	AAACCAAAACGAAATCATTTTTCTATAAAAAAAAAATGGAATGGATTAGA
JX088668	Insertion	47516	47523	Alpinia_pumila	47145	47145	CTATTCA	+	0	0	0	0	||||||||||||||||||||||||||||||||||||||||||||||||||-||||||||||||||||||||||||||||||||||||||||||||||||||	TGTACTGCAATAATATGAATGACTCGCTATTCACTCGGTTTCTGGTCAAT	TGTACTGCAATAATATGAATGACTCGCTATTCACTATTCACTCGGTTTCT
JX088668	Insertion	48547	48551	Alpinia_pumila	48169	48169	TTTT	+	0	0	0	2	||||||||||||||||||||||||||||||||||||||||||||||||||-||||||||||||||||||||XX||||||||||||||||||||||||||||	CCTCGGTAACGAGACATAAAGACTCCTTTTTTATTTTATTGAAATTTCAT	CCTCGGTAACGAGACATAAAGACTCCTTTTTTTTTTATTTTATTGAAATT
JX088668	Insertion	49174	49175	Alpinia_pumila	48792	48792	C	+	0	0	0	0	||||||||||||||||||||||||||||||||||||||||||||||||||-||||||||||||||||||||||||||||||||||||||||||||||||||	ATTTTATATTTATACTAACTATATTTATAGTTAATATGAACTACAACCAT	ATTTTATATTTATACTAACTATATTTCATAGTTAATATGAACTACAACCA
JX088668	Deletion	47028	47028	Alpinia_pumila	46660	46661	T	+	0	0	0	0	||||||||||||||||||||||||||||||||||||||||||||||||||-||||||||||||||||||||||||||||||||||||||||||||||||||	AATAACATAAAATAAAAACAGACTAATTTAAAAAAAAAAGATGTGGACCT	AATAACATAAAATAAAAACAGACTAATTAAAAAAAAAAGATGTGGACCTT
JX088668	Insertion	50254	50255	Alpinia_pumila	49890	49890	A	+	0	0	0	3	|||||||||||||||||||||||||||X||X||X||||||||||||||||-||||||||||||||||||||||||||||||||||||||||||||||||||	AAAACTAAGGTTTATCAAACTAGAATAAAAAAAAGGATAGGTGCAGAGAC	AAACCTTAGTTTTATCAAACTAGAATAAAAAAAAAGGATAGGTGCAGAGA
JX088668	Deletion	49767	49767	Alpinia_pumila	49403	49404	A	+	0	0	0	1	||||||||||||||||||||||||||||||||||||||||||||||||||-||||||||||||||||||||||||||||||||||||X|||||||||||||	GATTCGGAAAGGGAAGAGATAGGACGAAAAAAAAAAGAATGAATATCGAC	GATTCGGAAAGGGAAGAGATAGGACGAAAAAAAAAGAATGAATATCGACC
JX088668	Deletion	52226	52226	Alpinia_pumila	51870	51872	TT	+	0	0	0	0	||||||||||||||||||||||||||||||||||||||||||||||||||-||||||||||||||||||||||||||||||||||||||||||||||||||	ACAATGAAATTTTTAAAGAGTGACCCTTTTTTTTTTCTTATTCTGCACAA	ACAATGAAATTTTTAAAGAGTGACCCTTTTTTTTCTTATTCTGCACAAAA
JX088668	Insertion	54446	54447	Alpinia_pumila	54125	54125	G	+	0	0	0	0	||||||||||||||||||||||||||||||||||||||||||||||||||-||||||||||||||||||||||||||||||||||||||||||||||||||	TCCATTATTTGTGAATCAATCAATAAGGTTTCTCTTGTTCTGCCAAAAAA	TCCATTATTTGTGAATCAATCAATAAGGGTTTCTCTTGTTCTGCCAAAAA
JX088668	Insertion	54805	54806	Alpinia_pumila	54488	54488	T	+	0	0	2	5	|||||||X||||||||||||||||||||||||||||||||||||||||||-|||||||||||||||||||||||||||||||||||||||||GGX||XX|X	TCTATTGAAATTTTTTTCTGTACTTATCTTATGTATTTACATGAGGATTT	TCTATTGAAATTTTTTTCTGTACTTATTCTTATGTATTTACATGAGGATT
JX088668	Deletion	54693	54693	Alpinia_pumila	54372	54377	GAAAA	+	0	0	0	1	||X|||||||||||||||||||||||||||||||||||||||||||||||-||||||||||||||||||||||||||||||||||||||||||||||||||	GTCGCTAACTCTTTGATCATGTACAGGAAAAGAAAAGAAGTAATATTTAA	GTCGCTAACTCTTTGATCATGTACAGGAAAAGAAGTAATATTTAATTCAT
JX088668	Deletion	58149	58149	Alpinia_pumila	57832	57833	T	+	0	0	0	1	||||||||||||||||||||||||||||||||||||||||||||||||||-||||||||||||||||||||||||||||||||||||||X|||||||||||	AAATTTTCAAGTTCAGCCAATCCCTCTTTTTTTTTTTCAAAAGAAATATC	AAATTTTCAAGTTCAGCCAATCCCTCTTTTTTTTTTCAAAAGAAATATCA
JX088668	Deletion	58319	58319	Alpinia_pumila	58003	58005	TT	+	0	0	0	0	||||||||||||||||||||||||||||||||||||||||||||||||||-||||||||||||||||||||||||||||||||||||||||||||||||||	AATCTCGTTGGTTATTGTTCTTTCTATTTTTTTTTTTTAGATATTTGATT	AATCTCGTTGGTTATTGTTCTTTCTATTTTTTTTTTAGATATTTGATTTC
JX088668	Insertion	60304	60308	Alpinia_pumila	59995	59995	AAAG	+	0	0	0	1	|||||||||||||||||||||||||||X||||||||||||||||||||||-||||||||||||||||||||||||||||||||||||||||||||||||||	GACTGGGCCGATTACCGAATTAAAAAAACGAGCATCCTATATATACTATG	GACGGGGCCGATTACCGAATTAAAAAAAAGAACGAGCATCCTATATATAC
JX088668	Deletion	62600	62600	Alpinia_pumila	62253	62254	A	+	0	0	0	0	||||||||||||||||||||||||||||||||||||||||||||||||||-||||||||||||||||||||||||||||||||||||||||||||||||||	ATTCGTTTATTTTATTTGTAGCGAACAAAAAAAAAATATTTAATTCATGT	ATTCGTTTATTTTATTTGTAGCGAACAAAAAAAAATATTTAATTCATGTA
JX088668	Deletion	66621	66621	Alpinia_pumila	66315	66319	TTTT	+	0	0	0	0	||||||||||||||||||||||||||||||||||||||||||||||||||-||||||||||||||||||||||||||||||||||||||||||||||||||	AACCCTTTTTGTTGCTTTGTTTATACTTTTTTTTTTTCGTTTTGCGGGAT	AACCCTTTTTGTTGCTTTGTTTATACTTTTTTTCGTTTTGCGGGATGCCT
JX088668	Insertion	68400	68401	Alpinia_pumila	68067	68067	T	+	0	0	0	0	||||||||||||||||||||||||||||||||||||||||||||||||||-||||||||||||||||||||||||||||||||||||||||||||||||||	CAAAATGCTACACAATTCTTTTCTTCTTTTTTTTCCTTATTTATGCATAA	CAAAATGCTACACAATTCTTTTCTTCTTTTTTTTTCCTTATTTATGCATA
JX088668	Insertion	68519	68520	Alpinia_pumila	68185	68185	A	+	0	0	0	0	||||||||||||||||||||||||||||||||||||||||||||||||||-||||||||||||||||||||||||||||||||||||||||||||||||||	ATAATAGAAAATAAACAAACATCTTGAAAAAGTGTGAATCAATGGTTTCT	ATAATAGAAAATAAACAAACATCTTGAAAAAAGTGTGAATCAATGGTTTC
JX088668	Insertion	68799	68800	Alpinia_pumila	68470	68470	A	+	0	0	6	3	||||GGGGGG|||||||||||||||||X||||||||||||||||||||||-|||||||||||||||||||||||||||||||||||||X||||||X|||||	ATATATATATATAGTAATAATACTATGTAATATAAAATAGTATATAATAC	ATAGATATATATAGTAATAATACTATAGTAATATAAAATAGTATATAATA
JX088668	Insertion	69868	69869	Alpinia_pumila	69538	69538	T	+	0	0	0	1	||||||||||||||||||||||||||||||||||||||||||||||||||-|||||||||||||||X||||||||||||||||||||||||||||||||||	CGCGCTACCAAGCTGCGCTACATCCCTTTTTTTTTCAAATTCTTGTGCAG	CGCGCTACCAAGCTGCGCTACATCCCTTTTTTTTTTCAAATTGTTGTGCA
JX088668	Deletion	66908	66908	Alpinia_pumila	66606	66616	TACTATAGAA	+	0	0	0	1	||||||||||||||||||||||||||||||||||||||||||||||||||-||||||||||||||||||||||||||X|||||||||||||||||||||||	AGTAAGTTCCATTAGTAGTTTACTTTTACTATAGAATACTATAGAAAGAG	AGTAAGTTCCATTAGTAGTTTACTTTTACTATAGAAAGAGAAAGAAAGAA
JX088668	Deletion	67335	67335	Alpinia_pumila	67000	67003	TTT	+	0	0	0	0	||||||||||||||||||||||||||||||||||||||||||||||||||-||||||||||||||||||||||||||||||||||||||||||||||||||	AAGAACTCAACGGGACCTTACCCTCCTTTGTCTGTCTGATTAGAGTGGTA	AAGAACTCAACGGGACCTTACCCTCCGTCTGTCTGATTAGAGTGGTAAGG
JX088668	Deletion	68758	68758	Alpinia_pumila	68424	68430	GTAATA	+	0	0	1	1	||||||||||||||||||||||||||||||||||||||||||||||||||-|||||||||||||||||X||||||||||||||||||||||G|||||||||	ATAATGTAATAATATATAATGTAATTGTAATAGTAATAATATTACTATAT	ATAATGTAATAATATATAATGTAATTGTAATAATATTACTATAGATATAT
JX088668	Insertion	70746	70754	Alpinia_pumila	70420	70420	TATATCTA	+	0	0	5	0	||||||||||||||||||||||||||||||||||||||||||||||||||-||||||||||||||||||||||||||||||||||||||||||GGGGG|||	TTCATAAAATTATTATTTTATTACTCTATATCTATAAAATATAAAAGTAA	TTCATAAAATTATTATTTTATTACTCTATATCTATATATCTATAAAATAT
JX088668	Deletion	70498	70498	Alpinia_pumila	70168	70173	AGAAA	+	0	0	0	0	||||||||||||||||||||||||||||||||||||||||||||||||||-||||||||||||||||||||||||||||||||||||||||||||||||||	TTCAGTTCTTTAGCTTTAGAATAGGGAGAAAAGAAAAAAAAAAGTGTATG	TTCAGTTCTTTAGCTTTAGAATAGGGAGAAAAAAAAAAGTGTATGGAACC
JX088668	Deletion	70795	70795	Alpinia_pumila	70462	70467	ATTAC	+	0	0	8	1	GGGGGGGG||||||||||||||||||||||||||||||||||||||||||-|||||||||||||||||||X||||||||||||||||||||||||||||||	AAAAGTAAAATTTTTACTTAATCTTAATTACATTACATTAATATTAATTA	AAAAGTAAAATTTTTACTTAATCTTAATTACATTAATATTAATTATTAAT
JX088668	Insertion	71692	71693	Alpinia_pumila	71363	71363	A	+	0	0	0	0	||||||||||||||||||||||||||||||||||||||||||||||||||-||||||||||||||||||||||||||||||||||||||||||||||||||	CCCCGAACTAGAACTACTCGTCCTAGAAAAAAAAAATAGACATACTCCTC	CCCCGAACTAGAACTACTCGTCCTAGAAAAAAAAAAATAGACATACTCCT
JX088668	Insertion	71882	71883	Alpinia_pumila	71535	71535	T	+	0	0	0	4	|XX||X|X||||||||||||||||||||||||||||||||||||||||||-||||||||||||||||||||||||||||||||||||||||||||||||||	ATGTTCGTTTATTCCTATTACTTATCTTTTTTTTTTAAGTGATTTTTATT	ATGTTCGTTTATTCCTATTACTTATCTTTTTTTTTTTAAGTGATTTTTAT
JX088668	Insertion	71990	71991	Alpinia_pumila	71642	71642	A	+	0	0	0	1	||||||||||||||||||||||||||||||||||||||||||||||||||-|||||||||X||||||||||||||||||||||||||||||||||||||||	CTGTACATGACTTTATAATCTACTTTATTTGAATTTGATTTGATGATCTT	CTGTACATGACTTTATAATCTACTTTAATTTGAATTAGATTTGATGATCT
JX088668	Insertion	73022	73029	Alpinia_pumila	72673	72673	AAAAATT	+	0	0	0	0	||||||||||||||||||||||||||||||||||||||||||||||||||-||||||||||||||||||||||||||||||||||||||||||||||||||	TCATTGGTGCTGTTCAGTAATACTGGAAAAATTTTCTCATTTGTATTTGT	TCATTGGTGCTGTTCAGTAATACTGGAAAAATTAAAAATTTTCTCATTTG
JX088668	Deletion	73939	73939	Alpinia_pumila	73584	73585	T	+	0	0	0	0	||||||||||||||||||||||||||||||||||||||||||||||||||-||||||||||||||||||||||||||||||||||||||||||||||||||	TGATACGATCAAATAAGGAAAATTTATTTTTTTTTTCGTACTCTTTCATA	TGATACGATCAAATAAGGAAAATTTATTTTTTTTTCGTACTCTTTCATAA
JX088668	Deletion	74201	74201	Alpinia_pumila	73847	73848	T	+	0	0	0	0	||||||||||||||||||||||||||||||||||||||||||||||||||-||||||||||||||||||||||||||||||||||||||||||||||||||	TCAATACGGCGAAGGCATAGTGTTTCTTTTTTTTTTTCAAATAAAAACTC	TCAATACGGCGAAGGCATAGTGTTTCTTTTTTTTTTCAAATAAAAACTCA
JX088668	Insertion	74938	74940	Alpinia_pumila	74585	74585	TT	+	0	0	0	0	||||||||||||||||||||||||||||||||||||||||||||||||||-||||||||||||||||||||||||||||||||||||||||||||||||||	AGGGCAAATAATCTCAGTACCATTTCTTTTTTTTTCAATTCGTTTCATTC	AGGGCAAATAATCTCAGTACCATTTCTTTTTTTTTTTCAATTCGTTTCAT
JX088668	Insertion	75166	75168	Alpinia_pumila	74811	74811	TT	+	0	0	0	2	|||||||||||||||||||||||||||||||||||||||||||||||||X-|||||||||||||X||||||||||||||||||||||||||||||||||||	TTTCTGAACGGAGCCTGGATACTTTATTTTTTTTTCCAAGTGAACCATAA	TTTCTGAACGGAGCCTGGATACTTTCTTTTTTTTTTTCCAAATGAACCAT
JX088668	Insertion	75559	75560	Alpinia_pumila	75202	75202	T	+	0	0	0	0	||||||||||||||||||||||||||||||||||||||||||||||||||-||||||||||||||||||||||||||||||||||||||||||||||||||	TTTATTGTATTTTAAGATTTTTATACATAGATTGAAAGGTTTATAGAGTA	TTTATTGTATTTTAAGATTTTTATACTATAGATTGAAAGGTTTATAGAGT
JX088668	Insertion	77466	77468	Alpinia_pumila	77108	77108	TT	+	0	0	0	0	||||||||||||||||||||||||||||||||||||||||||||||||||-||||||||||||||||||||||||||||||||||||||||||||||||||	AAGATTGCTCTGGTATCTTTCGCCTCTTTTTTTTATTTGACATAGGGTTA	AAGATTGCTCTGGTATCTTTCGCCTCTTTTTTTTTTATTTGACATAGGGT
JX088668	Deletion	74731	74731	Alpinia_pumila	74378	74379	A	+	0	0	0	0	||||||||||||||||||||||||||||||||||||||||||||||||||-||||||||||||||||||||||||||||||||||||||||||||||||||	AGATGTGTTCTCGATTCCTTACCTATAAAAAAAAAAGAATTTATTGAACT	AGATGTGTTCTCGATTCCTTACCTATAAAAAAAAAGAATTTATTGAACTT
JX088668	Insertion	79114	79116	Alpinia_pumila	78732	78732	TT	+	0	0	0	0	||||||||||||||||||||||||||||||||||||||||||||||||||-||||||||||||||||||||||||||||||||||||||||||||||||||	TTATCATACAAAGAATAGATTTCTCATTTTTTTTACTTCGTATCTTTGGG	TTATCATACAAAGAATAGATTTCTCATTTTTTTTTTACTTCGTATCTTTG
JX088668	Insertion	80265	80267	Alpinia_pumila	79881	79881	AT	+	0	0	0	0	||||||||||||||||||||||||||||||||||||||||||||||||||-||||||||||||||||||||||||||||||||||||||||||||||||||	CATGTAAACCCCTTATGTAGTAGAGGATAGGCCGGTTCGCTTGAGGAGAG	CATGTAAACCCCTTATGTAGTAGAGGATATAGGCCGGTTCGCTTGAGGAG
JX088668	Deletion	78270	78270	Alpinia_pumila	77900	77907	AATAAGA	+	0	0	0	0	||||||||||||||||||||||||||||||||||||||||||||||||||-||||||||||||||||||||||||||||||||||||||||||||||||||	GGATGGAATTGCAATGAGTTAACTTTAATAAGAAATAAGAACTATGAAGT	GGATGGAATTGCAATGAGTTAACTTTAATAAGAACTATGAAGTACTAGTT
JX088668	Deletion	78658	78658	Alpinia_pumila	78295	78297	TT	+	0	0	0	0	||||||||||||||||||||||||||||||||||||||||||||||||||-||||||||||||||||||||||||||||||||||||||||||||||||||	AACGATTTTTCTTCTTTCAGACTTACTTTTTTTTTTACCGAAGGACAACT	AACGATTTTTCTTCTTTCAGACTTACTTTTTTTTACCGAAGGACAACTCC
JX088668	Deletion	80506	80506	Alpinia_pumila	80121	80122	T	+	0	0	0	0	||||||||||||||||||||||||||||||||||||||||||||||||||-||||||||||||||||||||||||||||||||||||||||||||||||||	TAAGGAAGAACAGAGGCTAGACTTTATTTAGTAACAAGTAAATACTTTGT	TAAGGAAGAACAGAGGCTAGACTTTATTAGTAACAAGTAAATACTTTGTA
JX088668	Deletion	83220	83220	Alpinia_pumila	82836	82839	TTG	+	0	0	0	2	||||||||||||||||||||||X|||||||||||||||||||||||||||-||||||||||||||||||||||||||||||||||||||||X|||||||||	CCTTTATTAAAAAAAAAGTTTTTTTTTTGGTTATCCTTGTCTCTGCTTAT	CCTTTATTAAAAAAAAAGTTTTTTTTGTTATCCTTGTCTCTGCTTATGTC
JX088668	Insertion	85425	85426	Alpinia_pumila	85043	85043	C	+	0	0	0	1	||||||||||||||||||||||||||||||||||||||||||||||||||-|||||||||X||||||||||||||||||||||||||||||||||||||||	TGGAAAAAATAATCCAATAAGACATTTCTCAATATTGAATTTGTTATATA	TGGAAAAAATAATCCAATAAGACATTCTCTCAATATAGAATTTGTTATAT
JX088668	Insertion	85626	85627	Alpinia_pumila	85244	85244	A	+	0	0	0	0	||||||||||||||||||||||||||||||||||||||||||||||||||-||||||||||||||||||||||||||||||||||||||||||||||||||	GCGGGCGAATATTGACTCTTTACTTTTTGTTATTTCTAGGTCAATCCATG	GCGGGCGAATATTGACTCTTTACTTTATTGTTATTTCTAGGTCAATCCAT
JX088668	Insertion	86211	86212	Alpinia_pumila	85828	85828	T	+	0	0	0	1	||||||||||||||||||||||||||||||||||||||||||||||||||-|||X||||||||||||||||||||||||||||||||||||||||||||||	CTACGAAGCAATAAGTTAGTTATTAGTTTCTTATTATACTTATTTAAGTT	CTACGAAGCAATAAGTTAGTTATTAGTTTTTTTATTATACTTATTTAAGT
JX088668	Deletion	85527	85527	Alpinia_pumila	85145	85146	T	+	0	0	0	0	||||||||||||||||||||||||||||||||||||||||||||||||||-||||||||||||||||||||||||||||||||||||||||||||||||||	ATGGATTATAAATAATGTTTATAATGTTTTTTTTATAATGATCCTTATTT	ATGGATTATAAATAATGTTTATAATGTTTTTTTATAATGATCCTTATTTT
JX088668	Deletion	86274	86274	Alpinia_pumila	85891	85892	T	+	0	0	0	0	||||||||||||||||||||||||||||||||||||||||||||||||||-||||||||||||||||||||||||||||||||||||||||||||||||||	TTATTAAGTTTAAGTAGGGGTCAGTCTTTTTTTTTAATCCCAACTCTTAA	TTATTAAGTTTAAGTAGGGGTCAGTCTTTTTTTTAATCCCAACTCTTAAC
JX088668	Insertion	117505	117508	Alpinia_pumila	119641	119641	TTT	+	0	0	0	1	|||||||||||||||||||||||||||||||||X||||||||||||||||-||||||||||||||||||||||||||||||||||||||||||||||||||	TTATTATATATTTATGTTTTCATAGGTTTTTTTTTAATTGAAAAATTCAA	TTATTATATGTTTATGTTTTCATAGGTTTTTTTTTTTTAATTGAAAAATT
JX088668	Insertion	118393	118395	Alpinia_pumila	120520	120520	AA	+	0	0	7	0	G|||||||||||||||||||||||||||||||||||||||||||||||||-||||||||||||||||||||||||||||GGGGGG||||||||||||||||	TAAAATAACATTGGATAAATAAAACGAAAAAAAGAAAAGGAACAATTCCC	TAAAATAACATTGGATAAATAAAACGAAAAAAAAAGAAAAGGAACAATTC
JX088668	Insertion	118423	118429	Alpinia_pumila	120548	120548	CTATAG	+	0	0	3	0	||||||||||||||||||||GG||||||||||||||||||||||||||||-|||||||||||||||||||||||||||||||||||G||||||||||||||	AAAAAGAAAAGGAACAATTCCCGGTTCTATAGCTCAGTCTAAAACTATGG	AAAAAGAAAAGGAACAATTCCCGGTTCTATAGCTATAGCTCAGTCTAAAA
JX088668	Deletion	117415	117415	Alpinia_pumila	119550	119552	AT	+	0	0	0	0	||||||||||||||||||||||||||||||||||||||||||||||||||-||||||||||||||||||||||||||||||||||||||||||||||||||	ATACATATGCATAATTACTATGATCCATATATATATACTTTTTAAATTAT	ATACATATGCATAATTACTATGATCCATATATATACTTTTTAAATTATAT
JX088668	Deletion	117572	117572	Alpinia_pumila	119706	119712	GCTAAA	+	0	0	0	0	||||||||||||||||||||||||||||||||||||||||||||||||||-||||||||||||||||||||||||||||||||||||||||||||||||||	TTACTAAGGAATAAATATGGGTAACGGCTAAAGCTAAAAGGAAAGGAACA	TTACTAAGGAATAAATATGGGTAACGGCTAAAAGGAAAGGAACAATTTAT
JX088668	Insertion	118814	118819	Alpinia_pumila	120934	120934	TAATG	+	0	0	0	0	||||||||||||||||||||||||||||||||||||||||||||||||||-||||||||||||||||||||||||||||||||||||||||||||||||||	TTCTAAAATAGACACAATGGATCCTATAATGTATTCAATTCTCGATTTCA	TTCTAAAATAGACACAATGGATCCTATAATGTAATGTATTCAATTCTCGA
JX088668	Deletion	122062	122062	Alpinia_pumila	124178	124179	T	+	0	0	0	0	||||||||||||||||||||||||||||||||||||||||||||||||||-||||||||||||||||||||||||||||||||||||||||||||||||||	AAAATTTTCAATCTGGTATAGAAGTATATAGTTATATTGTAGACACCAGA	AAAATTTTCAATCTGGTATAGAAGTAATAGTTATATTGTAGACACCAGAC
JX088668	Insertion	125121	125122	Alpinia_pumila	127299	127299	A	+	0	0	0	0	||||||||||||||||||||||||||||||||||||||||||||||||||-||||||||||||||||||||||||||||||||||||||||||||||||||	AATGAAATTCCGTTTGCTAAAATAAGAAAAAAAAGGGCTTCGGAATTCAT	AATGAAATTCCGTTTGCTAAAATAAGAAAAAAAAAGGGCTTCGGAATTCA
JX088668	Insertion	125329	125330	Alpinia_pumila	127506	127506	T	+	0	0	0	1	||||||||||||||||||||||||||||||||||||||||||||||||X|-||||||||||||||||||||||||||||||||||||||||||||||||||	TGGATAGGAAAAAGAATGAATAAAGATTTTTTTTCATTCGAATATTATAT	TGGATAGGAAAAAGAATGAATAAATATTTTTTTTTCATTCGAATATTATA
JX088668	Insertion	128168	128169	Alpinia_pumila	130349	130349	T	+	0	0	0	0	||||||||||||||||||||||||||||||||||||||||||||||||||-||||||||||||||||||||||||||||||||||||||||||||||||||	TAATATATATATTATTTTTAATATTATTATGTTATTTCCATTTTTTCTTT	TAATATATATATTATTTTTAATATTATTTATGTTATTTCCATTTTTTCTT
JX088668	Insertion	129552	129558	Alpinia_pumila	131744	131744	ATCAAA	+	0	0	0	1	||||||||||||||||||||||||||||||X|||||||||||||||||||-||||||||||||||||||||||||||||||||||||||||||||||||||	GGTTTATTCTTATATGCCTTATATGTATCAAAAGGAAATCTTAATTCAGG	GGTTTAGTCTTATATGCCTTATATGTATCAAAATCAAAAGGAAATCTTAA
JX088668	Deletion	127743	127743	Alpinia_pumila	129920	129921	A	+	0	0	0	2	||||||||||||||||||||||||||||||||||||||||||||||||||-|||||||||||||||||||||||||XX|||||||||||||||||||||||	TTAATTCATTATTTCACGAATTCCTCAAAAAAAAAAGTAGATTCGTCAAA	TTAATTCATTATTTCACGAATTCCTCAAAAAAAAAGTAGATTCGTCAAAA
JX088668	Deletion	128090	128090	Alpinia_pumila	130268	130272	AAAC	+	0	0	0	0	||||||||||||||||||||||||||||||||||||||||||||||||||-||||||||||||||||||||||||||||||||||||||||||||||||||	ATGAATGAATTTTTTTTTACCATAAAAAACTTTTTTTTTTTCTTTCTTTT	ATGAATGAATTTTTTTTTACCATAAATTTTTTTTTTTCTTTCTTTTCCAC
JX088668	Deletion	144089	144089	Alpinia_pumila	102912	102913	A	-	0	0	0	1	||||||||||||||||||||||||||||||||X|||||||||||||||||-||||||||||||||||||||||||||||||||||||||||||||||||||	ATCAGATTTATTTTTCGATCAAAAACAAAAAAAAGTACTATAGTGAAATC	ATCAGATTGATTTTTCGATCAAAAACAAAAAAAGTACTATAGTGAAATCT
JX088668	Insertion	148711	148716	Alpinia_pumila	150892	150892	GACCA	+	0	0	0	0	||||||||||||||||||||||||||||||||||||||||||||||||||-||||||||||||||||||||||||||||||||||||||||||||||||||	TCAGATTATAAGTTCATTCCATACCGGACCAGACCGGAATAGGGTTATGT	TCAGATTATAAGTTCATTCCATACCGGACCAGACCAGACCGGAATAGGGT
JX088668	Insertion	159107	159109	Alpinia_pumila	87927	87927	AA	-	0	0	0	0	||||||||||||||||||||||||||||||||||||||||||||||||||-||||||||||||||||||||||||||||||||||||||||||||||||||	GTTCGCCCATTACATTTTTTCAAATGAAAAAAAATTCTATTTTCAATATT	GTTCGCCCATTACATTTTTTCAAATGAAAAAAAAAATTCTATTTTCAATA
JX088668	Insertion	148720	148725	Alpinia_pumila	98282	98282	GGTCT	-	0	0	0	0	||||||||||||||||||||||||||||||||||||||||||||||||||-||||||||||||||||||||||||||||||||||||||||||||||||||	AATAAGAATGTACATAACCCTATTCCGGTCTGGTCCGGTATGGAATGAAC	AATAAGAATGTACATAACCCTATTCCGGTCTGGTCTGGTCCGGTATGGAA
